# Supplementary material for: A Deep Survival EWAS approach estimating risk profile based on pre-diagnostic DNA methylation: An application to breast cancer time to diagnosis
Source: PLoS Comput Biol. 2022 Sep 26;18(9):e1009959. doi: 10.1371/journal.pcbi.1009959 (PMC9536632; doi:10.1371/journal.pcbi.1009959)
Supplement: S3 Table — Estimated CpG islands effects profiles. Each sheet in the file contains the results for one reference group (respectively: (1) BC controls, (2) Matching Controls, (3) All controls, (4) All controls with cases). The first column reports the CpG Island name, the second reports the Feature they are agglomerated into. Third column reports the effect weight (w), while last column reports the ranking of the feature in terms of importance (i.e. ordered by descending magnitude of effect weight associated to the feature). (XLSX) [file pcbi.1009959.s006.xlsx]

## Sheet: Breast Controls
CpG_Island	Clustered_Feature	Importance (w)	Ranking
1:90945518-90945656	120	0.19041	1
1:158090642-158091676	120	0.19041	1
10:102493904-102494072	120	0.19041	1
10:119294070-119294143	120	0.19041	1
14:87862626-87863008	120	0.19041	1
16:85096322-85097146	120	0.19041	1
18:75811758-75814395	120	0.19041	1
19:1704275-1706659	120	0.19041	1
19:13070446-13070515	120	0.19041	1
2:100086548-100088317	120	0.19041	1
20:21438169-21438255	120	0.19041	1
20:21449303-21449404	120	0.19041	1
22:37180713-37182260	120	0.19041	1
4:149584089-149584799	120	0.19041	1
6:1570179-1570756	120	0.19041	1
6:43530362-43531683	120	0.19041	1
6:166137998-166138866	120	0.19041	1
8:21701267-21701566	120	0.19041	1
8:145119282-145120028	120	0.19041	1
9:34618796-34619343	120	0.19041	1
1:25127743-25131723	99	0.172156	2
1:219124087-219124962	99	0.172156	2
10:8145995-8146048	99	0.172156	2
11:43561070-43561149	99	0.172156	2
17:43983805-43984039	99	0.172156	2
17:43984106-43984815	99	0.172156	2
17:71645235-71645787	99	0.172156	2
17:75383532-75383844	99	0.172156	2
17:75422070-75423774	99	0.172156	2
19:13933666-13935824	99	0.172156	2
2:177063199-177063907	99	0.172156	2
22:26522800-26525474	99	0.172156	2
7:27121436-27122030	99	0.172156	2
7:27145588-27146116	99	0.172156	2
7:27181925-27182239	99	0.172156	2
7:149092453-149094350	99	0.172156	2
1:18829199-18831014	69	0.162481	3
10:33663138-33666192	69	0.162481	3
10:98262243-98262772	69	0.162481	3
10:102494208-102494939	69	0.162481	3
12:28013205-28013798	69	0.162481	3
12:52430830-52432367	69	0.162481	3
17:44010789-44011543	69	0.162481	3
2:45014116-45016584	69	0.162481	3
2:66658566-66659111	69	0.162481	3
2:161991126-161991483	69	0.162481	3
22:40635600-40637200	69	0.162481	3
4:175376016-175376454	69	0.162481	3
5:132019427-132020203	69	0.162481	3
5:153832655-153833074	69	0.162481	3
7:96488014-96488260	69	0.162481	3
8:100020596-100021039	69	0.162481	3
9:97822932-97824735	69	0.162481	3
1:865469-868226	25	0.159025	4
10:22766721-22766770	25	0.159025	4
10:28071059-28071285	25	0.159025	4
11:124437941-124438845	25	0.159025	4
11:128067882-128069119	25	0.159025	4
11:128069183-128070496	25	0.159025	4
12:94708005-94709488	25	0.159025	4
12:97811594-97811717	25	0.159025	4
14:50629875-50632237	25	0.159025	4
14:104630538-104631418	25	0.159025	4
15:88873730-88875119	25	0.159025	4
16:87046231-87050015	25	0.159025	4
17:35008894-35009025	25	0.159025	4
19:6541379-6542072	25	0.159025	4
2:19426231-19426446	25	0.159025	4
2:29191342-29192596	25	0.159025	4
2:60816270-60816526	25	0.159025	4
2:96350676-96351591	25	0.159025	4
2:111592378-111592494	25	0.159025	4
2:120696359-120697921	25	0.159025	4
21:37003057-37003703	25	0.159025	4
22:18085311-18086745	25	0.159025	4
5:50709925-50710642	25	0.159025	4
6:107066242-107067664	25	0.159025	4
6:126110416-126111339	25	0.159025	4
7:33910191-33912012	25	0.159025	4
10:16601611-16603828	75	0.137438	5
12:55896269-55897435	75	0.137438	5
19:1716594-1717327	75	0.137438	5
19:60654307-60655599	75	0.137438	5
2:7488557-7489093	75	0.137438	5
20:24985711-24987650	75	0.137438	5
21:33313983-33314627	75	0.137438	5
21:42512033-42513695	75	0.137438	5
22:37967793-37970912	75	0.137438	5
4:956769-958049	75	0.137438	5
6:108542803-108543327	75	0.137438	5
1:2970754-2970807	7	0.135904	6
1:219121720-219122400	7	0.135904	6
10:76835899-76836479	7	0.135904	6
10:101271828-101272220	7	0.135904	6
12:56416163-56419088	7	0.135904	6
17:43962804-43963329	7	0.135904	6
17:43983659-43983725	7	0.135904	6
17:44027881-44028016	7	0.135904	6
17:44038448-44038620	7	0.135904	6
19:3414018-3415358	7	0.135904	6
19:15428605-15430216	7	0.135904	6
19:49952214-49953587	7	0.135904	6
22:49505300-49507760	7	0.135904	6
4:151720244-151720830	7	0.135904	6
6:1566658-1566933	7	0.135904	6
6:144370099-144370189	7	0.135904	6
7:27107567-27107669	7	0.135904	6
7:27112636-27113119	7	0.135904	6
7:27114038-27114893	7	0.135904	6
7:27116491-27116943	7	0.135904	6
7:27119621-27120312	7	0.135904	6
7:27128260-27128938	7	0.135904	6
7:27129291-27130024	7	0.135904	6
7:27130345-27130623	7	0.135904	6
7:27135562-27135761	7	0.135904	6
8:145120214-145120367	7	0.135904	6
1:119345071-119345223	56	0.128931	7
10:118890407-118890493	56	0.128931	7
10:119282520-119282578	56	0.128931	7
11:20186455-20186722	56	0.128931	7
11:20576757-20576866	56	0.128931	7
4:4916948-4917032	56	0.128931	7
4:174684659-174684727	56	0.128931	7
7:25862276-25862360	56	0.128931	7
15:60147034-60148271	40	0.12781	8
15:74419192-74419517	40	0.12781	8
16:47869199-47869311	40	0.12781	8
19:35411433-35411810	40	0.12781	8
2:23461235-23463629	40	0.12781	8
2:176696826-176697039	40	0.12781	8
2:238432544-238433626	40	0.12781	8
20:38745199-38745849	40	0.12781	8
3:138971127-138971310	40	0.12781	8
4:41057010-41058482	40	0.12781	8
4:76078810-76078955	40	0.12781	8
4:111751318-111751531	40	0.12781	8
4:111751653-111752875	40	0.12781	8
4:111753212-111753468	40	0.12781	8
4:111755630-111755791	40	0.12781	8
4:111758693-111760255	40	0.12781	8
4:111760315-111760682	40	0.12781	8
6:75973618-75974550	40	0.12781	8
9:128428802-128429052	40	0.12781	8
1:18844222-18844684	114	0.124159	9
1:26360481-26361415	114	0.124159	9
10:102491602-102492334	114	0.124159	9
12:52684992-52685213	114	0.124159	9
14:60189630-60189699	114	0.124159	9
17:1873456-1876158	114	0.124159	9
17:1899670-1901737	114	0.124159	9
17:15788483-15790238	114	0.124159	9
18:17999347-17999820	114	0.124159	9
19:1708179-1709229	114	0.124159	9
2:176679550-176680127	114	0.124159	9
4:151218612-151220135	114	0.124159	9
5:72768122-72769471	114	0.124159	9
5:134908219-134908387	114	0.124159	9
9:37026423-37028324	114	0.124159	9
11:11598435-11600432	50	0.122075	10
13:27451492-27451556	50	0.122075	10
13:27451775-27451806	50	0.122075	10
14:56349072-56349291	50	0.122075	10
17:76976181-76976338	50	0.122075	10
17:76986616-76987282	50	0.122075	10
17:76988852-76989337	50	0.122075	10
21:37001812-37002971	50	0.122075	10
3:199324783-199325163	50	0.122075	10
1:47681809-47681857	80	0.116902	11
1:204746867-204748007	80	0.116902	11
1:204797064-204797518	80	0.116902	11
10:90957567-90958255	80	0.116902	11
11:2906369-2908332	80	0.116902	11
12:106236250-106238580	80	0.116902	11
14:100122441-100123752	80	0.116902	11
14:103671506-103675377	80	0.116902	11
15:32516080-32517393	80	0.116902	11
16:55199631-55200375	80	0.116902	11
16:87022849-87025264	80	0.116902	11
17:72092574-72094078	80	0.116902	11
2:73256147-73257059	80	0.116902	11
2:91033192-91035292	80	0.116902	11
2:219444111-219444288	80	0.116902	11
21:33366171-33366362	80	0.116902	11
3:162572141-162573504	80	0.116902	11
6:73387357-73389819	80	0.116902	11
7:27101474-27103261	80	0.116902	11
9:139128115-139129473	80	0.116902	11
10:102885648-102886655	63	0.116564	12
14:59000286-59002027	63	0.116564	12
15:94687194-94687671	63	0.116564	12
16:969912-975949	63	0.116564	12
2:100804210-100804305	63	0.116564	12
2:161992608-161993209	63	0.116564	12
20:3166522-3169000	63	0.116564	12
6:106535966-106536649	63	0.116564	12
6:106541047-106541152	63	0.116564	12
7:27219144-27220344	63	0.116564	12
7:154857027-154857085	63	0.116564	12
11:32405943-32406437	123	0.115717	13
11:32406576-32407199	123	0.115717	13
11:32408721-32409456	123	0.115717	13
11:32411294-32411345	123	0.115717	13
11:32411416-32411658	123	0.115717	13
1:47746297-47746600	57	0.10862	14
1:52871065-52871886	57	0.10862	14
1:61295480-61295601	57	0.10862	14
1:112852159-112853944	57	0.10862	14
10:118924725-118925368	57	0.10862	14
11:43920203-43921869	57	0.10862	14
11:45642751-45644048	57	0.10862	14
16:65605151-65605929	57	0.10862	14
17:34114533-34116384	57	0.10862	14
17:43975367-43976529	57	0.10862	14
19:13070606-13071522	57	0.10862	14
19:55861542-55864662	57	0.10862	14
2:119307496-119307665	57	0.10862	14
22:49314712-49317836	57	0.10862	14
3:186352831-186354344	57	0.10862	14
8:22492064-22493021	57	0.10862	14
9:21983871-21984866	57	0.10862	14
9:132546132-132547466	57	0.10862	14
1:29435188-29437770	108	0.10803	15
1:196138212-196138906	108	0.10803	15
1:224990833-224993354	108	0.10803	15
13:24219417-24220255	108	0.10803	15
13:40928930-40930778	108	0.10803	15
14:35072350-35074802	108	0.10803	15
16:55249044-55249519	108	0.10803	15
17:7965484-7968429	108	0.10803	15
17:24917220-24920188	108	0.10803	15
17:39146612-39147002	108	0.10803	15
17:75384930-75387486	108	0.10803	15
17:77779458-77780761	108	0.10803	15
2:136590497-136592659	108	0.10803	15
2:144410706-144411762	108	0.10803	15
2:144989927-144992043	108	0.10803	15
3:36960545-36962066	108	0.10803	15
4:109312028-109314020	108	0.10803	15
4:123091250-123092619	108	0.10803	15
5:139401638-139403327	108	0.10803	15
6:91061517-91062022	108	0.10803	15
7:5428125-5429004	108	0.10803	15
7:27156815-27157254	108	0.10803	15
7:27166625-27167485	108	0.10803	15
7:29199993-29201519	108	0.10803	15
8:82186255-82187020	108	0.10803	15
8:97225950-97227229	108	0.10803	15
8:133561294-133562966	108	0.10803	15
9:2005859-2008090	108	0.10803	15
1:92724308-92725197	2	0.105122	16
1:159708960-159709322	2	0.105122	16
10:102768595-102768912	2	0.105122	16
11:14621513-14623227	2	0.105122	16
11:74818386-74819728	2	0.105122	16
11:113434324-113434532	2	0.105122	16
11:124238355-124238842	2	0.105122	16
12:4788463-4790156	2	0.105122	16
12:45512246-45512297	2	0.105122	16
12:113622079-113622858	2	0.105122	16
15:99845819-99848270	2	0.105122	16
16:85106323-85106452	2	0.105122	16
18:42590116-42591105	2	0.105122	16
2:171277528-171277628	2	0.105122	16
20:21636872-21637362	2	0.105122	16
21:18539699-18540177	2	0.105122	16
3:27736627-27736787	2	0.105122	16
3:195598765-195600350	2	0.105122	16
5:104611-104949	2	0.105122	16
6:29903476-29904474	2	0.105122	16
6:166342605-166342732	2	0.105122	16
7:24762862-24764206	2	0.105122	16
7:24764360-24764410	2	0.105122	16
7:27093973-27094764	2	0.105122	16
8:140786467-140786555	2	0.105122	16
1:1279462-1280955	59	0.10344	17
10:98934912-98936580	59	0.10344	17
11:44281482-44283093	59	0.10344	17
11:124120600-124122254	59	0.10344	17
15:60243326-60245229	59	0.10344	17
16:23101218-23102257	59	0.10344	17
17:25586344-25587312	59	0.10344	17
17:41327205-41329872	59	0.10344	17
2:457622-458656	59	0.10344	17
20:60486120-60486916	59	0.10344	17
22:18122713-18124653	59	0.10344	17
3:40403601-40404145	59	0.10344	17
3:47594117-47596084	59	0.10344	17
5:525601-528445	59	0.10344	17
6:108603834-108604609	59	0.10344	17
6:116889761-116890371	59	0.10344	17
6:150301265-150301770	59	0.10344	17
7:113510629-113511023	59	0.10344	17
1:18845007-18845073	10	0.102864	18
1:98287629-98287766	10	0.102864	18
1:119330674-119330957	10	0.102864	18
1:196154578-196154805	10	0.102864	18
10:64244696-64245855	10	0.102864	18
10:102968748-102969152	10	0.102864	18
11:43554040-43554132	10	0.102864	18
12:113591583-113591994	10	0.102864	18
13:27295105-27295218	10	0.102864	18
17:56894165-56894301	10	0.102864	18
17:78629632-78632696	10	0.102864	18
2:96566086-96567514	10	0.102864	18
2:113749924-113750301	10	0.102864	18
2:174900077-174900701	10	0.102864	18
2:176657110-176657264	10	0.102864	18
3:159305511-159306530	10	0.102864	18
5:16669262-16670659	10	0.102864	18
5:122451038-122451495	10	0.102864	18
5:153833250-153833917	10	0.102864	18
6:70633461-70633593	10	0.102864	18
6:101011034-101011098	10	0.102864	18
7:96485167-96485525	10	0.102864	18
8:11458803-11459843	10	0.102864	18
9:964448-964549	10	0.102864	18
10:71870072-71871374	15	0.101757	19
10:102500264-102500559	15	0.101757	19
10:115989011-115989723	15	0.101757	19
12:48015896-48017556	15	0.101757	19
12:113321714-113322970	15	0.101757	19
13:19633908-19634157	15	0.101757	19
16:53920239-53920843	15	0.101757	19
16:55260901-55261232	15	0.101757	19
16:65539281-65540446	15	0.101757	19
16:85103861-85104364	15	0.101757	19
17:32370828-32371266	15	0.101757	19
19:10266854-10267435	15	0.101757	19
2:19416446-19416964	15	0.101757	19
2:172682814-172683175	15	0.101757	19
3:53854722-53856000	15	0.101757	19
3:55483393-55483692	15	0.101757	19
3:74745493-74745785	15	0.101757	19
5:170673443-170673564	15	0.101757	19
5:172588661-172588799	15	0.101757	19
5:172605686-172605906	15	0.101757	19
7:27208454-27208687	15	0.101757	19
7:154950998-154951201	15	0.101757	19
8:11576729-11576815	15	0.101757	19
8:99507702-99509132	15	0.101757	19
9:78821861-78822219	15	0.101757	19
9:132298186-132299222	15	0.101757	19
1:40553604-40554592	29	0.101105	20
1:55277649-55279061	29	0.101105	20
1:219120406-219120472	29	0.101105	20
1:229241686-229243632	29	0.101105	20
10:26544402-26546122	29	0.101105	20
11:69601573-69601879	29	0.101105	20
12:52733817-52733864	29	0.101105	20
12:105504676-105505692	29	0.101105	20
12:122200659-122201921	29	0.101105	20
13:20175174-20176687	29	0.101105	20
15:39572593-39575779	29	0.101105	20
15:99275810-99276413	29	0.101105	20
16:55216623-55217161	29	0.101105	20
17:1078111-1080117	29	0.101105	20
17:23722514-23723709	29	0.101105	20
17:44025420-44026015	29	0.101105	20
17:44160606-44161147	29	0.101105	20
17:44182435-44182640	29	0.101105	20
17:72044879-72046161	29	0.101105	20
17:78248387-78250588	29	0.101105	20
18:43916238-43917649	29	0.101105	20
2:161981251-161981290	29	0.101105	20
2:162638176-162639163	29	0.101105	20
2:172655943-172656446	29	0.101105	20
2:172807776-172808491	29	0.101105	20
2:174908646-174910944	29	0.101105	20
2:200043146-200043479	29	0.101105	20
4:142777579-142777958	29	0.101105	20
5:54508014-54508461	29	0.101105	20
5:58370594-58371638	29	0.101105	20
6:10520305-10522034	29	0.101105	20
6:41444740-41445198	29	0.101105	20
6:106548661-106548901	29	0.101105	20
7:27157374-27157806	29	0.101105	20
8:20204987-20206047	29	0.101105	20
9:37640460-37641661	29	0.101105	20
1:154656844-154658343	115	0.100252	21
1:210939045-210941223	115	0.100252	21
10:6058646-6060140	115	0.100252	21
11:124137025-124138449	115	0.100252	21
14:64415865-64416793	115	0.100252	21
15:38187806-38188860	115	0.100252	21
17:44057280-44059114	115	0.100252	21
17:75431045-75433630	115	0.100252	21
18:71048903-71050758	115	0.100252	21
21:36429080-36430256	115	0.100252	21
22:44924120-44926062	115	0.100252	21
3:4994731-4997197	115	0.100252	21
3:50352840-50353534	115	0.100252	21
3:114734259-114735140	115	0.100252	21
4:106286401-106287646	115	0.100252	21
4:154293471-154294478	115	0.100252	21
5:43027791-43028712	115	0.100252	21
5:76046877-76047070	115	0.100252	21
5:139106950-139107986	115	0.100252	21
8:42128795-42130255	115	0.100252	21
9:133141675-133143417	115	0.100252	21
1:16812044-16813024	127	0.0980453	22
1:46704650-46705431	127	0.0980453	22
1:47683846-47684573	127	0.0980453	22
1:208568528-208569068	127	0.0980453	22
1:243383116-243387263	127	0.0980453	22
10:76830430-76832221	127	0.0980453	22
10:102966882-102967009	127	0.0980453	22
10:103041063-103042174	127	0.0980453	22
11:35116976-35117792	127	0.0980453	22
12:47651540-47651913	127	0.0980453	22
12:112387445-112387933	127	0.0980453	22
13:27261744-27262269	127	0.0980453	22
14:36119680-36121860	127	0.0980453	22
14:60189792-60190036	127	0.0980453	22
14:60192746-60193885	127	0.0980453	22
15:26015491-26016029	127	0.0980453	22
15:50865313-50865515	127	0.0980453	22
15:57516690-57517199	127	0.0980453	22
16:55229439-55230097	127	0.0980453	22
17:17338744-17341181	127	0.0980453	22
17:44043397-44043465	127	0.0980453	22
19:10396140-10396507	127	0.0980453	22
2:27340111-27340674	127	0.0980453	22
2:172671870-172672381	127	0.0980453	22
2:177210326-177211101	127	0.0980453	22
2:182257564-182257686	127	0.0980453	22
2:219433613-219434239	127	0.0980453	22
2:219465703-219466226	127	0.0980453	22
20:9443254-9443597	127	0.0980453	22
20:21633472-21633873	127	0.0980453	22
22:37877959-37879580	127	0.0980453	22
3:62335280-62335587	127	0.0980453	22
3:69063130-69064755	127	0.0980453	22
3:140137392-140138120	127	0.0980453	22
3:148559865-148560206	127	0.0980453	22
4:13138307-13138982	127	0.0980453	22
6:10522169-10522655	127	0.0980453	22
7:1236300-1236788	127	0.0980453	22
7:5426198-5427671	127	0.0980453	22
7:26870375-26871022	127	0.0980453	22
7:96490753-96492285	127	0.0980453	22
7:154942212-154942516	127	0.0980453	22
8:97235947-97236671	127	0.0980453	22
1:50666012-50666580	22	0.0976088	23
10:119484297-119484950	22	0.0976088	23
10:124883669-124883823	22	0.0976088	23
11:35396541-35396829	22	0.0976088	23
12:113320862-113321262	22	0.0976088	23
14:36202742-36202951	22	0.0976088	23
15:81743699-81743801	22	0.0976088	23
16:53529529-53530149	22	0.0976088	23
17:44110648-44110963	22	0.0976088	23
17:75380680-75380962	22	0.0976088	23
2:63137299-63137651	22	0.0976088	23
2:171384759-171385226	22	0.0976088	23
2:172653473-172653630	22	0.0976088	23
22:17516155-17518857	22	0.0976088	23
3:44014228-44014527	22	0.0976088	23
4:41447613-41448228	22	0.0976088	23
5:92945347-92947217	22	0.0976088	23
7:96483569-96484876	22	0.0976088	23
7:121729164-121729530	22	0.0976088	23
7:156505634-156505846	22	0.0976088	23
8:11602627-11602940	22	0.0976088	23
8:65661091-65661374	22	0.0976088	23
11:46367498-46370978	48	0.0947108	24
12:52682603-52682639	48	0.0947108	24
16:85095717-85096062	48	0.0947108	24
17:44655924-44657363	48	0.0947108	24
17:68099256-68099769	48	0.0947108	24
17:71890185-71894108	48	0.0947108	24
2:119323437-119323729	48	0.0947108	24
2:176676913-176677190	48	0.0947108	24
2:176705520-176705558	48	0.0947108	24
2:176720327-176720473	48	0.0947108	24
2:176720618-176721054	48	0.0947108	24
2:176722692-176722932	48	0.0947108	24
2:176723155-176723249	48	0.0947108	24
20:25011839-25012210	48	0.0947108	24
21:36988500-36988972	48	0.0947108	24
5:54558135-54559635	48	0.0947108	24
6:5940918-5941116	48	0.0947108	24
8:72916440-72917517	48	0.0947108	24
9:99650518-99651338	48	0.0947108	24
9:131238962-131239450	48	0.0947108	24
1:61290322-61290479	37	0.0929026	25
1:198269890-198269989	37	0.0929026	25
1:219135406-219135851	37	0.0929026	25
10:25050582-25051257	37	0.0929026	25
17:43283027-43284121	37	0.0929026	25
19:12996280-12997294	37	0.0929026	25
2:218606751-218607063	37	0.0929026	25
3:45052096-45052775	37	0.0929026	25
7:27108287-27108636	37	0.0929026	25
7:27185284-27185393	37	0.0929026	25
7:27185681-27186354	37	0.0929026	25
9:124148867-124149489	37	0.0929026	25
9:131238643-131238698	37	0.0929026	25
1:163353397-163353650	45	0.0901272	26
12:113589447-113589931	45	0.0901272	26
14:56353504-56354311	45	0.0901272	26
14:73794331-73795062	45	0.0901272	26
17:33971254-33972076	45	0.0901272	26
17:44154416-44154755	45	0.0901272	26
18:43043411-43044764	45	0.0901272	26
2:66521040-66521095	45	0.0901272	26
2:200028748-200029558	45	0.0901272	26
20:21033712-21035054	45	0.0901272	26
3:44012846-44013774	45	0.0901272	26
4:186179633-186179830	45	0.0901272	26
5:32748997-32750283	45	0.0901272	26
5:110434259-110434512	45	0.0901272	26
5:135554994-135557164	45	0.0901272	26
5:159331332-159332673	45	0.0901272	26
6:28892440-28892549	45	0.0901272	26
7:96464595-96464771	45	0.0901272	26
8:23595409-23596827	45	0.0901272	26
8:97236944-97237055	45	0.0901272	26
9:86474447-86475585	45	0.0901272	26
7:27100670-27100923	83	0.0870934	27
7:27104415-27105024	83	0.0870934	27
7:27105249-27105414	83	0.0870934	27
9:124019040-124019387	103	0.0858398	28
9:124027609-124028731	103	0.0858398	28
9:124028781-124029683	103	0.0858398	28
9:124030162-124030514	103	0.0858398	28
17:43973918-43973982	126	0.0840022	29
17:43974025-43974982	126	0.0840022	29
17:43976708-43977356	126	0.0840022	29
10:119282202-119282409	41	0.0828479	30
10:125841171-125843223	41	0.0828479	30
12:105503039-105503446	41	0.0828479	30
15:49173154-49173314	41	0.0828479	30
17:19378448-19378557	41	0.0828479	30
17:43862422-43862777	41	0.0828479	30
17:75401427-75404632	41	0.0828479	30
19:54250964-54252448	41	0.0828479	30
2:113976595-113978225	41	0.0828479	30
5:43075349-43076002	41	0.0828479	30
6:10506417-10506783	41	0.0828479	30
6:28870450-28870566	41	0.0828479	30
6:36916170-36916768	41	0.0828479	30
7:121742807-121743175	41	0.0828479	30
1:16898511-16900507	104	0.0804797	31
1:50660197-50660328	104	0.0804797	31
1:155085279-155085769	104	0.0804797	31
1:229364360-229366400	104	0.0804797	31
10:23529651-23529958	104	0.0804797	31
10:119285694-119287327	104	0.0804797	31
11:13940491-13942898	104	0.0804797	31
11:71627933-71630162	104	0.0804797	31
12:28015205-28015607	104	0.0804797	31
12:48217843-48219904	104	0.0804797	31
12:105498543-105499930	104	0.0804797	31
12:113330670-113330960	104	0.0804797	31
13:78068080-78068847	104	0.0804797	31
14:36118818-36119499	104	0.0804797	31
15:50864762-50865218	104	0.0804797	31
15:94687843-94688206	104	0.0804797	31
17:24966241-24967577	104	0.0804797	31
17:70367256-70369628	104	0.0804797	31
17:75427098-75430838	104	0.0804797	31
17:76933184-76935248	104	0.0804797	31
2:176747939-176748411	104	0.0804797	31
20:22514822-22515921	104	0.0804797	31
3:148581085-148581147	104	0.0804797	31
4:81403796-81404264	104	0.0804797	31
5:72632375-72632528	104	0.0804797	31
5:92957743-92957889	104	0.0804797	31
6:28283831-28283992	104	0.0804797	31
6:28848928-28849368	104	0.0804797	31
8:25961936-25962194	104	0.0804797	31
1:75372712-75373010	8	0.0796133	32
1:90957745-90958380	8	0.0796133	32
1:196153304-196154351	8	0.0796133	32
1:198271098-198272108	8	0.0796133	32
10:102967151-102968086	8	0.0796133	32
10:102972482-102973903	8	0.0796133	32
10:102975699-102975940	8	0.0796133	32
10:103524706-103526480	8	0.0796133	32
11:31803715-31804525	8	0.0796133	32
11:32411816-32412219	8	0.0796133	32
11:75596193-75599984	8	0.0796133	32
11:128749218-128749540	8	0.0796133	32
11:129823454-129825408	8	0.0796133	32
12:112401778-112401833	8	0.0796133	32
12:113325175-113325586	8	0.0796133	32
12:113619245-113619773	8	0.0796133	32
13:27425650-27426982	8	0.0796133	32
13:78068956-78069055	8	0.0796133	32
13:78073612-78074696	8	0.0796133	32
13:111776203-111776438	8	0.0796133	32
14:36047225-36047797	8	0.0796133	32
14:36052988-36053824	8	0.0796133	32
14:36193394-36193544	8	0.0796133	32
14:60183856-60184509	8	0.0796133	32
14:94310161-94310321	8	0.0796133	32
15:34967815-34968205	8	0.0796133	32
15:35181958-35182136	8	0.0796133	32
15:94760362-94761307	8	0.0796133	32
16:47866345-47866850	8	0.0796133	32
17:32365861-32368438	8	0.0796133	32
17:44171157-44171646	8	0.0796133	32
17:44179672-44180371	8	0.0796133	32
19:18579143-18579723	8	0.0796133	32
19:52214553-52217069	8	0.0796133	32
2:63138218-63138302	8	0.0796133	32
2:119316864-119317425	8	0.0796133	32
2:172659432-172660505	8	0.0796133	32
2:172674374-172676240	8	0.0796133	32
2:176671420-176671891	8	0.0796133	32
2:176684936-176686034	8	0.0796133	32
2:222868208-222868731	8	0.0796133	32
2:222884927-222885607	8	0.0796133	32
20:22505382-22507240	8	0.0796133	32
21:36998579-36999842	8	0.0796133	32
3:138964564-138964958	8	0.0796133	32
3:148621113-148622361	8	0.0796133	32
4:13146400-13147116	8	0.0796133	32
4:13157230-13157435	8	0.0796133	32
4:113661328-113662034	8	0.0796133	32
6:1329087-1330873	8	0.0796133	32
6:10517941-10518676	8	0.0796133	32
6:10519255-10520043	8	0.0796133	32
6:100161236-100162161	8	0.0796133	32
6:108585187-108586238	8	0.0796133	32
7:19112398-19112872	8	0.0796133	32
7:20797122-20797418	8	0.0796133	32
7:27241444-27242423	8	0.0796133	32
7:35263447-35264738	8	0.0796133	32
7:96464936-96465266	8	0.0796133	32
7:96470682-96470780	8	0.0796133	32
7:100609774-100610511	8	0.0796133	32
7:155297137-155297856	8	0.0796133	32
8:25959928-25961742	8	0.0796133	32
8:65661587-65661646	8	0.0796133	32
8:114518174-114518489	8	0.0796133	32
9:37019263-37020601	8	0.0796133	32
5:77178225-77178494	86	0.079409	33
5:77182134-77183669	86	0.079409	33
21:33323630-33323824	110	0.0743169	34
21:33327409-33328345	110	0.0743169	34
4:81325633-81325882	112	0.0731959	35
4:81326103-81326212	112	0.0731959	35
4:81336961-81337725	112	0.0731959	35
4:81338101-81338498	112	0.0731959	35
10:88112911-88113968	12	0.0723172	36
10:104159591-104159724	12	0.0723172	36
11:119544484-119544577	12	0.0723172	36
11:124126964-124127356	12	0.0723172	36
11:128063091-128063677	12	0.0723172	36
11:128064309-128065181	12	0.0723172	36
11:128065314-128065736	12	0.0723172	36
12:56406216-56407918	12	0.0723172	36
14:92223097-92224657	12	0.0723172	36
17:43986800-43987197	12	0.0723172	36
4:81104591-81105315	12	0.0723172	36
7:44968637-44969393	12	0.0723172	36
1:92123018-92123168	1	0.070242	37
1:92123276-92123388	1	0.070242	37
1:183209190-183210367	1	0.070242	37
10:100983777-100984214	1	0.070242	37
10:102485126-102485603	1	0.070242	37
11:2861614-2864251	1	0.070242	37
11:17329615-17330225	1	0.070242	37
11:17331505-17331983	1	0.070242	37
11:124218148-124218605	1	0.070242	37
12:56311938-56313467	1	0.070242	37
12:108231210-108232720	1	0.070242	37
14:54665462-54666631	1	0.070242	37
17:14143358-14143983	1	0.070242	37
17:30724601-30724985	1	0.070242	37
17:44043530-44043945	1	0.070242	37
2:279254-279582	1	0.070242	37
2:66663427-66663520	1	0.070242	37
2:98918480-98919574	1	0.070242	37
2:176681334-176681937	1	0.070242	37
2:182030020-182031274	1	0.070242	37
2:219444377-219444836	1	0.070242	37
2:219453231-219453981	1	0.070242	37
2:219469936-219471694	1	0.070242	37
22:18133217-18135031	1	0.070242	37
4:2387930-2390745	1	0.070242	37
4:13148006-13148210	1	0.070242	37
4:84675631-84676047	1	0.070242	37
4:145787698-145787892	1	0.070242	37
5:76047230-76048274	1	0.070242	37
5:180565403-180565876	1	0.070242	37
6:28901635-28901686	1	0.070242	37
6:36462849-36463181	1	0.070242	37
7:1252575-1253074	1	0.070242	37
7:129212687-129213085	1	0.070242	37
9:97319035-97319871	1	0.070242	37
1:18831770-18832416	93	0.0699493	38
1:47463421-47464314	93	0.0699493	38
1:53975966-53977888	93	0.0699493	38
1:71284815-71286418	93	0.0699493	38
1:196147906-196148416	93	0.0699493	38
10:27587560-27588477	93	0.0699493	38
10:50273025-50274163	93	0.0699493	38
10:50275180-50276750	93	0.0699493	38
10:79066102-79068501	93	0.0699493	38
10:101281949-101283966	93	0.0699493	38
10:102474169-102474490	93	0.0699493	38
10:102480171-102481268	93	0.0699493	38
10:102579749-102580385	93	0.0699493	38
10:102975012-102975554	93	0.0699493	38
10:102986105-102987408	93	0.0699493	38
10:119301195-119302094	93	0.0699493	38
10:131654984-131657776	93	0.0699493	38
11:31782368-31783793	93	0.0699493	38
11:31788034-31788864	93	0.0699493	38
11:63815441-63816738	93	0.0699493	38
11:128747740-128748703	93	0.0699493	38
12:70119475-70120840	93	0.0699493	38
12:113402919-113403087	93	0.0699493	38
13:19665591-19665723	93	0.0699493	38
13:25522227-25524343	93	0.0699493	38
13:27391932-27394121	93	0.0699493	38
13:72532362-72532478	93	0.0699493	38
13:101366427-101367633	93	0.0699493	38
14:36185940-36187364	93	0.0699493	38
14:60188474-60188567	93	0.0699493	38
14:76806412-76807472	93	0.0699493	38
15:39961417-39962127	93	0.0699493	38
15:50883107-50883774	93	0.0699493	38
15:94705378-94706174	93	0.0699493	38
16:52880195-52881159	93	0.0699493	38
16:85106546-85107536	93	0.0699493	38
17:33177168-33177489	93	0.0699493	38
17:45397461-45398014	93	0.0699493	38
2:10361582-10362112	93	0.0699493	38
2:45024793-45025521	93	0.0699493	38
2:63134302-63135304	93	0.0699493	38
2:72996088-72999787	93	0.0699493	38
2:104855852-104856833	93	0.0699493	38
2:119322924-119323296	93	0.0699493	38
2:137238663-137240484	93	0.0699493	38
2:176738362-176738475	93	0.0699493	38
2:219565983-219567238	93	0.0699493	38
2:222878195-222879964	93	0.0699493	38
2:232991729-232994336	93	0.0699493	38
2:236742913-236743102	93	0.0699493	38
20:21445714-21447585	93	0.0699493	38
3:13894408-13897503	93	0.0699493	38
3:44014649-44015244	93	0.0699493	38
3:131718409-131719046	93	0.0699493	38
5:1936446-1937487	93	0.0699493	38
5:88023538-88024461	93	0.0699493	38
5:145697089-145697670	93	0.0699493	38
5:170671784-170672531	93	0.0699493	38
6:1553568-1557324	93	0.0699493	38
6:26721624-26722830	93	0.0699493	38
6:100157491-100157554	93	0.0699493	38
7:98304960-98306111	93	0.0699493	38
7:113511692-113513287	93	0.0699493	38
8:97234816-97235723	93	0.0699493	38
12:52770461-52770736	98	0.0682693	39
17:4489410-4492139	98	0.0682693	39
2:233058523-233061084	98	0.0682693	39
20:56862453-56864679	98	0.0682693	39
6:144370627-144371616	98	0.0682693	39
7:127832783-127833534	98	0.0682693	39
14:53488353-53488602	78	0.066473	40
15:35175317-35176281	78	0.066473	40
16:85156312-85156396	78	0.066473	40
16:85161995-85162394	78	0.066473	40
16:85166532-85167225	78	0.066473	40
18:71045075-71046439	78	0.066473	40
5:43073060-43073455	78	0.066473	40
7:64610882-64612404	78	0.066473	40
9:69075095-69077540	78	0.066473	40
1:46771251-46771808	36	0.0659839	41
1:51215279-51215755	36	0.0659839	41
1:85286098-85287143	36	0.0659839	41
1:219116896-219117519	36	0.0659839	41
10:43044448-43045953	36	0.0659839	41
10:73393260-73395093	36	0.0659839	41
10:106004286-106005123	36	0.0659839	41
11:69298008-69299692	36	0.0659839	41
11:106966405-106968152	36	0.0659839	41
11:122359617-122360792	36	0.0659839	41
11:122734104-122734673	36	0.0659839	41
12:48737267-48738159	36	0.0659839	41
12:50494102-50495069	36	0.0659839	41
12:56300976-56302005	36	0.0659839	41
14:49229418-49230029	36	0.0659839	41
15:26013370-26014136	36	0.0659839	41
16:65018005-65019714	36	0.0659839	41
18:75255977-75258000	36	0.0659839	41
19:4293557-4295027	36	0.0659839	41
19:10260419-10264937	36	0.0659839	41
2:130829485-130830812	36	0.0659839	41
20:21443474-21444691	36	0.0659839	41
22:17273141-17274417	36	0.0659839	41
4:143986335-143987893	36	0.0659839	41
5:153970162-153970791	36	0.0659839	41
5:180563602-180565235	36	0.0659839	41
6:29824265-29825168	36	0.0659839	41
6:137154278-137156081	36	0.0659839	41
6:170440105-170443173	36	0.0659839	41
7:1247144-1248112	36	0.0659839	41
7:25858213-25859242	36	0.0659839	41
7:127836799-127837724	36	0.0659839	41
7:131910989-131913038	36	0.0659839	41
1:29320287-29324393	105	0.0655943	42
1:39909667-39910656	105	0.0655943	42
1:75374468-75375627	105	0.0655943	42
1:90963042-90963258	105	0.0655943	42
1:119323836-119324429	105	0.0655943	42
1:119337142-119337742	105	0.0655943	42
1:168899899-168901172	105	0.0655943	42
1:215377373-215378417	105	0.0655943	42
10:7493104-7495345	105	0.0655943	42
10:8134437-8134551	105	0.0655943	42
10:23523799-23524504	105	0.0655943	42
10:118888990-118890319	105	0.0655943	42
10:131651292-131653694	105	0.0655943	42
11:20579297-20579975	105	0.0655943	42
11:29995023-29995940	105	0.0655943	42
12:1585073-1585327	105	0.0655943	42
12:33483045-33483726	105	0.0655943	42
12:61829969-61831712	105	0.0655943	42
13:32821946-32822781	105	0.0655943	42
13:57103550-57107135	105	0.0655943	42
13:98202516-98203104	105	0.0655943	42
13:99406019-99407041	105	0.0655943	42
14:28313155-28313626	105	0.0655943	42
14:36205265-36206099	105	0.0655943	42
14:37161151-37161879	105	0.0655943	42
15:64333532-64334035	105	0.0655943	42
15:94676190-94676921	105	0.0655943	42
15:94712128-94713193	105	0.0655943	42
16:47401774-47402855	105	0.0655943	42
16:81217935-81219232	105	0.0655943	42
17:23735573-23736446	105	0.0655943	42
17:44013966-44014776	105	0.0655943	42
18:48122084-48122720	105	0.0655943	42
19:12986001-12986256	105	0.0655943	42
2:8733766-8734715	105	0.0655943	42
2:63133344-63134259	105	0.0655943	42
2:156887558-156887856	105	0.0655943	42
2:176688904-176689739	105	0.0655943	42
2:207215020-207215667	105	0.0655943	42
20:22512695-22514144	105	0.0655943	42
21:30233236-30234411	105	0.0655943	42
3:27741000-27741082	105	0.0655943	42
3:27747709-27747839	105	0.0655943	42
3:62332680-62334865	105	0.0655943	42
3:138965417-138967246	105	0.0655943	42
3:155628861-155629659	105	0.0655943	42
4:30331953-30333973	105	0.0655943	42
4:156348619-156349659	105	0.0655943	42
4:165523779-165524912	105	0.0655943	42
5:576745-578075	105	0.0655943	42
5:3655148-3656241	105	0.0655943	42
5:32747526-32748889	105	0.0655943	42
5:72563885-72564435	105	0.0655943	42
5:72634715-72635412	105	0.0655943	42
5:72712881-72714216	105	0.0655943	42
5:133477025-133479203	105	0.0655943	42
6:50926007-50926652	105	0.0655943	42
6:100167364-100169694	105	0.0655943	42
6:108595287-108595813	105	0.0655943	42
7:25865039-25865358	105	0.0655943	42
7:84652712-84654486	105	0.0655943	42
7:116750053-116752039	105	0.0655943	42
7:121726973-121727884	105	0.0655943	42
7:136203951-136206158	105	0.0655943	42
7:153215681-153216599	105	0.0655943	42
8:11603153-11604910	105	0.0655943	42
8:29266042-29266720	105	0.0655943	42
8:50984831-50985547	105	0.0655943	42
8:54951826-54953218	105	0.0655943	42
8:57520681-57522304	105	0.0655943	42
8:139577987-139578956	105	0.0655943	42
9:139235914-139238287	105	0.0655943	42
1:46723756-46724313	55	0.0654346	43
1:47654520-47655652	55	0.0654346	43
1:90949048-90949399	55	0.0654346	43
1:110494532-110495753	55	0.0654346	43
1:222870234-222871937	55	0.0654346	43
10:102430608-102431001	55	0.0654346	43
10:118887664-118888001	55	0.0654346	43
10:124889019-124890060	55	0.0654346	43
11:8246196-8246898	55	0.0654346	43
11:16584788-16585521	55	0.0654346	43
11:31780773-31780914	55	0.0654346	43
11:31794464-31796643	55	0.0654346	43
11:122352705-122353802	55	0.0654346	43
13:94151944-94153356	55	0.0654346	43
15:87705827-87707042	55	0.0654346	43
15:94753426-94754307	55	0.0654346	43
16:52881598-52882188	55	0.0654346	43
2:45084690-45085776	55	0.0654346	43
2:45093843-45095083	55	0.0654346	43
2:104837534-104840130	55	0.0654346	43
2:104846341-104847192	55	0.0654346	43
2:176658931-176659530	55	0.0654346	43
2:176677361-176678706	55	0.0654346	43
2:236742638-236742766	55	0.0654346	43
20:22496403-22497720	55	0.0654346	43
20:61106630-61110482	55	0.0654346	43
20:61276758-61281296	55	0.0654346	43
5:75413599-75413917	55	0.0654346	43
5:78443857-78444104	55	0.0654346	43
5:134402291-134403737	55	0.0654346	43
5:134898338-134900038	55	0.0654346	43
5:155087412-155089092	55	0.0654346	43
5:170667636-170668380	55	0.0654346	43
5:170668770-170671502	55	0.0654346	43
5:170674239-170675393	55	0.0654346	43
5:172594093-172594834	55	0.0654346	43
5:172603436-172604417	55	0.0654346	43
6:1256078-1256511	55	0.0654346	43
6:39124304-39124961	55	0.0654346	43
6:50925116-50925167	55	0.0654346	43
6:100173127-100173998	55	0.0654346	43
6:101018303-101020007	55	0.0654346	43
7:1240959-1243208	55	0.0654346	43
7:96456875-96457077	55	0.0654346	43
7:154953071-154954185	55	0.0654346	43
7:157169515-157171749	55	0.0654346	43
9:14339156-14339659	55	0.0654346	43
9:132524420-132530380	55	0.0654346	43
17:44052038-44052655	18	0.0650827	44
17:44053880-44054272	18	0.0650827	44
17:44078403-44079370	18	0.0650827	44
6:1559154-1560865	18	0.0650827	44
6:1564093-1564162	18	0.0650827	44
6:1564226-1566412	18	0.0650827	44
6:41482403-41483165	18	0.0650827	44
6:41484384-41485108	18	0.0650827	44
1:119351534-119352779	46	0.0641871	45
1:154671785-154672269	46	0.0641871	45
10:88114413-88117344	46	0.0641871	45
10:102474032-102474107	46	0.0641871	45
10:102488631-102489980	46	0.0641871	45
11:20141250-20141356	46	0.0641871	45
11:33846848-33848055	46	0.0641871	45
12:46682808-46683148	46	0.0641871	45
12:52634767-52635839	46	0.0641871	45
14:28317125-28317375	46	0.0641871	45
14:36058703-36060161	46	0.0641871	45
14:100103358-100105497	46	0.0641871	45
15:65913013-65913623	46	0.0641871	45
17:19377362-19378384	46	0.0641871	45
19:868059-871787	46	0.0641871	45
19:34707737-34710691	46	0.0641871	45
2:119322509-119322783	46	0.0641871	45
2:232498240-232500421	46	0.0641871	45
20:3011060-3012146	46	0.0641871	45
20:47368182-47369091	46	0.0641871	45
20:49612184-49613082	46	0.0641871	45
22:24146368-24147537	46	0.0641871	45
3:129024004-129025087	46	0.0641871	45
4:113655302-113656904	46	0.0641871	45
6:41580635-41581259	46	0.0641871	45
6:75971041-75972789	46	0.0641871	45
7:27161024-27161424	46	0.0641871	45
7:154863385-154863662	46	0.0641871	45
9:125817238-125818506	46	0.0641871	45
9:132530931-132532162	46	0.0641871	45
9:138224335-138225913	46	0.0641871	45
9:138999057-139000401	46	0.0641871	45
1:119345305-119345610	33	0.0633762	46
1:212223631-212223690	33	0.0633762	46
10:8119142-8119440	33	0.0633762	46
10:102488380-102488428	33	0.0633762	46
11:32415232-32415346	33	0.0633762	46
12:45511180-45512074	33	0.0633762	46
12:67612814-67613799	33	0.0633762	46
12:113361526-113361852	33	0.0633762	46
12:113618745-113618930	33	0.0633762	46
13:27268963-27269746	33	0.0633762	46
13:111772203-111772272	33	0.0633762	46
13:111774059-111774160	33	0.0633762	46
14:23878197-23878914	33	0.0633762	46
14:28295784-28296273	33	0.0633762	46
14:28301021-28301069	33	0.0633762	46
14:36044323-36045160	33	0.0633762	46
14:36198867-36198976	33	0.0633762	46
14:102464073-102467222	33	0.0633762	46
15:94670858-94670893	33	0.0633762	46
15:94670979-94671474	33	0.0633762	46
15:94761396-94761817	33	0.0633762	46
17:32365134-32365409	33	0.0633762	46
17:32365579-32365737	33	0.0633762	46
17:44050079-44050706	33	0.0633762	46
17:76929540-76930505	33	0.0633762	46
18:5618098-5618161	33	0.0633762	46
2:26768853-26770031	33	0.0633762	46
2:233499809-233502133	33	0.0633762	46
21:33318299-33318377	33	0.0633762	46
3:171785098-171785595	33	0.0633762	46
4:113651282-113651825	33	0.0633762	46
5:54554226-54554556	33	0.0633762	46
5:72643296-72643615	33	0.0633762	46
5:72782746-72783757	33	0.0633762	46
5:88021179-88021650	33	0.0633762	46
6:10533539-10533671	33	0.0633762	46
6:28889837-28890342	33	0.0633762	46
6:101003391-101003532	33	0.0633762	46
6:108591736-108591846	33	0.0633762	46
7:1237041-1237181	33	0.0633762	46
7:1246255-1246763	33	0.0633762	46
8:25954838-25956040	33	0.0633762	46
8:26426606-26428850	33	0.0633762	46
8:26777585-26780513	33	0.0633762	46
9:139067743-139069216	33	0.0633762	46
10:23529231-23529277	119	0.0633091	47
13:78074770-78076066	119	0.0633091	47
15:82113267-82114775	119	0.0633091	47
17:56889571-56890036	119	0.0633091	47
2:171277353-171277444	119	0.0633091	47
3:148612388-148612643	119	0.0633091	47
5:170673076-170673391	119	0.0633091	47
6:101020590-101020698	119	0.0633091	47
9:128420459-128420557	119	0.0633091	47
10:119283033-119283339	118	0.0626054	48
10:121291124-121293159	118	0.0626054	48
13:49601664-49603026	118	0.0626054	48
14:28316899-28316955	118	0.0626054	48
14:88328150-88329389	118	0.0626054	48
15:50877524-50878338	118	0.0626054	48
17:43924974-43925128	118	0.0626054	48
18:44731768-44732586	118	0.0626054	48
2:152662401-152662506	118	0.0626054	48
6:108546958-108547038	118	0.0626054	48
7:96484957-96485054	118	0.0626054	48
17:44036110-44036154	88	0.0618744	49
17:44036289-44036401	88	0.0618744	49
10:76834952-76835038	117	0.0616979	50
10:76835144-76835519	117	0.0616979	50
10:76835624-76835782	117	0.0616979	50
10:76837062-76838208	117	0.0616979	50
1:18915955-18916415	47	0.0616526	51
1:19863734-19865375	47	0.0616526	51
1:50658741-50659961	47	0.0616526	51
1:50660703-50662299	47	0.0616526	51
1:215374046-215375916	47	0.0616526	51
1:232106886-232108419	47	0.0616526	51
10:22674047-22675003	47	0.0616526	51
10:57060167-57061353	47	0.0616526	51
10:76833953-76834792	47	0.0616526	51
10:101269908-101270514	47	0.0616526	51
10:102459797-102460316	47	0.0616526	51
10:105026548-105028767	47	0.0616526	51
10:106389448-106390658	47	0.0616526	51
10:118022831-118023519	47	0.0616526	51
10:118885998-118887531	47	0.0616526	51
10:129424272-129427380	47	0.0616526	51
10:131658745-131659217	47	0.0616526	51
11:16585613-16585978	47	0.0616526	51
11:31797676-31798784	47	0.0616526	51
11:32404838-32405740	47	0.0616526	51
11:35595941-35598581	47	0.0616526	51
11:71632390-71634099	47	0.0616526	51
11:82121084-82122721	47	0.0616526	51
11:100503167-100505647	47	0.0616526	51
11:110916143-110917773	47	0.0616526	51
11:124240150-124241695	47	0.0616526	51
12:5411365-5413421	47	0.0616526	51
12:33483767-33484361	47	0.0616526	51
12:52695462-52695497	47	0.0616526	51
12:60870960-60871590	47	0.0616526	51
12:60871683-60871789	47	0.0616526	51
12:70951635-70954351	47	0.0616526	51
12:100127370-100128269	47	0.0616526	51
12:101874225-101875928	47	0.0616526	51
12:113331061-113332033	47	0.0616526	51
13:92677202-92678970	47	0.0616526	51
13:95540140-95542161	47	0.0616526	51
13:109756864-109759133	47	0.0616526	51
13:111806020-111807553	47	0.0616526	51
14:28304843-28305251	47	0.0616526	51
14:41146953-41147493	47	0.0616526	51
14:53489838-53491817	47	0.0616526	51
14:60043431-60043832	47	0.0616526	51
14:93323712-93325455	47	0.0616526	51
14:94305550-94306369	47	0.0616526	51
14:100262127-100264174	47	0.0616526	51
15:24662867-24664860	47	0.0616526	51
15:35177111-35177705	47	0.0616526	51
15:74421873-74422778	47	0.0616526	51
15:77168865-77170703	47	0.0616526	51
15:94677397-94678725	47	0.0616526	51
15:94703711-94705181	47	0.0616526	51
16:53648091-53648749	47	0.0616526	51
16:63712158-63715368	47	0.0616526	51
16:84341142-84342594	47	0.0616526	51
17:40399902-40401934	47	0.0616526	51
17:42250833-42252083	47	0.0616526	51
17:56883762-56885102	47	0.0616526	51
17:56886506-56887500	47	0.0616526	51
17:76984354-76985745	47	0.0616526	51
18:55038124-55039661	47	0.0616526	51
2:38154704-38157200	47	0.0616526	51
2:45018096-45020698	47	0.0616526	51
2:63129041-63129551	47	0.0616526	51
2:63129685-63129777	47	0.0616526	51
2:63131853-63133000	47	0.0616526	51
2:63136019-63137105	47	0.0616526	51
2:66506355-66507711	47	0.0616526	51
2:66519796-66520280	47	0.0616526	51
2:66657877-66658378	47	0.0616526	51
2:75280936-75281641	47	0.0616526	51
2:80382831-80384548	47	0.0616526	51
2:104825364-104827064	47	0.0616526	51
2:119307837-119310415	47	0.0616526	51
2:119631323-119633133	47	0.0616526	51
2:131437224-131438745	47	0.0616526	51
2:142604195-142605122	47	0.0616526	51
2:176655880-176656692	47	0.0616526	51
2:176660963-176661519	47	0.0616526	51
2:176761016-176762831	47	0.0616526	51
2:200043651-200044658	47	0.0616526	51
2:213110104-213111167	47	0.0616526	51
2:222863971-222864381	47	0.0616526	51
2:222867970-222868151	47	0.0616526	51
20:21449634-21451991	47	0.0616526	51
20:54933392-54934357	47	0.0616526	51
21:18538970-18539623	47	0.0616526	51
3:2114679-2116525	47	0.0616526	51
3:24845663-24847302	47	0.0616526	51
3:35655380-35656669	47	0.0616526	51
3:39825625-39827376	47	0.0616526	51
3:54129772-54132401	47	0.0616526	51
3:148581235-148581293	47	0.0616526	51
3:148596274-148597489	47	0.0616526	51
3:148613698-148613984	47	0.0616526	51
3:159303207-159304289	47	0.0616526	51
3:161425623-161427375	47	0.0616526	51
3:193608516-193610688	47	0.0616526	51
4:13152661-13153917	47	0.0616526	51
4:48186588-48188436	47	0.0616526	51
4:54787538-54788127	47	0.0616526	51
4:75028757-75029277	47	0.0616526	51
4:82170872-82172066	47	0.0616526	51
4:85621789-85622335	47	0.0616526	51
4:85636504-85639129	47	0.0616526	51
4:108175736-108176607	47	0.0616526	51
4:110442759-110443802	47	0.0616526	51
4:111762274-111764019	47	0.0616526	51
4:134288613-134288860	47	0.0616526	51
4:147780373-147781451	47	0.0616526	51
5:3644159-3645000	47	0.0616526	51
5:31229846-31230223	47	0.0616526	51
5:72451326-72452494	47	0.0616526	51
5:76970338-76971052	47	0.0616526	51
5:153842374-153843138	47	0.0616526	51
5:160907093-160908019	47	0.0616526	51
5:174094979-174095616	47	0.0616526	51
6:1549400-1550738	47	0.0616526	51
6:5947381-5948332	47	0.0616526	51
6:10533764-10534879	47	0.0616526	51
6:50895246-50896347	47	0.0616526	51
6:84619507-84620679	47	0.0616526	51
6:85540652-85541629	47	0.0616526	51
6:100145398-100146198	47	0.0616526	51
6:101022048-101022604	47	0.0616526	51
7:15691836-15692269	47	0.0616526	51
7:15692873-15693735	47	0.0616526	51
7:19122530-19124875	47	0.0616526	51
7:27174681-27174845	47	0.0616526	51
7:27175397-27176580	47	0.0616526	51
7:32304428-32305481	47	0.0616526	51
7:35259511-35261199	47	0.0616526	51
7:37922148-37923080	47	0.0616526	51
7:63986477-63987544	47	0.0616526	51
7:96488337-96489561	47	0.0616526	51
7:114904558-114904978	47	0.0616526	51
7:154866714-154867982	47	0.0616526	51
7:156489187-156489937	47	0.0616526	51
8:22043507-22044831	47	0.0616526	51
8:25958766-25959837	47	0.0616526	51
8:55528705-55530146	47	0.0616526	51
8:109163662-109165184	47	0.0616526	51
9:966163-967819	47	0.0616526	51
9:17896186-17897520	47	0.0616526	51
9:73954081-73954723	47	0.0616526	51
9:99303497-99305064	47	0.0616526	51
1:145015270-145019201	32	0.0613919	52
1:206198951-206199740	32	0.0613919	52
10:95317282-95317316	32	0.0613919	52
10:124210340-124210393	32	0.0613919	52
11:2846945-2847067	32	0.0613919	52
11:2847136-2848075	32	0.0613919	52
11:19323230-19324779	32	0.0613919	52
11:20577236-20577547	32	0.0613919	52
12:46685349-46685590	32	0.0613919	52
14:102638184-102639039	32	0.0613919	52
15:87753251-87753695	32	0.0613919	52
22:44745918-44747390	32	0.0613919	52
22:48795286-48796240	32	0.0613919	52
6:11151611-11153237	32	0.0613919	52
7:8439680-8442368	32	0.0613919	52
7:55053636-55055599	32	0.0613919	52
7:154975815-154976246	32	0.0613919	52
8:143542513-143543641	32	0.0613919	52
9:138230242-138231648	32	0.0613919	52
9:138232259-138235293	32	0.0613919	52
9:138236271-138237069	32	0.0613919	52
1:39922019-39922574	111	0.0609488	53
1:119329945-119330074	111	0.0609488	53
1:153320763-153321889	111	0.0609488	53
10:28070039-28070635	111	0.0609488	53
10:112392732-112393265	111	0.0609488	53
10:124894551-124896151	111	0.0609488	53
11:20140852-20141177	111	0.0609488	53
12:113362928-113363455	111	0.0609488	53
15:34962242-34962433	111	0.0609488	53
15:94706544-94706605	111	0.0609488	53
17:15104471-15105786	111	0.0609488	53
18:26875488-26877115	111	0.0609488	53
18:73090330-73092810	111	0.0609488	53
2:238736839-238737782	111	0.0609488	53
20:9435556-9435889	111	0.0609488	53
20:9437396-9437755	111	0.0609488	53
3:148623786-148623993	111	0.0609488	53
3:182896833-182896932	111	0.0609488	53
4:4907983-4908351	111	0.0609488	53
4:13140261-13140336	111	0.0609488	53
4:13149727-13150153	111	0.0609488	53
4:147788165-147789391	111	0.0609488	53
4:174674335-174674997	111	0.0609488	53
5:79900634-79902253	111	0.0609488	53
5:88005681-88007090	111	0.0609488	53
5:153839818-153840167	111	0.0609488	53
7:45926465-45928063	111	0.0609488	53
7:90731390-90734266	111	0.0609488	53
7:96470909-96470997	111	0.0609488	53
7:121744286-121744577	111	0.0609488	53
7:154947838-154948072	111	0.0609488	53
8:145530497-145533598	111	0.0609488	53
1:24066865-24067608	62	0.060568	54
1:35814961-35816031	62	0.060568	54
1:40026295-40027821	62	0.060568	54
1:92123502-92124673	62	0.060568	54
1:100777157-100778458	62	0.060568	54
1:110553818-110556317	62	0.060568	54
1:165690574-165691811	62	0.060568	54
1:208474031-208474301	62	0.060568	54
1:226262000-226263095	62	0.060568	54
10:72826035-72827937	62	0.060568	54
10:99520934-99521937	62	0.060568	54
10:102487155-102487743	62	0.060568	54
10:120955985-120957947	62	0.060568	54
11:8981699-8983012	62	0.060568	54
11:16583031-16583487	62	0.060568	54
11:75594695-75595680	62	0.060568	54
11:118692200-118693356	62	0.060568	54
12:47657958-47661817	62	0.060568	54
12:47769877-47770603	62	0.060568	54
12:101876089-101876843	62	0.060568	54
15:26025022-26026670	62	0.060568	54
15:38331686-38332797	62	0.060568	54
15:87702919-87703901	62	0.060568	54
15:89246585-89247704	62	0.060568	54
17:4588670-4590159	62	0.060568	54
17:30725103-30725760	62	0.060568	54
2:19413297-19414688	62	0.060568	54
2:176713411-176713905	62	0.060568	54
2:219557164-219558743	62	0.060568	54
20:62144168-62144844	62	0.060568	54
3:139810191-139811174	62	0.060568	54
4:993057-996478	62	0.060568	54
4:2011914-2014370	62	0.060568	54
5:132193352-132194578	62	0.060568	54
5:172598070-172598727	62	0.060568	54
7:103755809-103757256	62	0.060568	54
7:128257466-128258806	62	0.060568	54
1:67545560-67545792	60	0.0601716	55
1:109457619-109458575	60	0.0601716	55
1:155156720-155157393	60	0.0601716	55
10:76832433-76833808	60	0.0601716	55
10:85944195-85945271	60	0.0601716	55
10:94449297-94449554	60	0.0601716	55
10:102815977-102817675	60	0.0601716	55
10:112393358-112394541	60	0.0601716	55
11:2421748-2423521	60	0.0601716	55
12:56444894-56447052	60	0.0601716	55
13:32487929-32489428	60	0.0601716	55
14:89596392-89598737	60	0.0601716	55
16:65765397-65766479	60	0.0601716	55
17:44029937-44030954	60	0.0601716	55
3:130806677-130808839	60	0.0601716	55
4:109307079-109308951	60	0.0601716	55
5:76961022-76962671	60	0.0601716	55
5:92940508-92942138	60	0.0601716	55
5:170671592-170671664	60	0.0601716	55
6:41447733-41448103	60	0.0601716	55
6:100143165-100144191	60	0.0601716	55
7:5424924-5426084	60	0.0601716	55
7:155018501-155019145	60	0.0601716	55
8:144573817-144574913	60	0.0601716	55
9:4289119-4289701	60	0.0601716	55
9:97317705-97318988	60	0.0601716	55
1:67545842-67546352	95	0.0600489	56
1:153317815-153318444	95	0.0600489	56
10:42891988-42893418	95	0.0600489	56
12:52853311-52853757	95	0.0600489	56
12:105501397-105502942	95	0.0600489	56
13:19664170-19665499	95	0.0600489	56
13:76357357-76359100	95	0.0600489	56
14:23873450-23874274	95	0.0600489	56
14:59406705-59407444	95	0.0600489	56
14:87858997-87860322	95	0.0600489	56
15:87754243-87754417	95	0.0600489	56
16:52875131-52878032	95	0.0600489	56
16:87794786-87796736	95	0.0600489	56
17:69409566-69410110	95	0.0600489	56
17:70400963-70401805	95	0.0600489	56
17:76987424-76988811	95	0.0600489	56
18:44730194-44731253	95	0.0600489	56
2:27194867-27195639	95	0.0600489	56
2:176731194-176731528	95	0.0600489	56
20:3000147-3001103	95	0.0600489	56
20:49072511-49073997	95	0.0600489	56
22:19120639-19122665	95	0.0600489	56
22:36152199-36154042	95	0.0600489	56
4:980892-981505	95	0.0600489	56
5:14717265-14718252	95	0.0600489	56
5:75414546-75416617	95	0.0600489	56
7:1670330-1674527	95	0.0600489	56
8:22464625-22465554	95	0.0600489	56
13:112032532-112032877	54	0.0571968	57
13:112032968-112033729	54	0.0571968	57
17:45426987-45427633	54	0.0571968	57
18:41862139-41862508	54	0.0571968	57
2:232923925-232925690	54	0.0571968	57
5:1903395-1904187	54	0.0571968	57
7:158481825-158483260	54	0.0571968	57
1:3557058-3559808	100	0.0569424	58
1:46686374-46686930	100	0.0569424	58
1:65763590-65764363	100	0.0569424	58
1:69805556-69807335	100	0.0569424	58
1:91073568-91074479	100	0.0569424	58
1:212427147-212427588	100	0.0569424	58
10:23502231-23503895	100	0.0569424	58
10:50487044-50490384	100	0.0569424	58
10:60605651-60607055	100	0.0569424	58
10:76861090-76861698	100	0.0569424	58
10:95350340-95351417	100	0.0569424	58
10:118883552-118884422	100	0.0569424	58
10:131646873-131648103	100	0.0569424	58
10:131660609-131661852	100	0.0569424	58
10:134447487-134449851	100	0.0569424	58
10:134449962-134452639	100	0.0569424	58
11:20134226-20135566	100	0.0569424	58
11:124133578-124135681	100	0.0569424	58
12:39868171-39869242	100	0.0569424	58
12:52677521-52677697	100	0.0569424	58
13:107945243-107946997	100	0.0569424	58
13:111765043-111765914	100	0.0569424	58
13:111768412-111771348	100	0.0569424	58
14:33598886-33599802	100	0.0569424	58
14:36056114-36058568	100	0.0569424	58
14:36201449-36202606	100	0.0569424	58
14:37123230-37123936	100	0.0569424	58
14:37746906-37750671	100	0.0569424	58
14:37793917-37795485	100	0.0569424	58
14:60173695-60174604	100	0.0569424	58
14:101095743-101098594	100	0.0569424	58
15:45263498-45264779	100	0.0569424	58
15:74417056-74418051	100	0.0569424	58
18:11138308-11139936	100	0.0569424	58
18:53245802-53247308	100	0.0569424	58
18:68684946-68688303	100	0.0569424	58
19:35557467-35558618	100	0.0569424	58
2:63139454-63140720	100	0.0569424	58
2:74593847-74597471	100	0.0569424	58
2:161988135-161989143	100	0.0569424	58
2:176672309-176673743	100	0.0569424	58
2:176680207-176681171	100	0.0569424	58
2:176695613-176696537	100	0.0569424	58
2:176702177-176703901	100	0.0569424	58
2:176732748-176734093	100	0.0569424	58
2:176737453-176738267	100	0.0569424	58
2:210344590-210345230	100	0.0569424	58
2:222871158-222872120	100	0.0569424	58
20:4176533-4178496	100	0.0569424	58
20:9444199-9445565	100	0.0569424	58
20:21634200-21635725	100	0.0569424	58
20:54013087-54014085	100	0.0569424	58
22:28205920-28207242	100	0.0569424	58
3:26639052-26641095	100	0.0569424	58
3:131176880-131177489	100	0.0569424	58
3:148591202-148591799	100	0.0569424	58
3:148610069-148611773	100	0.0569424	58
3:171785709-171786416	100	0.0569424	58
4:9392059-9394080	100	0.0569424	58
4:21558898-21560102	100	0.0569424	58
4:82354726-82355559	100	0.0569424	58
4:85632998-85633257	100	0.0569424	58
4:107035682-107037239	100	0.0569424	58
4:108176714-108176902	100	0.0569424	58
4:141709235-141709828	100	0.0569424	58
4:164472421-164473047	100	0.0569424	58
4:172970322-172971904	100	0.0569424	58
5:1983755-1984940	100	0.0569424	58
5:2791992-2794237	100	0.0569424	58
5:11437682-11438521	100	0.0569424	58
5:50714206-50715132	100	0.0569424	58
5:115324955-115327002	100	0.0569424	58
5:148013666-148014239	100	0.0569424	58
5:169863497-169864366	100	0.0569424	58
5:174084065-174085343	100	0.0569424	58
6:10522809-10523865	100	0.0569424	58
6:84474317-84476148	100	0.0569424	58
6:85528790-85530929	100	0.0569424	58
6:101023834-101024286	100	0.0569424	58
6:117304432-117305392	100	0.0569424	58
6:165993888-165998209	100	0.0569424	58
7:19150689-19151612	100	0.0569424	58
7:78920834-78921572	100	0.0569424	58
7:136206258-136206752	100	0.0569424	58
8:4836355-4838012	100	0.0569424	58
8:4838530-4840016	100	0.0569424	58
8:15138609-15139610	100	0.0569424	58
8:23615451-23616536	100	0.0569424	58
8:31616068-31616783	100	0.0569424	58
8:31616960-31617873	100	0.0569424	58
8:55532761-55535067	100	0.0569424	58
8:55541702-55542718	100	0.0569424	58
8:72631115-72632846	100	0.0569424	58
8:97241625-97243056	100	0.0569424	58
8:100029075-100030860	100	0.0569424	58
8:106399200-106401296	100	0.0569424	58
8:111055290-111056338	100	0.0569424	58
9:112380959-112382148	100	0.0569424	58
9:128415782-128417915	100	0.0569424	58
1:58487757-58488858	97	0.0568048	59
1:65241338-65241510	97	0.0568048	59
1:98283336-98284381	97	0.0568048	59
10:76828340-76830392	97	0.0568048	59
10:96152032-96153467	97	0.0568048	59
10:99779246-99781216	97	0.0568048	59
10:118914672-118916275	97	0.0568048	59
10:119291221-119292213	97	0.0568048	59
10:124210494-124212042	97	0.0568048	59
11:32417712-32417858	97	0.0568048	59
12:47774262-47774593	97	0.0568048	59
12:101879242-101879325	97	0.0568048	59
12:121253754-121255095	97	0.0568048	59
13:27442525-27442890	97	0.0568048	59
14:60180386-60180483	97	0.0568048	59
14:69724735-69725824	97	0.0568048	59
15:53667085-53668382	97	0.0568048	59
16:264850-266144	97	0.0568048	59
16:53526398-53526737	97	0.0568048	59
16:85157776-85160252	97	0.0568048	59
17:42410356-42412072	97	0.0568048	59
17:56832976-56833499	97	0.0568048	59
18:70274482-70276564	97	0.0568048	59
19:35409200-35409607	97	0.0568048	59
2:70969470-70970039	97	0.0568048	59
2:71546461-71547736	97	0.0568048	59
2:109111018-109113265	97	0.0568048	59
20:2620848-2622770	97	0.0568048	59
20:21438348-21439179	97	0.0568048	59
20:21447921-21448078	97	0.0568048	59
20:29921589-29922370	97	0.0568048	59
20:30046390-30046722	97	0.0568048	59
20:52222676-52224393	97	0.0568048	59
3:62330830-62331418	97	0.0568048	59
3:87924319-87925317	97	0.0568048	59
3:131175814-131176671	97	0.0568048	59
4:85633341-85633898	97	0.0568048	59
5:1061787-1062908	97	0.0568048	59
6:50916586-50916659	97	0.0568048	59
6:150352865-150353333	97	0.0568048	59
7:27158048-27158728	97	0.0568048	59
7:27189317-27189866	97	0.0568048	59
8:22069940-22070742	97	0.0568048	59
8:143527648-143531898	97	0.0568048	59
9:90982254-90983469	97	0.0568048	59
1:891092-892422	26	0.0566889	60
1:50655886-50656036	26	0.0566889	60
1:53300161-53301620	26	0.0566889	60
1:110411789-110412653	26	0.0566889	60
1:119333515-119333932	26	0.0566889	60
1:155095438-155097726	26	0.0566889	60
1:168896672-168897683	26	0.0566889	60
1:168904224-168904462	26	0.0566889	60
1:219131235-219131694	26	0.0566889	60
10:94818054-94819030	26	0.0566889	60
10:102871446-102871536	26	0.0566889	60
10:131648176-131648740	26	0.0566889	60
11:12986885-12989383	26	0.0566889	60
11:44288908-44290148	26	0.0566889	60
11:108798730-108800318	26	0.0566889	60
12:47650000-47650665	26	0.0566889	60
12:64409056-64409710	26	0.0566889	60
12:94707478-94707931	26	0.0566889	60
12:105503650-105504597	26	0.0566889	60
13:35902589-35903036	26	0.0566889	60
14:36060625-36060960	26	0.0566889	60
14:36194937-36196060	26	0.0566889	60
14:36196488-36198025	26	0.0566889	60
14:60051277-60052446	26	0.0566889	60
14:61348659-61349886	26	0.0566889	60
15:87753828-87754121	26	0.0566889	60
15:94665576-94667752	26	0.0566889	60
16:84877410-84878736	26	0.0566889	60
17:8846670-8848784	26	0.0566889	60
17:35006391-35007117	26	0.0566889	60
17:45396890-45397159	26	0.0566889	60
18:18004992-18006427	26	0.0566889	60
18:55082963-55083321	26	0.0566889	60
2:70980170-70981569	26	0.0566889	60
2:72226458-72228895	26	0.0566889	60
2:172653235-172653400	26	0.0566889	60
2:222875080-222875308	26	0.0566889	60
22:36544374-36545193	26	0.0566889	60
3:13298469-13299887	26	0.0566889	60
3:33234600-33235787	26	0.0566889	60
4:61748392-61751396	26	0.0566889	60
4:81408686-81408960	26	0.0566889	60
4:154824537-154825563	26	0.0566889	60
4:174684816-174685670	26	0.0566889	60
5:50730490-50731264	26	0.0566889	60
5:76959478-76960258	26	0.0566889	60
5:122462843-122463450	26	0.0566889	60
5:134853310-134854428	26	0.0566889	60
6:10493299-10493502	26	0.0566889	60
6:50921228-50921944	26	0.0566889	60
6:75968324-75969057	26	0.0566889	60
7:19125162-19125480	26	0.0566889	60
7:45894528-45895167	26	0.0566889	60
7:96473156-96474861	26	0.0566889	60
8:37671491-37675457	26	0.0566889	60
8:38876594-38877096	26	0.0566889	60
8:91872641-91873535	26	0.0566889	60
8:99145702-99146420	26	0.0566889	60
8:124621334-124623186	26	0.0566889	60
8:140786862-140787574	26	0.0566889	60
9:962622-963642	26	0.0566889	60
9:85945247-85945520	26	0.0566889	60
9:95753766-95755799	26	0.0566889	60
9:95755950-95758007	26	0.0566889	60
9:134029495-134029793	26	0.0566889	60
10:102797106-102798448	74	0.0556809	61
11:31803373-31803450	74	0.0556809	61
11:124296065-124296630	74	0.0556809	61
12:52710895-52711584	74	0.0556809	61
12:52713903-52714976	74	0.0556809	61
12:52727367-52727913	74	0.0556809	61
12:112397708-112398304	74	0.0556809	61
12:113366049-113366577	74	0.0556809	61
12:113606049-113607883	74	0.0556809	61
12:113657287-113658815	74	0.0556809	61
13:111771422-111771583	74	0.0556809	61
14:36052126-36052565	74	0.0556809	61
14:56346529-56346593	74	0.0556809	61
14:99138944-99141655	74	0.0556809	61
15:74426449-74426878	74	0.0556809	61
15:87721814-87723857	74	0.0556809	61
16:53523518-53525278	74	0.0556809	61
17:44074061-44075402	74	0.0556809	61
2:70970146-70970303	74	0.0556809	61
2:70984709-70985789	74	0.0556809	61
2:74579318-74580592	74	0.0556809	61
2:119319087-119319807	74	0.0556809	61
2:172653877-172654655	74	0.0556809	61
2:176654840-176655531	74	0.0556809	61
2:222873075-222873172	74	0.0556809	61
22:49389142-49390273	74	0.0556809	61
3:62337651-62338289	74	0.0556809	61
3:148613014-148613315	74	0.0556809	61
4:13133203-13135868	74	0.0556809	61
4:41442218-41444560	74	0.0556809	61
5:72561929-72562779	74	0.0556809	61
5:92955075-92955436	74	0.0556809	61
5:92965552-92965950	74	0.0556809	61
5:110433923-110434095	74	0.0556809	61
6:45738965-45739834	74	0.0556809	61
6:101953488-101953918	74	0.0556809	61
6:101954025-101954110	74	0.0556809	61
6:101954247-101954458	74	0.0556809	61
8:76478819-76479922	74	0.0556809	61
8:77748592-77749058	74	0.0556809	61
1:51207076-51208538	52	0.0552207	62
1:154656714-154656749	52	0.0552207	62
1:219119495-219120361	52	0.0552207	62
11:36354530-36355974	52	0.0552207	62
11:65423233-65424861	52	0.0552207	62
13:19997330-19998461	52	0.0552207	62
14:57833941-57834769	52	0.0552207	62
15:94761991-94762138	52	0.0552207	62
17:30838362-30838750	52	0.0552207	62
17:30838930-30839040	52	0.0552207	62
17:44017297-44018003	52	0.0552207	62
18:75254749-75255858	52	0.0552207	62
19:10390773-10392929	52	0.0552207	62
2:45022201-45022511	52	0.0552207	62
2:46378278-46380071	52	0.0552207	62
3:27729251-27729743	52	0.0552207	62
4:13139192-13139586	52	0.0552207	62
5:43055409-43055680	52	0.0552207	62
5:43077662-43079234	52	0.0552207	62
5:139472964-139474692	52	0.0552207	62
6:37771794-37773760	52	0.0552207	62
6:150285596-150286135	52	0.0552207	62
6:166320594-166320864	52	0.0552207	62
8:21962242-21962876	52	0.0552207	62
8:29264902-29265786	52	0.0552207	62
9:36126197-36127229	52	0.0552207	62
9:72217502-72219213	52	0.0552207	62
1:119327514-119328027	61	0.0544189	63
1:119350670-119351472	61	0.0544189	63
1:215376797-215377286	61	0.0544189	63
1:219133817-219135077	61	0.0544189	63
10:28070738-28070959	61	0.0544189	63
10:100983493-100983675	61	0.0544189	63
10:124883971-124887356	61	0.0544189	63
10:131651160-131651197	61	0.0544189	63
11:16588839-16589301	61	0.0544189	63
11:19220009-19220973	61	0.0544189	63
11:20136979-20137424	61	0.0544189	63
11:119586148-119586424	61	0.0544189	63
12:26270696-26271263	61	0.0544189	63
12:52618420-52619998	61	0.0544189	63
12:52653091-52654073	61	0.0544189	63
12:84191459-84191797	61	0.0544189	63
12:129211202-129215088	61	0.0544189	63
13:99440616-99442278	61	0.0544189	63
13:111757832-111758825	61	0.0544189	63
13:111763239-111764301	61	0.0544189	63
13:111764624-111764898	61	0.0544189	63
13:111774283-111776115	61	0.0544189	63
14:28306074-28307583	61	0.0544189	63
14:36121988-36123264	61	0.0544189	63
14:37136595-37138185	61	0.0544189	63
14:73775942-73778352	61	0.0544189	63
14:94307298-94308008	61	0.0544189	63
14:101099616-101100783	61	0.0544189	63
15:87751256-87752546	61	0.0544189	63
15:94709958-94711272	61	0.0544189	63
16:52879155-52879917	61	0.0544189	63
17:32374657-32374988	61	0.0544189	63
17:45403856-45405512	61	0.0544189	63
17:63703976-63706393	61	0.0544189	63
18:55514599-55516108	61	0.0544189	63
2:70977834-70978397	61	0.0544189	63
2:104845033-104845567	61	0.0544189	63
2:119315907-119316219	61	0.0544189	63
2:119323862-119323941	61	0.0544189	63
2:119323993-119324149	61	0.0544189	63
2:161989273-161989369	61	0.0544189	63
2:172663618-172664216	61	0.0544189	63
2:172672932-172674314	61	0.0544189	63
2:176652334-176654383	61	0.0544189	63
2:176694501-176695063	61	0.0544189	63
2:176744545-176745611	61	0.0544189	63
20:21320067-21320481	61	0.0544189	63
3:140138275-140138957	61	0.0544189	63
3:159294712-159295751	61	0.0544189	63
3:159304496-159304863	61	0.0544189	63
4:4910563-4911092	61	0.0544189	63
4:41575876-41576117	61	0.0544189	63
4:94974543-94975330	61	0.0544189	63
4:111761263-111762193	61	0.0544189	63
4:167015358-167015713	61	0.0544189	63
4:174679359-174681939	61	0.0544189	63
5:38294961-38295001	61	0.0544189	63
5:54554718-54555352	61	0.0544189	63
5:72632682-72632992	61	0.0544189	63
5:76964112-76964649	61	0.0544189	63
5:76975123-76975363	61	0.0544189	63
5:87999098-87999254	61	0.0544189	63
5:87999337-87999476	61	0.0544189	63
5:92939943-92940119	61	0.0544189	63
5:149549730-149550174	61	0.0544189	63
5:172604918-172605616	61	0.0544189	63
5:174091260-174092335	61	0.0544189	63
6:50790308-50791370	61	0.0544189	63
6:50926779-50927313	61	0.0544189	63
6:100159186-100159465	61	0.0544189	63
6:100162324-100162992	61	0.0544189	63
6:101001232-101001351	61	0.0544189	63
6:101001729-101001967	61	0.0544189	63
6:101002193-101002419	61	0.0544189	63
6:101002495-101003261	61	0.0544189	63
6:101003667-101004322	61	0.0544189	63
6:101009768-101010952	61	0.0544189	63
6:101011940-101013392	61	0.0544189	63
6:108547203-108547901	61	0.0544189	63
7:1237286-1237829	61	0.0544189	63
7:25864717-25864976	61	0.0544189	63
7:25866544-25867021	61	0.0544189	63
8:11595262-11595878	61	0.0544189	63
8:25958511-25958557	61	0.0544189	63
8:37671103-37671374	61	0.0544189	63
8:41872498-41874029	61	0.0544189	63
8:81640700-81640902	61	0.0544189	63
8:100028606-100028800	61	0.0544189	63
9:85342174-85343597	61	0.0544189	63
1:47746657-47746963	6	0.0542573	64
1:110428520-110429007	6	0.0542573	64
1:156417248-156418082	6	0.0542573	64
1:181025019-181025720	6	0.0542573	64
1:208472423-208473891	6	0.0542573	64
1:234371298-234371691	6	0.0542573	64
10:8136985-8137361	6	0.0542573	64
10:42748174-42749466	6	0.0542573	64
10:116153327-116154982	6	0.0542573	64
11:16583593-16583945	6	0.0542573	64
11:62449615-62451554	6	0.0542573	64
11:74913650-74915178	6	0.0542573	64
11:75056095-75057745	6	0.0542573	64
12:4888350-4890472	6	0.0542573	64
12:52688964-52689809	6	0.0542573	64
14:99695088-99696194	6	0.0542573	64
15:23658574-23660111	6	0.0542573	64
15:38360897-38363457	6	0.0542573	64
16:2009734-2010866	6	0.0542573	64
17:44045241-44046054	6	0.0542573	64
17:44051383-44051910	6	0.0542573	64
17:52024753-52027346	6	0.0542573	64
17:68099922-68100675	6	0.0542573	64
17:68672319-68673945	6	0.0542573	64
17:75399500-75401387	6	0.0542573	64
19:18584337-18584989	6	0.0542573	64
2:20728516-20731070	6	0.0542573	64
2:31213826-31215229	6	0.0542573	64
2:45730491-45733189	6	0.0542573	64
2:85833812-85836082	6	0.0542573	64
2:95374785-95376876	6	0.0542573	64
2:176750998-176751674	6	0.0542573	64
20:44369220-44370864	6	0.0542573	64
22:28039282-28042062	6	0.0542573	64
3:138972918-138972962	6	0.0542573	64
3:138973126-138973694	6	0.0542573	64
3:159298182-159298917	6	0.0542573	64
5:37872149-37873835	6	0.0542573	64
5:88011819-88012472	6	0.0542573	64
5:137605399-137605870	6	0.0542573	64
6:99386039-99386744	6	0.0542573	64
6:142664277-142665414	6	0.0542573	64
7:87067439-87068320	6	0.0542573	64
7:100330100-100332952	6	0.0542573	64
7:150576286-150577422	6	0.0542573	64
8:100025637-100026402	6	0.0542573	64
9:96441182-96441888	6	0.0542573	64
9:100745777-100746864	6	0.0542573	64
9:139181638-139184591	6	0.0542573	64
1:163589777-163590529	124	0.0536876	65
10:100984339-100984503	124	0.0536876	65
11:32416924-32417580	124	0.0536876	65
11:122352396-122352596	124	0.0536876	65
2:222885840-222886087	124	0.0536876	65
20:60810304-60811665	124	0.0536876	65
3:159307347-159307970	124	0.0536876	65
4:10067138-10068870	124	0.0536876	65
4:54660586-54662992	124	0.0536876	65
5:54562966-54563576	124	0.0536876	65
5:54563853-54565693	124	0.0536876	65
5:88015823-88017254	124	0.0536876	65
5:92973388-92973684	124	0.0536876	65
6:28900944-28901410	124	0.0536876	65
7:27248630-27250128	124	0.0536876	65
7:96471113-96471506	124	0.0536876	65
7:154945424-154945566	124	0.0536876	65
8:145175286-145179999	124	0.0536876	65
1:168902533-168903137	14	0.0536628	66
1:168905431-168905562	14	0.0536628	66
10:21828640-21829594	14	0.0536628	66
10:102499002-102499691	14	0.0536628	66
11:20186838-20187027	14	0.0536628	66
11:117528563-117529694	14	0.0536628	66
12:113608100-113608560	14	0.0536628	66
13:27390070-27390670	14	0.0536628	66
14:71468430-71469345	14	0.0536628	66
15:36643598-36644950	14	0.0536628	66
15:94691709-94692109	14	0.0536628	66
17:32371311-32372289	14	0.0536628	66
17:56835708-56835773	14	0.0536628	66
4:94968794-94970338	14	0.0536628	66
4:94972276-94972529	14	0.0536628	66
4:174682128-174683638	14	0.0536628	66
5:50297168-50298431	14	0.0536628	66
5:92942271-92942817	14	0.0536628	66
5:141062038-141062776	14	0.0536628	66
6:5939470-5939763	14	0.0536628	66
6:36463238-36463978	14	0.0536628	66
6:37774179-37775080	14	0.0536628	66
6:100157740-100158658	14	0.0536628	66
8:24913829-24914685	14	0.0536628	66
8:25964948-25965573	14	0.0536628	66
8:65449512-65449648	14	0.0536628	66
9:965543-965857	14	0.0536628	66
10:119282030-119282131	96	0.0528133	67
12:52632972-52633368	96	0.0528133	67
13:27443214-27443296	96	0.0528133	67
13:99407148-99407986	96	0.0528133	67
15:89444216-89444821	96	0.0528133	67
17:70479784-70480989	96	0.0528133	67
19:35407406-35407567	96	0.0528133	67
2:19424449-19425175	96	0.0528133	67
2:66518302-66518513	96	0.0528133	67
2:222869776-222870163	96	0.0528133	67
3:148588866-148588945	96	0.0528133	67
4:4908397-4909181	96	0.0528133	67
4:81342012-81343857	96	0.0528133	67
5:72751667-72751916	96	0.0528133	67
5:72957329-72958391	96	0.0528133	67
5:92956255-92956968	96	0.0528133	67
6:1323237-1323370	96	0.0528133	67
6:85535249-85535529	96	0.0528133	67
6:101015949-101016189	96	0.0528133	67
7:27147934-27148006	68	0.0523057	68
7:27148127-27149665	68	0.0523057	68
7:27150684-27150895	68	0.0523057	68
7:27150952-27151569	68	0.0523057	68
7:27151693-27152080	68	0.0523057	68
1:53165238-53166512	92	0.0522107	69
1:90968596-90968921	92	0.0522107	69
1:206150430-206151136	92	0.0522107	69
10:101286334-101287693	92	0.0522107	69
11:115955909-115956249	92	0.0522107	69
12:47676928-47679551	92	0.0522107	69
12:47975174-47975934	92	0.0522107	69
12:52680272-52680879	92	0.0522107	69
12:63460428-63461712	92	0.0522107	69
12:113586892-113588492	92	0.0522107	69
13:24641999-24644089	92	0.0522107	69
14:37135018-37135416	92	0.0522107	69
14:37138503-37138654	92	0.0522107	69
15:30796823-30799072	92	0.0522107	69
15:35182353-35182464	92	0.0522107	69
15:75897958-75899903	92	0.0522107	69
16:55254363-55254853	92	0.0522107	69
16:87533072-87536431	92	0.0522107	69
17:28642503-28644578	92	0.0522107	69
17:33176060-33177037	92	0.0522107	69
17:44065812-44066482	92	0.0522107	69
17:44068926-44069169	92	0.0522107	69
18:33398906-33399558	92	0.0522107	69
2:71534118-71534865	92	0.0522107	69
2:171280043-171282448	92	0.0522107	69
2:185171092-185171977	92	0.0522107	69
2:222997051-222997987	92	0.0522107	69
20:13148671-13150815	92	0.0522107	69
20:41976512-41978541	92	0.0522107	69
22:17890852-17892303	92	0.0522107	69
22:29548227-29548893	92	0.0522107	69
3:135852163-135852896	92	0.0522107	69
3:170868923-170869226	92	0.0522107	69
4:144840273-144841668	92	0.0522107	69
4:156807603-156808800	92	0.0522107	69
5:1934829-1936020	92	0.0522107	69
5:1936065-1936286	92	0.0522107	69
7:123459268-123461043	92	0.0522107	69
7:150494944-150496444	92	0.0522107	69
8:140783782-140786303	92	0.0522107	69
9:21985077-21986224	92	0.0522107	69
1:16891294-16893442	39	0.0510211	70
1:92718455-92719921	39	0.0510211	70
10:23532804-23532934	39	0.0510211	70
10:101270953-101271747	39	0.0510211	70
14:36194743-36194907	39	0.0510211	70
14:92049321-92050940	39	0.0510211	70
14:104624291-104625806	39	0.0510211	70
16:66128754-66130208	39	0.0510211	70
17:17566331-17568400	39	0.0510211	70
2:104642021-104642418	39	0.0510211	70
22:18126156-18126482	39	0.0510211	70
22:18130815-18131002	39	0.0510211	70
22:18131549-18131900	39	0.0510211	70
3:129687477-129687618	39	0.0510211	70
3:129687779-129687989	39	0.0510211	70
4:808674-810895	39	0.0510211	70
5:158455822-158457511	39	0.0510211	70
5:158463785-158466003	39	0.0510211	70
6:170439189-170439948	39	0.0510211	70
8:22077475-22079281	39	0.0510211	70
1:3299602-3301120	85	0.0507814	71
1:20682831-20686098	85	0.0507814	71
1:47946516-47948655	85	0.0507814	71
1:50653504-50654887	85	0.0507814	71
1:63567952-63568852	85	0.0507814	71
1:90944672-90945359	85	0.0507814	71
1:159495102-159495611	85	0.0507814	71
1:179553767-179554673	85	0.0507814	71
10:102883630-102884700	85	0.0507814	71
10:103990260-103991774	85	0.0507814	71
10:119295974-119296349	85	0.0507814	71
11:31784148-31784497	85	0.0507814	71
11:128749639-128749777	85	0.0507814	71
12:3470299-3471250	85	0.0507814	71
12:52631371-52632544	85	0.0507814	71
12:53229369-53229977	85	0.0507814	71
12:113593887-113594434	85	0.0507814	71
13:27396146-27397046	85	0.0507814	71
13:27447840-27448246	85	0.0507814	71
13:111759988-111760666	85	0.0507814	71
13:111808867-111809114	85	0.0507814	71
14:36042921-36043546	85	0.0507814	71
14:100993306-100995692	85	0.0507814	71
14:101317189-101318001	85	0.0507814	71
15:34959635-34960328	85	0.0507814	71
16:55259464-55259780	85	0.0507814	71
17:1903519-1909615	85	0.0507814	71
17:76931073-76932200	85	0.0507814	71
19:1726886-1727794	85	0.0507814	71
19:38803966-38806159	85	0.0507814	71
2:45089016-45091248	85	0.0507814	71
2:66512796-66513225	85	0.0507814	71
2:222884356-222884869	85	0.0507814	71
20:2487064-2487796	85	0.0507814	71
21:33318546-33322604	85	0.0507814	71
3:63239030-63240016	85	0.0507814	71
3:140146409-140149194	85	0.0507814	71
4:13139946-13140065	85	0.0507814	71
4:108964939-108966003	85	0.0507814	71
4:111772194-111774162	85	0.0507814	71
4:122520888-122521727	85	0.0507814	71
5:122452805-122454735	85	0.0507814	71
5:145698422-145700544	85	0.0507814	71
5:177948865-177950318	85	0.0507814	71
6:28885944-28886372	85	0.0507814	71
6:108595967-108596761	85	0.0507814	71
7:27162804-27163386	85	0.0507814	71
7:32963258-32964205	85	0.0507814	71
7:100602034-100602871	85	0.0507814	71
7:102708606-102708750	85	0.0507814	71
7:154857185-154858262	85	0.0507814	71
8:144582272-144585100	85	0.0507814	71
9:37015934-37018076	85	0.0507814	71
1:32010187-32011248	77	0.0502546	72
1:47682976-47683690	77	0.0502546	72
1:178470052-178471598	77	0.0502546	72
10:101290024-101290939	77	0.0502546	72
12:52676129-52676265	77	0.0502546	72
14:60188913-60189212	77	0.0502546	72
15:61460457-61461368	77	0.0502546	72
17:29930121-29931616	77	0.0502546	72
17:32368543-32368997	77	0.0502546	72
17:33177583-33179696	77	0.0502546	72
17:44927345-44930305	77	0.0502546	72
18:19523244-19524338	77	0.0502546	72
19:1699783-1701178	77	0.0502546	72
19:7758961-7760688	77	0.0502546	72
2:73371729-73374481	77	0.0502546	72
2:121758537-121759601	77	0.0502546	72
2:161991791-161992140	77	0.0502546	72
20:22510305-22512586	77	0.0502546	72
3:69517645-69518273	77	0.0502546	72
3:157491734-157492552	77	0.0502546	72
4:41578132-41579298	77	0.0502546	72
4:54787037-54787164	77	0.0502546	72
4:111774309-111774978	77	0.0502546	72
4:186174673-186175064	77	0.0502546	72
4:186175222-186175385	77	0.0502546	72
5:1904316-1905488	77	0.0502546	72
5:6501760-6502584	77	0.0502546	72
5:122451679-122452606	77	0.0502546	72
6:1324646-1325013	77	0.0502546	72
6:1338049-1339486	77	0.0502546	72
6:50899087-50899520	77	0.0502546	72
6:137859729-137861228	77	0.0502546	72
7:96494727-96494977	77	0.0502546	72
7:156490542-156492088	77	0.0502546	72
8:24870847-24871317	77	0.0502546	72
8:48812294-48814206	77	0.0502546	72
9:123301086-123302448	77	0.0502546	72
9:125819188-125820123	77	0.0502546	72
1:24520814-24521805	42	0.0502483	73
1:47674856-47674959	42	0.0502483	73
1:61295216-61295376	42	0.0502483	73
1:94485384-94486096	42	0.0502483	73
1:110950486-110952111	42	0.0502483	73
1:143750919-143751518	42	0.0502483	73
1:178466226-178467626	42	0.0502483	73
10:6226527-6228001	42	0.0502483	73
10:22644914-22645823	42	0.0502483	73
10:22669367-22670539	42	0.0502483	73
10:50492357-50492809	42	0.0502483	73
11:117983455-117984795	42	0.0502483	73
12:52669501-52669541	42	0.0502483	73
14:51803958-51805603	42	0.0502483	73
17:34083231-34085026	42	0.0502483	73
17:43165409-43166431	42	0.0502483	73
17:44018135-44018568	42	0.0502483	73
17:44026304-44026517	42	0.0502483	73
17:76975014-76976046	42	0.0502483	73
19:10485476-10486776	42	0.0502483	73
19:47372371-47372898	42	0.0502483	73
2:84961243-84962031	42	0.0502483	73
2:241155953-241157300	42	0.0502483	73
21:45175615-45177330	42	0.0502483	73
22:15945518-15946990	42	0.0502483	73
5:76361890-76362627	42	0.0502483	73
5:176761861-176764230	42	0.0502483	73
6:108545488-108546770	42	0.0502483	73
8:29261332-29264797	42	0.0502483	73
8:134650949-134654207	42	0.0502483	73
8:145122197-145124253	42	0.0502483	73
9:92995872-92996351	42	0.0502483	73
[truncated: 1,808 more rows]

## Sheet: Matching Controls
CpG_Island	Clustered_Feature	Importance (w)	Ranking
1:90945518-90945656	120	0.177181	1
1:158090642-158091676	120	0.177181	1
10:102493904-102494072	120	0.177181	1
10:119294070-119294143	120	0.177181	1
14:87862626-87863008	120	0.177181	1
16:85096322-85097146	120	0.177181	1
18:75811758-75814395	120	0.177181	1
19:1704275-1706659	120	0.177181	1
19:13070446-13070515	120	0.177181	1
2:100086548-100088317	120	0.177181	1
20:21438169-21438255	120	0.177181	1
20:21449303-21449404	120	0.177181	1
22:37180713-37182260	120	0.177181	1
4:149584089-149584799	120	0.177181	1
6:1570179-1570756	120	0.177181	1
6:43530362-43531683	120	0.177181	1
6:166137998-166138866	120	0.177181	1
8:21701267-21701566	120	0.177181	1
8:145119282-145120028	120	0.177181	1
9:34618796-34619343	120	0.177181	1
1:25127743-25131723	99	0.160632	2
1:219124087-219124962	99	0.160632	2
10:8145995-8146048	99	0.160632	2
11:43561070-43561149	99	0.160632	2
17:43983805-43984039	99	0.160632	2
17:43984106-43984815	99	0.160632	2
17:71645235-71645787	99	0.160632	2
17:75383532-75383844	99	0.160632	2
17:75422070-75423774	99	0.160632	2
19:13933666-13935824	99	0.160632	2
2:177063199-177063907	99	0.160632	2
22:26522800-26525474	99	0.160632	2
7:27121436-27122030	99	0.160632	2
7:27145588-27146116	99	0.160632	2
7:27181925-27182239	99	0.160632	2
7:149092453-149094350	99	0.160632	2
1:18829199-18831014	69	0.151602	3
10:33663138-33666192	69	0.151602	3
10:98262243-98262772	69	0.151602	3
10:102494208-102494939	69	0.151602	3
12:28013205-28013798	69	0.151602	3
12:52430830-52432367	69	0.151602	3
17:44010789-44011543	69	0.151602	3
2:45014116-45016584	69	0.151602	3
2:66658566-66659111	69	0.151602	3
2:161991126-161991483	69	0.151602	3
22:40635600-40637200	69	0.151602	3
4:175376016-175376454	69	0.151602	3
5:132019427-132020203	69	0.151602	3
5:153832655-153833074	69	0.151602	3
7:96488014-96488260	69	0.151602	3
8:100020596-100021039	69	0.151602	3
9:97822932-97824735	69	0.151602	3
1:865469-868226	25	0.147174	4
10:22766721-22766770	25	0.147174	4
10:28071059-28071285	25	0.147174	4
11:124437941-124438845	25	0.147174	4
11:128067882-128069119	25	0.147174	4
11:128069183-128070496	25	0.147174	4
12:94708005-94709488	25	0.147174	4
12:97811594-97811717	25	0.147174	4
14:50629875-50632237	25	0.147174	4
14:104630538-104631418	25	0.147174	4
15:88873730-88875119	25	0.147174	4
16:87046231-87050015	25	0.147174	4
17:35008894-35009025	25	0.147174	4
19:6541379-6542072	25	0.147174	4
2:19426231-19426446	25	0.147174	4
2:29191342-29192596	25	0.147174	4
2:60816270-60816526	25	0.147174	4
2:96350676-96351591	25	0.147174	4
2:111592378-111592494	25	0.147174	4
2:120696359-120697921	25	0.147174	4
21:37003057-37003703	25	0.147174	4
22:18085311-18086745	25	0.147174	4
5:50709925-50710642	25	0.147174	4
6:107066242-107067664	25	0.147174	4
6:126110416-126111339	25	0.147174	4
7:33910191-33912012	25	0.147174	4
10:16601611-16603828	75	0.127932	5
12:55896269-55897435	75	0.127932	5
19:1716594-1717327	75	0.127932	5
19:60654307-60655599	75	0.127932	5
2:7488557-7489093	75	0.127932	5
20:24985711-24987650	75	0.127932	5
21:33313983-33314627	75	0.127932	5
21:42512033-42513695	75	0.127932	5
22:37967793-37970912	75	0.127932	5
4:956769-958049	75	0.127932	5
6:108542803-108543327	75	0.127932	5
1:2970754-2970807	7	0.126508	6
1:219121720-219122400	7	0.126508	6
10:76835899-76836479	7	0.126508	6
10:101271828-101272220	7	0.126508	6
12:56416163-56419088	7	0.126508	6
17:43962804-43963329	7	0.126508	6
17:43983659-43983725	7	0.126508	6
17:44027881-44028016	7	0.126508	6
17:44038448-44038620	7	0.126508	6
19:3414018-3415358	7	0.126508	6
19:15428605-15430216	7	0.126508	6
19:49952214-49953587	7	0.126508	6
22:49505300-49507760	7	0.126508	6
4:151720244-151720830	7	0.126508	6
6:1566658-1566933	7	0.126508	6
6:144370099-144370189	7	0.126508	6
7:27107567-27107669	7	0.126508	6
7:27112636-27113119	7	0.126508	6
7:27114038-27114893	7	0.126508	6
7:27116491-27116943	7	0.126508	6
7:27119621-27120312	7	0.126508	6
7:27128260-27128938	7	0.126508	6
7:27129291-27130024	7	0.126508	6
7:27130345-27130623	7	0.126508	6
7:27135562-27135761	7	0.126508	6
8:145120214-145120367	7	0.126508	6
1:119345071-119345223	56	0.121479	7
10:118890407-118890493	56	0.121479	7
10:119282520-119282578	56	0.121479	7
11:20186455-20186722	56	0.121479	7
11:20576757-20576866	56	0.121479	7
4:4916948-4917032	56	0.121479	7
4:174684659-174684727	56	0.121479	7
7:25862276-25862360	56	0.121479	7
15:60147034-60148271	40	0.119801	8
15:74419192-74419517	40	0.119801	8
16:47869199-47869311	40	0.119801	8
19:35411433-35411810	40	0.119801	8
2:23461235-23463629	40	0.119801	8
2:176696826-176697039	40	0.119801	8
2:238432544-238433626	40	0.119801	8
20:38745199-38745849	40	0.119801	8
3:138971127-138971310	40	0.119801	8
4:41057010-41058482	40	0.119801	8
4:76078810-76078955	40	0.119801	8
4:111751318-111751531	40	0.119801	8
4:111751653-111752875	40	0.119801	8
4:111753212-111753468	40	0.119801	8
4:111755630-111755791	40	0.119801	8
4:111758693-111760255	40	0.119801	8
4:111760315-111760682	40	0.119801	8
6:75973618-75974550	40	0.119801	8
9:128428802-128429052	40	0.119801	8
1:18844222-18844684	114	0.117493	9
1:26360481-26361415	114	0.117493	9
10:102491602-102492334	114	0.117493	9
12:52684992-52685213	114	0.117493	9
14:60189630-60189699	114	0.117493	9
17:1873456-1876158	114	0.117493	9
17:1899670-1901737	114	0.117493	9
17:15788483-15790238	114	0.117493	9
18:17999347-17999820	114	0.117493	9
19:1708179-1709229	114	0.117493	9
2:176679550-176680127	114	0.117493	9
4:151218612-151220135	114	0.117493	9
5:72768122-72769471	114	0.117493	9
5:134908219-134908387	114	0.117493	9
9:37026423-37028324	114	0.117493	9
11:11598435-11600432	50	0.1132	10
13:27451492-27451556	50	0.1132	10
13:27451775-27451806	50	0.1132	10
14:56349072-56349291	50	0.1132	10
17:76976181-76976338	50	0.1132	10
17:76986616-76987282	50	0.1132	10
17:76988852-76989337	50	0.1132	10
21:37001812-37002971	50	0.1132	10
3:199324783-199325163	50	0.1132	10
1:47681809-47681857	80	0.110708	11
1:204746867-204748007	80	0.110708	11
1:204797064-204797518	80	0.110708	11
10:90957567-90958255	80	0.110708	11
11:2906369-2908332	80	0.110708	11
12:106236250-106238580	80	0.110708	11
14:100122441-100123752	80	0.110708	11
14:103671506-103675377	80	0.110708	11
15:32516080-32517393	80	0.110708	11
16:55199631-55200375	80	0.110708	11
16:87022849-87025264	80	0.110708	11
17:72092574-72094078	80	0.110708	11
2:73256147-73257059	80	0.110708	11
2:91033192-91035292	80	0.110708	11
2:219444111-219444288	80	0.110708	11
21:33366171-33366362	80	0.110708	11
3:162572141-162573504	80	0.110708	11
6:73387357-73389819	80	0.110708	11
7:27101474-27103261	80	0.110708	11
9:139128115-139129473	80	0.110708	11
10:102885648-102886655	63	0.109706	12
14:59000286-59002027	63	0.109706	12
15:94687194-94687671	63	0.109706	12
16:969912-975949	63	0.109706	12
2:100804210-100804305	63	0.109706	12
2:161992608-161993209	63	0.109706	12
20:3166522-3169000	63	0.109706	12
6:106535966-106536649	63	0.109706	12
6:106541047-106541152	63	0.109706	12
7:27219144-27220344	63	0.109706	12
7:154857027-154857085	63	0.109706	12
11:32405943-32406437	123	0.109023	13
11:32406576-32407199	123	0.109023	13
11:32408721-32409456	123	0.109023	13
11:32411294-32411345	123	0.109023	13
11:32411416-32411658	123	0.109023	13
1:47746297-47746600	57	0.104039	14
1:52871065-52871886	57	0.104039	14
1:61295480-61295601	57	0.104039	14
1:112852159-112853944	57	0.104039	14
10:118924725-118925368	57	0.104039	14
11:43920203-43921869	57	0.104039	14
11:45642751-45644048	57	0.104039	14
16:65605151-65605929	57	0.104039	14
17:34114533-34116384	57	0.104039	14
17:43975367-43976529	57	0.104039	14
19:13070606-13071522	57	0.104039	14
19:55861542-55864662	57	0.104039	14
2:119307496-119307665	57	0.104039	14
22:49314712-49317836	57	0.104039	14
3:186352831-186354344	57	0.104039	14
8:22492064-22493021	57	0.104039	14
9:21983871-21984866	57	0.104039	14
9:132546132-132547466	57	0.104039	14
1:29435188-29437770	108	0.0998762	15
1:196138212-196138906	108	0.0998762	15
1:224990833-224993354	108	0.0998762	15
13:24219417-24220255	108	0.0998762	15
13:40928930-40930778	108	0.0998762	15
14:35072350-35074802	108	0.0998762	15
16:55249044-55249519	108	0.0998762	15
17:7965484-7968429	108	0.0998762	15
17:24917220-24920188	108	0.0998762	15
17:39146612-39147002	108	0.0998762	15
17:75384930-75387486	108	0.0998762	15
17:77779458-77780761	108	0.0998762	15
2:136590497-136592659	108	0.0998762	15
2:144410706-144411762	108	0.0998762	15
2:144989927-144992043	108	0.0998762	15
3:36960545-36962066	108	0.0998762	15
4:109312028-109314020	108	0.0998762	15
4:123091250-123092619	108	0.0998762	15
5:139401638-139403327	108	0.0998762	15
6:91061517-91062022	108	0.0998762	15
7:5428125-5429004	108	0.0998762	15
7:27156815-27157254	108	0.0998762	15
7:27166625-27167485	108	0.0998762	15
7:29199993-29201519	108	0.0998762	15
8:82186255-82187020	108	0.0998762	15
8:97225950-97227229	108	0.0998762	15
8:133561294-133562966	108	0.0998762	15
9:2005859-2008090	108	0.0998762	15
1:92724308-92725197	2	0.0990144	16
1:159708960-159709322	2	0.0990144	16
10:102768595-102768912	2	0.0990144	16
11:14621513-14623227	2	0.0990144	16
11:74818386-74819728	2	0.0990144	16
11:113434324-113434532	2	0.0990144	16
11:124238355-124238842	2	0.0990144	16
12:4788463-4790156	2	0.0990144	16
12:45512246-45512297	2	0.0990144	16
12:113622079-113622858	2	0.0990144	16
15:99845819-99848270	2	0.0990144	16
16:85106323-85106452	2	0.0990144	16
18:42590116-42591105	2	0.0990144	16
2:171277528-171277628	2	0.0990144	16
20:21636872-21637362	2	0.0990144	16
21:18539699-18540177	2	0.0990144	16
3:27736627-27736787	2	0.0990144	16
3:195598765-195600350	2	0.0990144	16
5:104611-104949	2	0.0990144	16
6:29903476-29904474	2	0.0990144	16
6:166342605-166342732	2	0.0990144	16
7:24762862-24764206	2	0.0990144	16
7:24764360-24764410	2	0.0990144	16
7:27093973-27094764	2	0.0990144	16
8:140786467-140786555	2	0.0990144	16
1:1279462-1280955	59	0.0967818	17
10:98934912-98936580	59	0.0967818	17
11:44281482-44283093	59	0.0967818	17
11:124120600-124122254	59	0.0967818	17
15:60243326-60245229	59	0.0967818	17
16:23101218-23102257	59	0.0967818	17
17:25586344-25587312	59	0.0967818	17
17:41327205-41329872	59	0.0967818	17
2:457622-458656	59	0.0967818	17
20:60486120-60486916	59	0.0967818	17
22:18122713-18124653	59	0.0967818	17
3:40403601-40404145	59	0.0967818	17
3:47594117-47596084	59	0.0967818	17
5:525601-528445	59	0.0967818	17
6:108603834-108604609	59	0.0967818	17
6:116889761-116890371	59	0.0967818	17
6:150301265-150301770	59	0.0967818	17
7:113510629-113511023	59	0.0967818	17
1:18845007-18845073	10	0.0963407	18
1:98287629-98287766	10	0.0963407	18
1:119330674-119330957	10	0.0963407	18
1:196154578-196154805	10	0.0963407	18
10:64244696-64245855	10	0.0963407	18
10:102968748-102969152	10	0.0963407	18
11:43554040-43554132	10	0.0963407	18
12:113591583-113591994	10	0.0963407	18
13:27295105-27295218	10	0.0963407	18
17:56894165-56894301	10	0.0963407	18
17:78629632-78632696	10	0.0963407	18
2:96566086-96567514	10	0.0963407	18
2:113749924-113750301	10	0.0963407	18
2:174900077-174900701	10	0.0963407	18
2:176657110-176657264	10	0.0963407	18
3:159305511-159306530	10	0.0963407	18
5:16669262-16670659	10	0.0963407	18
5:122451038-122451495	10	0.0963407	18
5:153833250-153833917	10	0.0963407	18
6:70633461-70633593	10	0.0963407	18
6:101011034-101011098	10	0.0963407	18
7:96485167-96485525	10	0.0963407	18
8:11458803-11459843	10	0.0963407	18
9:964448-964549	10	0.0963407	18
1:40553604-40554592	29	0.0957252	19
1:55277649-55279061	29	0.0957252	19
1:219120406-219120472	29	0.0957252	19
1:229241686-229243632	29	0.0957252	19
10:26544402-26546122	29	0.0957252	19
11:69601573-69601879	29	0.0957252	19
12:52733817-52733864	29	0.0957252	19
12:105504676-105505692	29	0.0957252	19
12:122200659-122201921	29	0.0957252	19
13:20175174-20176687	29	0.0957252	19
15:39572593-39575779	29	0.0957252	19
15:99275810-99276413	29	0.0957252	19
16:55216623-55217161	29	0.0957252	19
17:1078111-1080117	29	0.0957252	19
17:23722514-23723709	29	0.0957252	19
17:44025420-44026015	29	0.0957252	19
17:44160606-44161147	29	0.0957252	19
17:44182435-44182640	29	0.0957252	19
17:72044879-72046161	29	0.0957252	19
17:78248387-78250588	29	0.0957252	19
18:43916238-43917649	29	0.0957252	19
2:161981251-161981290	29	0.0957252	19
2:162638176-162639163	29	0.0957252	19
2:172655943-172656446	29	0.0957252	19
2:172807776-172808491	29	0.0957252	19
2:174908646-174910944	29	0.0957252	19
2:200043146-200043479	29	0.0957252	19
4:142777579-142777958	29	0.0957252	19
5:54508014-54508461	29	0.0957252	19
5:58370594-58371638	29	0.0957252	19
6:10520305-10522034	29	0.0957252	19
6:41444740-41445198	29	0.0957252	19
6:106548661-106548901	29	0.0957252	19
7:27157374-27157806	29	0.0957252	19
8:20204987-20206047	29	0.0957252	19
9:37640460-37641661	29	0.0957252	19
10:71870072-71871374	15	0.0950108	20
10:102500264-102500559	15	0.0950108	20
10:115989011-115989723	15	0.0950108	20
12:48015896-48017556	15	0.0950108	20
12:113321714-113322970	15	0.0950108	20
13:19633908-19634157	15	0.0950108	20
16:53920239-53920843	15	0.0950108	20
16:55260901-55261232	15	0.0950108	20
16:65539281-65540446	15	0.0950108	20
16:85103861-85104364	15	0.0950108	20
17:32370828-32371266	15	0.0950108	20
19:10266854-10267435	15	0.0950108	20
2:19416446-19416964	15	0.0950108	20
2:172682814-172683175	15	0.0950108	20
3:53854722-53856000	15	0.0950108	20
3:55483393-55483692	15	0.0950108	20
3:74745493-74745785	15	0.0950108	20
5:170673443-170673564	15	0.0950108	20
5:172588661-172588799	15	0.0950108	20
5:172605686-172605906	15	0.0950108	20
7:27208454-27208687	15	0.0950108	20
7:154950998-154951201	15	0.0950108	20
8:11576729-11576815	15	0.0950108	20
8:99507702-99509132	15	0.0950108	20
9:78821861-78822219	15	0.0950108	20
9:132298186-132299222	15	0.0950108	20
1:154656844-154658343	115	0.0942887	21
1:210939045-210941223	115	0.0942887	21
10:6058646-6060140	115	0.0942887	21
11:124137025-124138449	115	0.0942887	21
14:64415865-64416793	115	0.0942887	21
15:38187806-38188860	115	0.0942887	21
17:44057280-44059114	115	0.0942887	21
17:75431045-75433630	115	0.0942887	21
18:71048903-71050758	115	0.0942887	21
21:36429080-36430256	115	0.0942887	21
22:44924120-44926062	115	0.0942887	21
3:4994731-4997197	115	0.0942887	21
3:50352840-50353534	115	0.0942887	21
3:114734259-114735140	115	0.0942887	21
4:106286401-106287646	115	0.0942887	21
4:154293471-154294478	115	0.0942887	21
5:43027791-43028712	115	0.0942887	21
5:76046877-76047070	115	0.0942887	21
5:139106950-139107986	115	0.0942887	21
8:42128795-42130255	115	0.0942887	21
9:133141675-133143417	115	0.0942887	21
1:50666012-50666580	22	0.0913758	22
10:119484297-119484950	22	0.0913758	22
10:124883669-124883823	22	0.0913758	22
11:35396541-35396829	22	0.0913758	22
12:113320862-113321262	22	0.0913758	22
14:36202742-36202951	22	0.0913758	22
15:81743699-81743801	22	0.0913758	22
16:53529529-53530149	22	0.0913758	22
17:44110648-44110963	22	0.0913758	22
17:75380680-75380962	22	0.0913758	22
2:63137299-63137651	22	0.0913758	22
2:171384759-171385226	22	0.0913758	22
2:172653473-172653630	22	0.0913758	22
22:17516155-17518857	22	0.0913758	22
3:44014228-44014527	22	0.0913758	22
4:41447613-41448228	22	0.0913758	22
5:92945347-92947217	22	0.0913758	22
7:96483569-96484876	22	0.0913758	22
7:121729164-121729530	22	0.0913758	22
7:156505634-156505846	22	0.0913758	22
8:11602627-11602940	22	0.0913758	22
8:65661091-65661374	22	0.0913758	22
1:16812044-16813024	127	0.0906817	23
1:46704650-46705431	127	0.0906817	23
1:47683846-47684573	127	0.0906817	23
1:208568528-208569068	127	0.0906817	23
1:243383116-243387263	127	0.0906817	23
10:76830430-76832221	127	0.0906817	23
10:102966882-102967009	127	0.0906817	23
10:103041063-103042174	127	0.0906817	23
11:35116976-35117792	127	0.0906817	23
12:47651540-47651913	127	0.0906817	23
12:112387445-112387933	127	0.0906817	23
13:27261744-27262269	127	0.0906817	23
14:36119680-36121860	127	0.0906817	23
14:60189792-60190036	127	0.0906817	23
14:60192746-60193885	127	0.0906817	23
15:26015491-26016029	127	0.0906817	23
15:50865313-50865515	127	0.0906817	23
15:57516690-57517199	127	0.0906817	23
16:55229439-55230097	127	0.0906817	23
17:17338744-17341181	127	0.0906817	23
17:44043397-44043465	127	0.0906817	23
19:10396140-10396507	127	0.0906817	23
2:27340111-27340674	127	0.0906817	23
2:172671870-172672381	127	0.0906817	23
2:177210326-177211101	127	0.0906817	23
2:182257564-182257686	127	0.0906817	23
2:219433613-219434239	127	0.0906817	23
2:219465703-219466226	127	0.0906817	23
20:9443254-9443597	127	0.0906817	23
20:21633472-21633873	127	0.0906817	23
22:37877959-37879580	127	0.0906817	23
3:62335280-62335587	127	0.0906817	23
3:69063130-69064755	127	0.0906817	23
3:140137392-140138120	127	0.0906817	23
3:148559865-148560206	127	0.0906817	23
4:13138307-13138982	127	0.0906817	23
6:10522169-10522655	127	0.0906817	23
7:1236300-1236788	127	0.0906817	23
7:5426198-5427671	127	0.0906817	23
7:26870375-26871022	127	0.0906817	23
7:96490753-96492285	127	0.0906817	23
7:154942212-154942516	127	0.0906817	23
8:97235947-97236671	127	0.0906817	23
1:61290322-61290479	37	0.0883663	24
1:198269890-198269989	37	0.0883663	24
1:219135406-219135851	37	0.0883663	24
10:25050582-25051257	37	0.0883663	24
17:43283027-43284121	37	0.0883663	24
19:12996280-12997294	37	0.0883663	24
2:218606751-218607063	37	0.0883663	24
3:45052096-45052775	37	0.0883663	24
7:27108287-27108636	37	0.0883663	24
7:27185284-27185393	37	0.0883663	24
7:27185681-27186354	37	0.0883663	24
9:124148867-124149489	37	0.0883663	24
9:131238643-131238698	37	0.0883663	24
11:46367498-46370978	48	0.0879202	25
12:52682603-52682639	48	0.0879202	25
16:85095717-85096062	48	0.0879202	25
17:44655924-44657363	48	0.0879202	25
17:68099256-68099769	48	0.0879202	25
17:71890185-71894108	48	0.0879202	25
2:119323437-119323729	48	0.0879202	25
2:176676913-176677190	48	0.0879202	25
2:176705520-176705558	48	0.0879202	25
2:176720327-176720473	48	0.0879202	25
2:176720618-176721054	48	0.0879202	25
2:176722692-176722932	48	0.0879202	25
2:176723155-176723249	48	0.0879202	25
20:25011839-25012210	48	0.0879202	25
21:36988500-36988972	48	0.0879202	25
5:54558135-54559635	48	0.0879202	25
6:5940918-5941116	48	0.0879202	25
8:72916440-72917517	48	0.0879202	25
9:99650518-99651338	48	0.0879202	25
9:131238962-131239450	48	0.0879202	25
1:163353397-163353650	45	0.0855185	26
12:113589447-113589931	45	0.0855185	26
14:56353504-56354311	45	0.0855185	26
14:73794331-73795062	45	0.0855185	26
17:33971254-33972076	45	0.0855185	26
17:44154416-44154755	45	0.0855185	26
18:43043411-43044764	45	0.0855185	26
2:66521040-66521095	45	0.0855185	26
2:200028748-200029558	45	0.0855185	26
20:21033712-21035054	45	0.0855185	26
3:44012846-44013774	45	0.0855185	26
4:186179633-186179830	45	0.0855185	26
5:32748997-32750283	45	0.0855185	26
5:110434259-110434512	45	0.0855185	26
5:135554994-135557164	45	0.0855185	26
5:159331332-159332673	45	0.0855185	26
6:28892440-28892549	45	0.0855185	26
7:96464595-96464771	45	0.0855185	26
8:23595409-23596827	45	0.0855185	26
8:97236944-97237055	45	0.0855185	26
9:86474447-86475585	45	0.0855185	26
9:124019040-124019387	103	0.0812218	27
9:124027609-124028731	103	0.0812218	27
9:124028781-124029683	103	0.0812218	27
9:124030162-124030514	103	0.0812218	27
7:27100670-27100923	83	0.0808849	28
7:27104415-27105024	83	0.0808849	28
7:27105249-27105414	83	0.0808849	28
17:43973918-43973982	126	0.0782955	29
17:43974025-43974982	126	0.0782955	29
17:43976708-43977356	126	0.0782955	29
10:119282202-119282409	41	0.0776938	30
10:125841171-125843223	41	0.0776938	30
12:105503039-105503446	41	0.0776938	30
15:49173154-49173314	41	0.0776938	30
17:19378448-19378557	41	0.0776938	30
17:43862422-43862777	41	0.0776938	30
17:75401427-75404632	41	0.0776938	30
19:54250964-54252448	41	0.0776938	30
2:113976595-113978225	41	0.0776938	30
5:43075349-43076002	41	0.0776938	30
6:10506417-10506783	41	0.0776938	30
6:28870450-28870566	41	0.0776938	30
6:36916170-36916768	41	0.0776938	30
7:121742807-121743175	41	0.0776938	30
5:77178225-77178494	86	0.0745043	31
5:77182134-77183669	86	0.0745043	31
1:16898511-16900507	104	0.0740953	32
1:50660197-50660328	104	0.0740953	32
1:155085279-155085769	104	0.0740953	32
1:229364360-229366400	104	0.0740953	32
10:23529651-23529958	104	0.0740953	32
10:119285694-119287327	104	0.0740953	32
11:13940491-13942898	104	0.0740953	32
11:71627933-71630162	104	0.0740953	32
12:28015205-28015607	104	0.0740953	32
12:48217843-48219904	104	0.0740953	32
12:105498543-105499930	104	0.0740953	32
12:113330670-113330960	104	0.0740953	32
13:78068080-78068847	104	0.0740953	32
14:36118818-36119499	104	0.0740953	32
15:50864762-50865218	104	0.0740953	32
15:94687843-94688206	104	0.0740953	32
17:24966241-24967577	104	0.0740953	32
17:70367256-70369628	104	0.0740953	32
17:75427098-75430838	104	0.0740953	32
17:76933184-76935248	104	0.0740953	32
2:176747939-176748411	104	0.0740953	32
20:22514822-22515921	104	0.0740953	32
3:148581085-148581147	104	0.0740953	32
4:81403796-81404264	104	0.0740953	32
5:72632375-72632528	104	0.0740953	32
5:92957743-92957889	104	0.0740953	32
6:28283831-28283992	104	0.0740953	32
6:28848928-28849368	104	0.0740953	32
8:25961936-25962194	104	0.0740953	32
1:75372712-75373010	8	0.0736159	33
1:90957745-90958380	8	0.0736159	33
1:196153304-196154351	8	0.0736159	33
1:198271098-198272108	8	0.0736159	33
10:102967151-102968086	8	0.0736159	33
10:102972482-102973903	8	0.0736159	33
10:102975699-102975940	8	0.0736159	33
10:103524706-103526480	8	0.0736159	33
11:31803715-31804525	8	0.0736159	33
11:32411816-32412219	8	0.0736159	33
11:75596193-75599984	8	0.0736159	33
11:128749218-128749540	8	0.0736159	33
11:129823454-129825408	8	0.0736159	33
12:112401778-112401833	8	0.0736159	33
12:113325175-113325586	8	0.0736159	33
12:113619245-113619773	8	0.0736159	33
13:27425650-27426982	8	0.0736159	33
13:78068956-78069055	8	0.0736159	33
13:78073612-78074696	8	0.0736159	33
13:111776203-111776438	8	0.0736159	33
14:36047225-36047797	8	0.0736159	33
14:36052988-36053824	8	0.0736159	33
14:36193394-36193544	8	0.0736159	33
14:60183856-60184509	8	0.0736159	33
14:94310161-94310321	8	0.0736159	33
15:34967815-34968205	8	0.0736159	33
15:35181958-35182136	8	0.0736159	33
15:94760362-94761307	8	0.0736159	33
16:47866345-47866850	8	0.0736159	33
17:32365861-32368438	8	0.0736159	33
17:44171157-44171646	8	0.0736159	33
17:44179672-44180371	8	0.0736159	33
19:18579143-18579723	8	0.0736159	33
19:52214553-52217069	8	0.0736159	33
2:63138218-63138302	8	0.0736159	33
2:119316864-119317425	8	0.0736159	33
2:172659432-172660505	8	0.0736159	33
2:172674374-172676240	8	0.0736159	33
2:176671420-176671891	8	0.0736159	33
2:176684936-176686034	8	0.0736159	33
2:222868208-222868731	8	0.0736159	33
2:222884927-222885607	8	0.0736159	33
20:22505382-22507240	8	0.0736159	33
21:36998579-36999842	8	0.0736159	33
3:138964564-138964958	8	0.0736159	33
3:148621113-148622361	8	0.0736159	33
4:13146400-13147116	8	0.0736159	33
4:13157230-13157435	8	0.0736159	33
4:113661328-113662034	8	0.0736159	33
6:1329087-1330873	8	0.0736159	33
6:10517941-10518676	8	0.0736159	33
6:10519255-10520043	8	0.0736159	33
6:100161236-100162161	8	0.0736159	33
6:108585187-108586238	8	0.0736159	33
7:19112398-19112872	8	0.0736159	33
7:20797122-20797418	8	0.0736159	33
7:27241444-27242423	8	0.0736159	33
7:35263447-35264738	8	0.0736159	33
7:96464936-96465266	8	0.0736159	33
7:96470682-96470780	8	0.0736159	33
7:100609774-100610511	8	0.0736159	33
7:155297137-155297856	8	0.0736159	33
8:25959928-25961742	8	0.0736159	33
8:65661587-65661646	8	0.0736159	33
8:114518174-114518489	8	0.0736159	33
9:37019263-37020601	8	0.0736159	33
4:81325633-81325882	112	0.0683666	34
4:81326103-81326212	112	0.0683666	34
4:81336961-81337725	112	0.0683666	34
4:81338101-81338498	112	0.0683666	34
21:33323630-33323824	110	0.0683059	35
21:33327409-33328345	110	0.0683059	35
10:88112911-88113968	12	0.0676924	36
10:104159591-104159724	12	0.0676924	36
11:119544484-119544577	12	0.0676924	36
11:124126964-124127356	12	0.0676924	36
11:128063091-128063677	12	0.0676924	36
11:128064309-128065181	12	0.0676924	36
11:128065314-128065736	12	0.0676924	36
12:56406216-56407918	12	0.0676924	36
14:92223097-92224657	12	0.0676924	36
17:43986800-43987197	12	0.0676924	36
4:81104591-81105315	12	0.0676924	36
7:44968637-44969393	12	0.0676924	36
1:92123018-92123168	1	0.065503	37
1:92123276-92123388	1	0.065503	37
1:183209190-183210367	1	0.065503	37
10:100983777-100984214	1	0.065503	37
10:102485126-102485603	1	0.065503	37
11:2861614-2864251	1	0.065503	37
11:17329615-17330225	1	0.065503	37
11:17331505-17331983	1	0.065503	37
11:124218148-124218605	1	0.065503	37
12:56311938-56313467	1	0.065503	37
12:108231210-108232720	1	0.065503	37
14:54665462-54666631	1	0.065503	37
17:14143358-14143983	1	0.065503	37
17:30724601-30724985	1	0.065503	37
17:44043530-44043945	1	0.065503	37
2:279254-279582	1	0.065503	37
2:66663427-66663520	1	0.065503	37
2:98918480-98919574	1	0.065503	37
2:176681334-176681937	1	0.065503	37
2:182030020-182031274	1	0.065503	37
2:219444377-219444836	1	0.065503	37
2:219453231-219453981	1	0.065503	37
2:219469936-219471694	1	0.065503	37
22:18133217-18135031	1	0.065503	37
4:2387930-2390745	1	0.065503	37
4:13148006-13148210	1	0.065503	37
4:84675631-84676047	1	0.065503	37
4:145787698-145787892	1	0.065503	37
5:76047230-76048274	1	0.065503	37
5:180565403-180565876	1	0.065503	37
6:28901635-28901686	1	0.065503	37
6:36462849-36463181	1	0.065503	37
7:1252575-1253074	1	0.065503	37
7:129212687-129213085	1	0.065503	37
9:97319035-97319871	1	0.065503	37
12:52770461-52770736	98	0.0645032	38
17:4489410-4492139	98	0.0645032	38
2:233058523-233061084	98	0.0645032	38
20:56862453-56864679	98	0.0645032	38
6:144370627-144371616	98	0.0645032	38
7:127832783-127833534	98	0.0645032	38
1:18831770-18832416	93	0.0644207	39
1:47463421-47464314	93	0.0644207	39
1:53975966-53977888	93	0.0644207	39
1:71284815-71286418	93	0.0644207	39
1:196147906-196148416	93	0.0644207	39
10:27587560-27588477	93	0.0644207	39
10:50273025-50274163	93	0.0644207	39
10:50275180-50276750	93	0.0644207	39
10:79066102-79068501	93	0.0644207	39
10:101281949-101283966	93	0.0644207	39
10:102474169-102474490	93	0.0644207	39
10:102480171-102481268	93	0.0644207	39
10:102579749-102580385	93	0.0644207	39
10:102975012-102975554	93	0.0644207	39
10:102986105-102987408	93	0.0644207	39
10:119301195-119302094	93	0.0644207	39
10:131654984-131657776	93	0.0644207	39
11:31782368-31783793	93	0.0644207	39
11:31788034-31788864	93	0.0644207	39
11:63815441-63816738	93	0.0644207	39
11:128747740-128748703	93	0.0644207	39
12:70119475-70120840	93	0.0644207	39
12:113402919-113403087	93	0.0644207	39
13:19665591-19665723	93	0.0644207	39
13:25522227-25524343	93	0.0644207	39
13:27391932-27394121	93	0.0644207	39
13:72532362-72532478	93	0.0644207	39
13:101366427-101367633	93	0.0644207	39
14:36185940-36187364	93	0.0644207	39
14:60188474-60188567	93	0.0644207	39
14:76806412-76807472	93	0.0644207	39
15:39961417-39962127	93	0.0644207	39
15:50883107-50883774	93	0.0644207	39
15:94705378-94706174	93	0.0644207	39
16:52880195-52881159	93	0.0644207	39
16:85106546-85107536	93	0.0644207	39
17:33177168-33177489	93	0.0644207	39
17:45397461-45398014	93	0.0644207	39
2:10361582-10362112	93	0.0644207	39
2:45024793-45025521	93	0.0644207	39
2:63134302-63135304	93	0.0644207	39
2:72996088-72999787	93	0.0644207	39
2:104855852-104856833	93	0.0644207	39
2:119322924-119323296	93	0.0644207	39
2:137238663-137240484	93	0.0644207	39
2:176738362-176738475	93	0.0644207	39
2:219565983-219567238	93	0.0644207	39
2:222878195-222879964	93	0.0644207	39
2:232991729-232994336	93	0.0644207	39
2:236742913-236743102	93	0.0644207	39
20:21445714-21447585	93	0.0644207	39
3:13894408-13897503	93	0.0644207	39
3:44014649-44015244	93	0.0644207	39
3:131718409-131719046	93	0.0644207	39
5:1936446-1937487	93	0.0644207	39
5:88023538-88024461	93	0.0644207	39
5:145697089-145697670	93	0.0644207	39
5:170671784-170672531	93	0.0644207	39
6:1553568-1557324	93	0.0644207	39
6:26721624-26722830	93	0.0644207	39
6:100157491-100157554	93	0.0644207	39
7:98304960-98306111	93	0.0644207	39
7:113511692-113513287	93	0.0644207	39
8:97234816-97235723	93	0.0644207	39
1:29320287-29324393	105	0.0627215	40
1:39909667-39910656	105	0.0627215	40
1:75374468-75375627	105	0.0627215	40
1:90963042-90963258	105	0.0627215	40
1:119323836-119324429	105	0.0627215	40
1:119337142-119337742	105	0.0627215	40
1:168899899-168901172	105	0.0627215	40
1:215377373-215378417	105	0.0627215	40
10:7493104-7495345	105	0.0627215	40
10:8134437-8134551	105	0.0627215	40
10:23523799-23524504	105	0.0627215	40
10:118888990-118890319	105	0.0627215	40
10:131651292-131653694	105	0.0627215	40
11:20579297-20579975	105	0.0627215	40
11:29995023-29995940	105	0.0627215	40
12:1585073-1585327	105	0.0627215	40
12:33483045-33483726	105	0.0627215	40
12:61829969-61831712	105	0.0627215	40
13:32821946-32822781	105	0.0627215	40
13:57103550-57107135	105	0.0627215	40
13:98202516-98203104	105	0.0627215	40
13:99406019-99407041	105	0.0627215	40
14:28313155-28313626	105	0.0627215	40
14:36205265-36206099	105	0.0627215	40
14:37161151-37161879	105	0.0627215	40
15:64333532-64334035	105	0.0627215	40
15:94676190-94676921	105	0.0627215	40
15:94712128-94713193	105	0.0627215	40
16:47401774-47402855	105	0.0627215	40
16:81217935-81219232	105	0.0627215	40
17:23735573-23736446	105	0.0627215	40
17:44013966-44014776	105	0.0627215	40
18:48122084-48122720	105	0.0627215	40
19:12986001-12986256	105	0.0627215	40
2:8733766-8734715	105	0.0627215	40
2:63133344-63134259	105	0.0627215	40
2:156887558-156887856	105	0.0627215	40
2:176688904-176689739	105	0.0627215	40
2:207215020-207215667	105	0.0627215	40
20:22512695-22514144	105	0.0627215	40
21:30233236-30234411	105	0.0627215	40
3:27741000-27741082	105	0.0627215	40
3:27747709-27747839	105	0.0627215	40
3:62332680-62334865	105	0.0627215	40
3:138965417-138967246	105	0.0627215	40
3:155628861-155629659	105	0.0627215	40
4:30331953-30333973	105	0.0627215	40
4:156348619-156349659	105	0.0627215	40
4:165523779-165524912	105	0.0627215	40
5:576745-578075	105	0.0627215	40
5:3655148-3656241	105	0.0627215	40
5:32747526-32748889	105	0.0627215	40
5:72563885-72564435	105	0.0627215	40
5:72634715-72635412	105	0.0627215	40
5:72712881-72714216	105	0.0627215	40
5:133477025-133479203	105	0.0627215	40
6:50926007-50926652	105	0.0627215	40
6:100167364-100169694	105	0.0627215	40
6:108595287-108595813	105	0.0627215	40
7:25865039-25865358	105	0.0627215	40
7:84652712-84654486	105	0.0627215	40
7:116750053-116752039	105	0.0627215	40
7:121726973-121727884	105	0.0627215	40
7:136203951-136206158	105	0.0627215	40
7:153215681-153216599	105	0.0627215	40
8:11603153-11604910	105	0.0627215	40
8:29266042-29266720	105	0.0627215	40
8:50984831-50985547	105	0.0627215	40
8:54951826-54953218	105	0.0627215	40
8:57520681-57522304	105	0.0627215	40
8:139577987-139578956	105	0.0627215	40
9:139235914-139238287	105	0.0627215	40
1:46771251-46771808	36	0.0624817	41
1:51215279-51215755	36	0.0624817	41
1:85286098-85287143	36	0.0624817	41
1:219116896-219117519	36	0.0624817	41
10:43044448-43045953	36	0.0624817	41
10:73393260-73395093	36	0.0624817	41
10:106004286-106005123	36	0.0624817	41
11:69298008-69299692	36	0.0624817	41
11:106966405-106968152	36	0.0624817	41
11:122359617-122360792	36	0.0624817	41
11:122734104-122734673	36	0.0624817	41
12:48737267-48738159	36	0.0624817	41
12:50494102-50495069	36	0.0624817	41
12:56300976-56302005	36	0.0624817	41
14:49229418-49230029	36	0.0624817	41
15:26013370-26014136	36	0.0624817	41
16:65018005-65019714	36	0.0624817	41
18:75255977-75258000	36	0.0624817	41
19:4293557-4295027	36	0.0624817	41
19:10260419-10264937	36	0.0624817	41
2:130829485-130830812	36	0.0624817	41
20:21443474-21444691	36	0.0624817	41
22:17273141-17274417	36	0.0624817	41
4:143986335-143987893	36	0.0624817	41
5:153970162-153970791	36	0.0624817	41
5:180563602-180565235	36	0.0624817	41
6:29824265-29825168	36	0.0624817	41
6:137154278-137156081	36	0.0624817	41
6:170440105-170443173	36	0.0624817	41
7:1247144-1248112	36	0.0624817	41
7:25858213-25859242	36	0.0624817	41
7:127836799-127837724	36	0.0624817	41
7:131910989-131913038	36	0.0624817	41
14:53488353-53488602	78	0.0621764	42
15:35175317-35176281	78	0.0621764	42
16:85156312-85156396	78	0.0621764	42
16:85161995-85162394	78	0.0621764	42
16:85166532-85167225	78	0.0621764	42
18:71045075-71046439	78	0.0621764	42
5:43073060-43073455	78	0.0621764	42
7:64610882-64612404	78	0.0621764	42
9:69075095-69077540	78	0.0621764	42
1:46723756-46724313	55	0.0619584	43
1:47654520-47655652	55	0.0619584	43
1:90949048-90949399	55	0.0619584	43
1:110494532-110495753	55	0.0619584	43
1:222870234-222871937	55	0.0619584	43
10:102430608-102431001	55	0.0619584	43
10:118887664-118888001	55	0.0619584	43
10:124889019-124890060	55	0.0619584	43
11:8246196-8246898	55	0.0619584	43
11:16584788-16585521	55	0.0619584	43
11:31780773-31780914	55	0.0619584	43
11:31794464-31796643	55	0.0619584	43
11:122352705-122353802	55	0.0619584	43
13:94151944-94153356	55	0.0619584	43
15:87705827-87707042	55	0.0619584	43
15:94753426-94754307	55	0.0619584	43
16:52881598-52882188	55	0.0619584	43
2:45084690-45085776	55	0.0619584	43
2:45093843-45095083	55	0.0619584	43
2:104837534-104840130	55	0.0619584	43
2:104846341-104847192	55	0.0619584	43
2:176658931-176659530	55	0.0619584	43
2:176677361-176678706	55	0.0619584	43
2:236742638-236742766	55	0.0619584	43
20:22496403-22497720	55	0.0619584	43
20:61106630-61110482	55	0.0619584	43
20:61276758-61281296	55	0.0619584	43
5:75413599-75413917	55	0.0619584	43
5:78443857-78444104	55	0.0619584	43
5:134402291-134403737	55	0.0619584	43
5:134898338-134900038	55	0.0619584	43
5:155087412-155089092	55	0.0619584	43
5:170667636-170668380	55	0.0619584	43
5:170668770-170671502	55	0.0619584	43
5:170674239-170675393	55	0.0619584	43
5:172594093-172594834	55	0.0619584	43
5:172603436-172604417	55	0.0619584	43
6:1256078-1256511	55	0.0619584	43
6:39124304-39124961	55	0.0619584	43
6:50925116-50925167	55	0.0619584	43
6:100173127-100173998	55	0.0619584	43
6:101018303-101020007	55	0.0619584	43
7:1240959-1243208	55	0.0619584	43
7:96456875-96457077	55	0.0619584	43
7:154953071-154954185	55	0.0619584	43
7:157169515-157171749	55	0.0619584	43
9:14339156-14339659	55	0.0619584	43
9:132524420-132530380	55	0.0619584	43
17:44052038-44052655	18	0.0610033	44
17:44053880-44054272	18	0.0610033	44
17:44078403-44079370	18	0.0610033	44
6:1559154-1560865	18	0.0610033	44
6:1564093-1564162	18	0.0610033	44
6:1564226-1566412	18	0.0610033	44
6:41482403-41483165	18	0.0610033	44
6:41484384-41485108	18	0.0610033	44
17:44036110-44036154	88	0.0604608	45
17:44036289-44036401	88	0.0604608	45
1:119351534-119352779	46	0.0604391	46
1:154671785-154672269	46	0.0604391	46
10:88114413-88117344	46	0.0604391	46
10:102474032-102474107	46	0.0604391	46
10:102488631-102489980	46	0.0604391	46
11:20141250-20141356	46	0.0604391	46
11:33846848-33848055	46	0.0604391	46
12:46682808-46683148	46	0.0604391	46
12:52634767-52635839	46	0.0604391	46
14:28317125-28317375	46	0.0604391	46
14:36058703-36060161	46	0.0604391	46
14:100103358-100105497	46	0.0604391	46
15:65913013-65913623	46	0.0604391	46
17:19377362-19378384	46	0.0604391	46
19:868059-871787	46	0.0604391	46
19:34707737-34710691	46	0.0604391	46
2:119322509-119322783	46	0.0604391	46
2:232498240-232500421	46	0.0604391	46
20:3011060-3012146	46	0.0604391	46
20:47368182-47369091	46	0.0604391	46
20:49612184-49613082	46	0.0604391	46
22:24146368-24147537	46	0.0604391	46
3:129024004-129025087	46	0.0604391	46
4:113655302-113656904	46	0.0604391	46
6:41580635-41581259	46	0.0604391	46
6:75971041-75972789	46	0.0604391	46
7:27161024-27161424	46	0.0604391	46
7:154863385-154863662	46	0.0604391	46
9:125817238-125818506	46	0.0604391	46
9:132530931-132532162	46	0.0604391	46
9:138224335-138225913	46	0.0604391	46
9:138999057-139000401	46	0.0604391	46
10:23529231-23529277	119	0.0589536	47
13:78074770-78076066	119	0.0589536	47
15:82113267-82114775	119	0.0589536	47
17:56889571-56890036	119	0.0589536	47
2:171277353-171277444	119	0.0589536	47
3:148612388-148612643	119	0.0589536	47
5:170673076-170673391	119	0.0589536	47
6:101020590-101020698	119	0.0589536	47
9:128420459-128420557	119	0.0589536	47
1:119345305-119345610	33	0.0588976	48
1:212223631-212223690	33	0.0588976	48
10:8119142-8119440	33	0.0588976	48
10:102488380-102488428	33	0.0588976	48
11:32415232-32415346	33	0.0588976	48
12:45511180-45512074	33	0.0588976	48
12:67612814-67613799	33	0.0588976	48
12:113361526-113361852	33	0.0588976	48
12:113618745-113618930	33	0.0588976	48
13:27268963-27269746	33	0.0588976	48
13:111772203-111772272	33	0.0588976	48
13:111774059-111774160	33	0.0588976	48
14:23878197-23878914	33	0.0588976	48
14:28295784-28296273	33	0.0588976	48
14:28301021-28301069	33	0.0588976	48
14:36044323-36045160	33	0.0588976	48
14:36198867-36198976	33	0.0588976	48
14:102464073-102467222	33	0.0588976	48
15:94670858-94670893	33	0.0588976	48
15:94670979-94671474	33	0.0588976	48
15:94761396-94761817	33	0.0588976	48
17:32365134-32365409	33	0.0588976	48
17:32365579-32365737	33	0.0588976	48
17:44050079-44050706	33	0.0588976	48
17:76929540-76930505	33	0.0588976	48
18:5618098-5618161	33	0.0588976	48
2:26768853-26770031	33	0.0588976	48
2:233499809-233502133	33	0.0588976	48
21:33318299-33318377	33	0.0588976	48
3:171785098-171785595	33	0.0588976	48
4:113651282-113651825	33	0.0588976	48
5:54554226-54554556	33	0.0588976	48
5:72643296-72643615	33	0.0588976	48
5:72782746-72783757	33	0.0588976	48
5:88021179-88021650	33	0.0588976	48
6:10533539-10533671	33	0.0588976	48
6:28889837-28890342	33	0.0588976	48
6:101003391-101003532	33	0.0588976	48
6:108591736-108591846	33	0.0588976	48
7:1237041-1237181	33	0.0588976	48
7:1246255-1246763	33	0.0588976	48
8:25954838-25956040	33	0.0588976	48
8:26426606-26428850	33	0.0588976	48
8:26777585-26780513	33	0.0588976	48
9:139067743-139069216	33	0.0588976	48
1:145015270-145019201	32	0.0583378	49
1:206198951-206199740	32	0.0583378	49
10:95317282-95317316	32	0.0583378	49
10:124210340-124210393	32	0.0583378	49
11:2846945-2847067	32	0.0583378	49
11:2847136-2848075	32	0.0583378	49
11:19323230-19324779	32	0.0583378	49
11:20577236-20577547	32	0.0583378	49
12:46685349-46685590	32	0.0583378	49
14:102638184-102639039	32	0.0583378	49
15:87753251-87753695	32	0.0583378	49
22:44745918-44747390	32	0.0583378	49
22:48795286-48796240	32	0.0583378	49
6:11151611-11153237	32	0.0583378	49
7:8439680-8442368	32	0.0583378	49
7:55053636-55055599	32	0.0583378	49
7:154975815-154976246	32	0.0583378	49
8:143542513-143543641	32	0.0583378	49
9:138230242-138231648	32	0.0583378	49
9:138232259-138235293	32	0.0583378	49
9:138236271-138237069	32	0.0583378	49
10:76834952-76835038	117	0.058286	50
10:76835144-76835519	117	0.058286	50
10:76835624-76835782	117	0.058286	50
10:76837062-76838208	117	0.058286	50
1:18915955-18916415	47	0.0582807	51
1:19863734-19865375	47	0.0582807	51
1:50658741-50659961	47	0.0582807	51
1:50660703-50662299	47	0.0582807	51
1:215374046-215375916	47	0.0582807	51
1:232106886-232108419	47	0.0582807	51
10:22674047-22675003	47	0.0582807	51
10:57060167-57061353	47	0.0582807	51
10:76833953-76834792	47	0.0582807	51
10:101269908-101270514	47	0.0582807	51
10:102459797-102460316	47	0.0582807	51
10:105026548-105028767	47	0.0582807	51
10:106389448-106390658	47	0.0582807	51
10:118022831-118023519	47	0.0582807	51
10:118885998-118887531	47	0.0582807	51
10:129424272-129427380	47	0.0582807	51
10:131658745-131659217	47	0.0582807	51
11:16585613-16585978	47	0.0582807	51
11:31797676-31798784	47	0.0582807	51
11:32404838-32405740	47	0.0582807	51
11:35595941-35598581	47	0.0582807	51
11:71632390-71634099	47	0.0582807	51
11:82121084-82122721	47	0.0582807	51
11:100503167-100505647	47	0.0582807	51
11:110916143-110917773	47	0.0582807	51
11:124240150-124241695	47	0.0582807	51
12:5411365-5413421	47	0.0582807	51
12:33483767-33484361	47	0.0582807	51
12:52695462-52695497	47	0.0582807	51
12:60870960-60871590	47	0.0582807	51
12:60871683-60871789	47	0.0582807	51
12:70951635-70954351	47	0.0582807	51
12:100127370-100128269	47	0.0582807	51
12:101874225-101875928	47	0.0582807	51
12:113331061-113332033	47	0.0582807	51
13:92677202-92678970	47	0.0582807	51
13:95540140-95542161	47	0.0582807	51
13:109756864-109759133	47	0.0582807	51
13:111806020-111807553	47	0.0582807	51
14:28304843-28305251	47	0.0582807	51
14:41146953-41147493	47	0.0582807	51
14:53489838-53491817	47	0.0582807	51
14:60043431-60043832	47	0.0582807	51
14:93323712-93325455	47	0.0582807	51
14:94305550-94306369	47	0.0582807	51
14:100262127-100264174	47	0.0582807	51
15:24662867-24664860	47	0.0582807	51
15:35177111-35177705	47	0.0582807	51
15:74421873-74422778	47	0.0582807	51
15:77168865-77170703	47	0.0582807	51
15:94677397-94678725	47	0.0582807	51
15:94703711-94705181	47	0.0582807	51
16:53648091-53648749	47	0.0582807	51
16:63712158-63715368	47	0.0582807	51
16:84341142-84342594	47	0.0582807	51
17:40399902-40401934	47	0.0582807	51
17:42250833-42252083	47	0.0582807	51
17:56883762-56885102	47	0.0582807	51
17:56886506-56887500	47	0.0582807	51
17:76984354-76985745	47	0.0582807	51
18:55038124-55039661	47	0.0582807	51
2:38154704-38157200	47	0.0582807	51
2:45018096-45020698	47	0.0582807	51
2:63129041-63129551	47	0.0582807	51
2:63129685-63129777	47	0.0582807	51
2:63131853-63133000	47	0.0582807	51
2:63136019-63137105	47	0.0582807	51
2:66506355-66507711	47	0.0582807	51
2:66519796-66520280	47	0.0582807	51
2:66657877-66658378	47	0.0582807	51
2:75280936-75281641	47	0.0582807	51
2:80382831-80384548	47	0.0582807	51
2:104825364-104827064	47	0.0582807	51
2:119307837-119310415	47	0.0582807	51
2:119631323-119633133	47	0.0582807	51
2:131437224-131438745	47	0.0582807	51
2:142604195-142605122	47	0.0582807	51
2:176655880-176656692	47	0.0582807	51
2:176660963-176661519	47	0.0582807	51
2:176761016-176762831	47	0.0582807	51
2:200043651-200044658	47	0.0582807	51
2:213110104-213111167	47	0.0582807	51
2:222863971-222864381	47	0.0582807	51
2:222867970-222868151	47	0.0582807	51
20:21449634-21451991	47	0.0582807	51
20:54933392-54934357	47	0.0582807	51
21:18538970-18539623	47	0.0582807	51
3:2114679-2116525	47	0.0582807	51
3:24845663-24847302	47	0.0582807	51
3:35655380-35656669	47	0.0582807	51
3:39825625-39827376	47	0.0582807	51
3:54129772-54132401	47	0.0582807	51
3:148581235-148581293	47	0.0582807	51
3:148596274-148597489	47	0.0582807	51
3:148613698-148613984	47	0.0582807	51
3:159303207-159304289	47	0.0582807	51
3:161425623-161427375	47	0.0582807	51
3:193608516-193610688	47	0.0582807	51
4:13152661-13153917	47	0.0582807	51
4:48186588-48188436	47	0.0582807	51
4:54787538-54788127	47	0.0582807	51
4:75028757-75029277	47	0.0582807	51
4:82170872-82172066	47	0.0582807	51
4:85621789-85622335	47	0.0582807	51
4:85636504-85639129	47	0.0582807	51
4:108175736-108176607	47	0.0582807	51
4:110442759-110443802	47	0.0582807	51
4:111762274-111764019	47	0.0582807	51
4:134288613-134288860	47	0.0582807	51
4:147780373-147781451	47	0.0582807	51
5:3644159-3645000	47	0.0582807	51
5:31229846-31230223	47	0.0582807	51
5:72451326-72452494	47	0.0582807	51
5:76970338-76971052	47	0.0582807	51
5:153842374-153843138	47	0.0582807	51
5:160907093-160908019	47	0.0582807	51
5:174094979-174095616	47	0.0582807	51
6:1549400-1550738	47	0.0582807	51
6:5947381-5948332	47	0.0582807	51
6:10533764-10534879	47	0.0582807	51
6:50895246-50896347	47	0.0582807	51
6:84619507-84620679	47	0.0582807	51
6:85540652-85541629	47	0.0582807	51
6:100145398-100146198	47	0.0582807	51
6:101022048-101022604	47	0.0582807	51
7:15691836-15692269	47	0.0582807	51
7:15692873-15693735	47	0.0582807	51
7:19122530-19124875	47	0.0582807	51
7:27174681-27174845	47	0.0582807	51
7:27175397-27176580	47	0.0582807	51
7:32304428-32305481	47	0.0582807	51
7:35259511-35261199	47	0.0582807	51
7:37922148-37923080	47	0.0582807	51
7:63986477-63987544	47	0.0582807	51
7:96488337-96489561	47	0.0582807	51
7:114904558-114904978	47	0.0582807	51
7:154866714-154867982	47	0.0582807	51
7:156489187-156489937	47	0.0582807	51
8:22043507-22044831	47	0.0582807	51
8:25958766-25959837	47	0.0582807	51
8:55528705-55530146	47	0.0582807	51
8:109163662-109165184	47	0.0582807	51
9:966163-967819	47	0.0582807	51
9:17896186-17897520	47	0.0582807	51
9:73954081-73954723	47	0.0582807	51
9:99303497-99305064	47	0.0582807	51
1:24066865-24067608	62	0.0580802	52
1:35814961-35816031	62	0.0580802	52
1:40026295-40027821	62	0.0580802	52
1:92123502-92124673	62	0.0580802	52
1:100777157-100778458	62	0.0580802	52
1:110553818-110556317	62	0.0580802	52
1:165690574-165691811	62	0.0580802	52
1:208474031-208474301	62	0.0580802	52
1:226262000-226263095	62	0.0580802	52
10:72826035-72827937	62	0.0580802	52
10:99520934-99521937	62	0.0580802	52
10:102487155-102487743	62	0.0580802	52
10:120955985-120957947	62	0.0580802	52
11:8981699-8983012	62	0.0580802	52
11:16583031-16583487	62	0.0580802	52
11:75594695-75595680	62	0.0580802	52
11:118692200-118693356	62	0.0580802	52
12:47657958-47661817	62	0.0580802	52
12:47769877-47770603	62	0.0580802	52
12:101876089-101876843	62	0.0580802	52
15:26025022-26026670	62	0.0580802	52
15:38331686-38332797	62	0.0580802	52
15:87702919-87703901	62	0.0580802	52
15:89246585-89247704	62	0.0580802	52
17:4588670-4590159	62	0.0580802	52
17:30725103-30725760	62	0.0580802	52
2:19413297-19414688	62	0.0580802	52
2:176713411-176713905	62	0.0580802	52
2:219557164-219558743	62	0.0580802	52
20:62144168-62144844	62	0.0580802	52
3:139810191-139811174	62	0.0580802	52
4:993057-996478	62	0.0580802	52
4:2011914-2014370	62	0.0580802	52
5:132193352-132194578	62	0.0580802	52
5:172598070-172598727	62	0.0580802	52
7:103755809-103757256	62	0.0580802	52
7:128257466-128258806	62	0.0580802	52
10:119283033-119283339	118	0.0579477	53
10:121291124-121293159	118	0.0579477	53
13:49601664-49603026	118	0.0579477	53
14:28316899-28316955	118	0.0579477	53
14:88328150-88329389	118	0.0579477	53
15:50877524-50878338	118	0.0579477	53
17:43924974-43925128	118	0.0579477	53
18:44731768-44732586	118	0.0579477	53
2:152662401-152662506	118	0.0579477	53
6:108546958-108547038	118	0.0579477	53
7:96484957-96485054	118	0.0579477	53
1:39922019-39922574	111	0.0574312	54
1:119329945-119330074	111	0.0574312	54
1:153320763-153321889	111	0.0574312	54
10:28070039-28070635	111	0.0574312	54
10:112392732-112393265	111	0.0574312	54
10:124894551-124896151	111	0.0574312	54
11:20140852-20141177	111	0.0574312	54
12:113362928-113363455	111	0.0574312	54
15:34962242-34962433	111	0.0574312	54
15:94706544-94706605	111	0.0574312	54
17:15104471-15105786	111	0.0574312	54
18:26875488-26877115	111	0.0574312	54
18:73090330-73092810	111	0.0574312	54
2:238736839-238737782	111	0.0574312	54
20:9435556-9435889	111	0.0574312	54
20:9437396-9437755	111	0.0574312	54
3:148623786-148623993	111	0.0574312	54
3:182896833-182896932	111	0.0574312	54
4:4907983-4908351	111	0.0574312	54
4:13140261-13140336	111	0.0574312	54
4:13149727-13150153	111	0.0574312	54
4:147788165-147789391	111	0.0574312	54
4:174674335-174674997	111	0.0574312	54
5:79900634-79902253	111	0.0574312	54
5:88005681-88007090	111	0.0574312	54
5:153839818-153840167	111	0.0574312	54
7:45926465-45928063	111	0.0574312	54
7:90731390-90734266	111	0.0574312	54
7:96470909-96470997	111	0.0574312	54
7:121744286-121744577	111	0.0574312	54
7:154947838-154948072	111	0.0574312	54
8:145530497-145533598	111	0.0574312	54
1:67545560-67545792	60	0.0569662	55
1:109457619-109458575	60	0.0569662	55
1:155156720-155157393	60	0.0569662	55
10:76832433-76833808	60	0.0569662	55
10:85944195-85945271	60	0.0569662	55
10:94449297-94449554	60	0.0569662	55
10:102815977-102817675	60	0.0569662	55
10:112393358-112394541	60	0.0569662	55
11:2421748-2423521	60	0.0569662	55
12:56444894-56447052	60	0.0569662	55
13:32487929-32489428	60	0.0569662	55
14:89596392-89598737	60	0.0569662	55
16:65765397-65766479	60	0.0569662	55
17:44029937-44030954	60	0.0569662	55
3:130806677-130808839	60	0.0569662	55
4:109307079-109308951	60	0.0569662	55
5:76961022-76962671	60	0.0569662	55
5:92940508-92942138	60	0.0569662	55
5:170671592-170671664	60	0.0569662	55
6:41447733-41448103	60	0.0569662	55
6:100143165-100144191	60	0.0569662	55
7:5424924-5426084	60	0.0569662	55
7:155018501-155019145	60	0.0569662	55
8:144573817-144574913	60	0.0569662	55
9:4289119-4289701	60	0.0569662	55
9:97317705-97318988	60	0.0569662	55
1:67545842-67546352	95	0.0567855	56
1:153317815-153318444	95	0.0567855	56
10:42891988-42893418	95	0.0567855	56
12:52853311-52853757	95	0.0567855	56
12:105501397-105502942	95	0.0567855	56
13:19664170-19665499	95	0.0567855	56
13:76357357-76359100	95	0.0567855	56
14:23873450-23874274	95	0.0567855	56
14:59406705-59407444	95	0.0567855	56
14:87858997-87860322	95	0.0567855	56
15:87754243-87754417	95	0.0567855	56
16:52875131-52878032	95	0.0567855	56
16:87794786-87796736	95	0.0567855	56
17:69409566-69410110	95	0.0567855	56
17:70400963-70401805	95	0.0567855	56
17:76987424-76988811	95	0.0567855	56
18:44730194-44731253	95	0.0567855	56
2:27194867-27195639	95	0.0567855	56
2:176731194-176731528	95	0.0567855	56
20:3000147-3001103	95	0.0567855	56
20:49072511-49073997	95	0.0567855	56
22:19120639-19122665	95	0.0567855	56
22:36152199-36154042	95	0.0567855	56
4:980892-981505	95	0.0567855	56
5:14717265-14718252	95	0.0567855	56
5:75414546-75416617	95	0.0567855	56
7:1670330-1674527	95	0.0567855	56
8:22464625-22465554	95	0.0567855	56
13:112032532-112032877	54	0.0543428	57
13:112032968-112033729	54	0.0543428	57
17:45426987-45427633	54	0.0543428	57
18:41862139-41862508	54	0.0543428	57
2:232923925-232925690	54	0.0543428	57
5:1903395-1904187	54	0.0543428	57
7:158481825-158483260	54	0.0543428	57
1:891092-892422	26	0.0542635	58
1:50655886-50656036	26	0.0542635	58
1:53300161-53301620	26	0.0542635	58
1:110411789-110412653	26	0.0542635	58
1:119333515-119333932	26	0.0542635	58
1:155095438-155097726	26	0.0542635	58
1:168896672-168897683	26	0.0542635	58
1:168904224-168904462	26	0.0542635	58
1:219131235-219131694	26	0.0542635	58
10:94818054-94819030	26	0.0542635	58
10:102871446-102871536	26	0.0542635	58
10:131648176-131648740	26	0.0542635	58
11:12986885-12989383	26	0.0542635	58
11:44288908-44290148	26	0.0542635	58
11:108798730-108800318	26	0.0542635	58
12:47650000-47650665	26	0.0542635	58
12:64409056-64409710	26	0.0542635	58
12:94707478-94707931	26	0.0542635	58
12:105503650-105504597	26	0.0542635	58
13:35902589-35903036	26	0.0542635	58
14:36060625-36060960	26	0.0542635	58
14:36194937-36196060	26	0.0542635	58
14:36196488-36198025	26	0.0542635	58
14:60051277-60052446	26	0.0542635	58
14:61348659-61349886	26	0.0542635	58
15:87753828-87754121	26	0.0542635	58
15:94665576-94667752	26	0.0542635	58
16:84877410-84878736	26	0.0542635	58
17:8846670-8848784	26	0.0542635	58
17:35006391-35007117	26	0.0542635	58
17:45396890-45397159	26	0.0542635	58
18:18004992-18006427	26	0.0542635	58
18:55082963-55083321	26	0.0542635	58
2:70980170-70981569	26	0.0542635	58
2:72226458-72228895	26	0.0542635	58
2:172653235-172653400	26	0.0542635	58
2:222875080-222875308	26	0.0542635	58
22:36544374-36545193	26	0.0542635	58
3:13298469-13299887	26	0.0542635	58
3:33234600-33235787	26	0.0542635	58
4:61748392-61751396	26	0.0542635	58
4:81408686-81408960	26	0.0542635	58
4:154824537-154825563	26	0.0542635	58
4:174684816-174685670	26	0.0542635	58
5:50730490-50731264	26	0.0542635	58
5:76959478-76960258	26	0.0542635	58
5:122462843-122463450	26	0.0542635	58
5:134853310-134854428	26	0.0542635	58
6:10493299-10493502	26	0.0542635	58
6:50921228-50921944	26	0.0542635	58
6:75968324-75969057	26	0.0542635	58
7:19125162-19125480	26	0.0542635	58
7:45894528-45895167	26	0.0542635	58
7:96473156-96474861	26	0.0542635	58
8:37671491-37675457	26	0.0542635	58
8:38876594-38877096	26	0.0542635	58
8:91872641-91873535	26	0.0542635	58
8:99145702-99146420	26	0.0542635	58
8:124621334-124623186	26	0.0542635	58
8:140786862-140787574	26	0.0542635	58
9:962622-963642	26	0.0542635	58
9:85945247-85945520	26	0.0542635	58
9:95753766-95755799	26	0.0542635	58
9:95755950-95758007	26	0.0542635	58
9:134029495-134029793	26	0.0542635	58
1:58487757-58488858	97	0.0537643	59
1:65241338-65241510	97	0.0537643	59
1:98283336-98284381	97	0.0537643	59
10:76828340-76830392	97	0.0537643	59
10:96152032-96153467	97	0.0537643	59
10:99779246-99781216	97	0.0537643	59
10:118914672-118916275	97	0.0537643	59
10:119291221-119292213	97	0.0537643	59
10:124210494-124212042	97	0.0537643	59
11:32417712-32417858	97	0.0537643	59
12:47774262-47774593	97	0.0537643	59
12:101879242-101879325	97	0.0537643	59
12:121253754-121255095	97	0.0537643	59
13:27442525-27442890	97	0.0537643	59
14:60180386-60180483	97	0.0537643	59
14:69724735-69725824	97	0.0537643	59
15:53667085-53668382	97	0.0537643	59
16:264850-266144	97	0.0537643	59
16:53526398-53526737	97	0.0537643	59
16:85157776-85160252	97	0.0537643	59
17:42410356-42412072	97	0.0537643	59
17:56832976-56833499	97	0.0537643	59
18:70274482-70276564	97	0.0537643	59
19:35409200-35409607	97	0.0537643	59
2:70969470-70970039	97	0.0537643	59
2:71546461-71547736	97	0.0537643	59
2:109111018-109113265	97	0.0537643	59
20:2620848-2622770	97	0.0537643	59
20:21438348-21439179	97	0.0537643	59
20:21447921-21448078	97	0.0537643	59
20:29921589-29922370	97	0.0537643	59
20:30046390-30046722	97	0.0537643	59
20:52222676-52224393	97	0.0537643	59
3:62330830-62331418	97	0.0537643	59
3:87924319-87925317	97	0.0537643	59
3:131175814-131176671	97	0.0537643	59
4:85633341-85633898	97	0.0537643	59
5:1061787-1062908	97	0.0537643	59
6:50916586-50916659	97	0.0537643	59
6:150352865-150353333	97	0.0537643	59
7:27158048-27158728	97	0.0537643	59
7:27189317-27189866	97	0.0537643	59
8:22069940-22070742	97	0.0537643	59
8:143527648-143531898	97	0.0537643	59
9:90982254-90983469	97	0.0537643	59
1:3557058-3559808	100	0.0535361	60
1:46686374-46686930	100	0.0535361	60
1:65763590-65764363	100	0.0535361	60
1:69805556-69807335	100	0.0535361	60
1:91073568-91074479	100	0.0535361	60
1:212427147-212427588	100	0.0535361	60
10:23502231-23503895	100	0.0535361	60
10:50487044-50490384	100	0.0535361	60
10:60605651-60607055	100	0.0535361	60
10:76861090-76861698	100	0.0535361	60
10:95350340-95351417	100	0.0535361	60
10:118883552-118884422	100	0.0535361	60
10:131646873-131648103	100	0.0535361	60
10:131660609-131661852	100	0.0535361	60
10:134447487-134449851	100	0.0535361	60
10:134449962-134452639	100	0.0535361	60
11:20134226-20135566	100	0.0535361	60
11:124133578-124135681	100	0.0535361	60
12:39868171-39869242	100	0.0535361	60
12:52677521-52677697	100	0.0535361	60
13:107945243-107946997	100	0.0535361	60
13:111765043-111765914	100	0.0535361	60
13:111768412-111771348	100	0.0535361	60
14:33598886-33599802	100	0.0535361	60
14:36056114-36058568	100	0.0535361	60
14:36201449-36202606	100	0.0535361	60
14:37123230-37123936	100	0.0535361	60
14:37746906-37750671	100	0.0535361	60
14:37793917-37795485	100	0.0535361	60
14:60173695-60174604	100	0.0535361	60
14:101095743-101098594	100	0.0535361	60
15:45263498-45264779	100	0.0535361	60
15:74417056-74418051	100	0.0535361	60
18:11138308-11139936	100	0.0535361	60
18:53245802-53247308	100	0.0535361	60
18:68684946-68688303	100	0.0535361	60
19:35557467-35558618	100	0.0535361	60
2:63139454-63140720	100	0.0535361	60
2:74593847-74597471	100	0.0535361	60
2:161988135-161989143	100	0.0535361	60
2:176672309-176673743	100	0.0535361	60
2:176680207-176681171	100	0.0535361	60
2:176695613-176696537	100	0.0535361	60
2:176702177-176703901	100	0.0535361	60
2:176732748-176734093	100	0.0535361	60
2:176737453-176738267	100	0.0535361	60
2:210344590-210345230	100	0.0535361	60
2:222871158-222872120	100	0.0535361	60
20:4176533-4178496	100	0.0535361	60
20:9444199-9445565	100	0.0535361	60
20:21634200-21635725	100	0.0535361	60
20:54013087-54014085	100	0.0535361	60
22:28205920-28207242	100	0.0535361	60
3:26639052-26641095	100	0.0535361	60
3:131176880-131177489	100	0.0535361	60
3:148591202-148591799	100	0.0535361	60
3:148610069-148611773	100	0.0535361	60
3:171785709-171786416	100	0.0535361	60
4:9392059-9394080	100	0.0535361	60
4:21558898-21560102	100	0.0535361	60
4:82354726-82355559	100	0.0535361	60
4:85632998-85633257	100	0.0535361	60
4:107035682-107037239	100	0.0535361	60
4:108176714-108176902	100	0.0535361	60
4:141709235-141709828	100	0.0535361	60
4:164472421-164473047	100	0.0535361	60
4:172970322-172971904	100	0.0535361	60
5:1983755-1984940	100	0.0535361	60
5:2791992-2794237	100	0.0535361	60
5:11437682-11438521	100	0.0535361	60
5:50714206-50715132	100	0.0535361	60
5:115324955-115327002	100	0.0535361	60
5:148013666-148014239	100	0.0535361	60
5:169863497-169864366	100	0.0535361	60
5:174084065-174085343	100	0.0535361	60
6:10522809-10523865	100	0.0535361	60
6:84474317-84476148	100	0.0535361	60
6:85528790-85530929	100	0.0535361	60
6:101023834-101024286	100	0.0535361	60
6:117304432-117305392	100	0.0535361	60
6:165993888-165998209	100	0.0535361	60
7:19150689-19151612	100	0.0535361	60
7:78920834-78921572	100	0.0535361	60
7:136206258-136206752	100	0.0535361	60
8:4836355-4838012	100	0.0535361	60
8:4838530-4840016	100	0.0535361	60
8:15138609-15139610	100	0.0535361	60
8:23615451-23616536	100	0.0535361	60
8:31616068-31616783	100	0.0535361	60
8:31616960-31617873	100	0.0535361	60
8:55532761-55535067	100	0.0535361	60
8:55541702-55542718	100	0.0535361	60
8:72631115-72632846	100	0.0535361	60
8:97241625-97243056	100	0.0535361	60
8:100029075-100030860	100	0.0535361	60
8:106399200-106401296	100	0.0535361	60
8:111055290-111056338	100	0.0535361	60
9:112380959-112382148	100	0.0535361	60
9:128415782-128417915	100	0.0535361	60
10:102797106-102798448	74	0.0517663	61
11:31803373-31803450	74	0.0517663	61
11:124296065-124296630	74	0.0517663	61
12:52710895-52711584	74	0.0517663	61
12:52713903-52714976	74	0.0517663	61
12:52727367-52727913	74	0.0517663	61
12:112397708-112398304	74	0.0517663	61
12:113366049-113366577	74	0.0517663	61
12:113606049-113607883	74	0.0517663	61
12:113657287-113658815	74	0.0517663	61
13:111771422-111771583	74	0.0517663	61
14:36052126-36052565	74	0.0517663	61
14:56346529-56346593	74	0.0517663	61
14:99138944-99141655	74	0.0517663	61
15:74426449-74426878	74	0.0517663	61
15:87721814-87723857	74	0.0517663	61
16:53523518-53525278	74	0.0517663	61
17:44074061-44075402	74	0.0517663	61
2:70970146-70970303	74	0.0517663	61
2:70984709-70985789	74	0.0517663	61
2:74579318-74580592	74	0.0517663	61
2:119319087-119319807	74	0.0517663	61
2:172653877-172654655	74	0.0517663	61
2:176654840-176655531	74	0.0517663	61
2:222873075-222873172	74	0.0517663	61
22:49389142-49390273	74	0.0517663	61
3:62337651-62338289	74	0.0517663	61
3:148613014-148613315	74	0.0517663	61
4:13133203-13135868	74	0.0517663	61
4:41442218-41444560	74	0.0517663	61
5:72561929-72562779	74	0.0517663	61
5:92955075-92955436	74	0.0517663	61
5:92965552-92965950	74	0.0517663	61
5:110433923-110434095	74	0.0517663	61
6:45738965-45739834	74	0.0517663	61
6:101953488-101953918	74	0.0517663	61
6:101954025-101954110	74	0.0517663	61
6:101954247-101954458	74	0.0517663	61
8:76478819-76479922	74	0.0517663	61
8:77748592-77749058	74	0.0517663	61
1:119327514-119328027	61	0.0516335	62
1:119350670-119351472	61	0.0516335	62
1:215376797-215377286	61	0.0516335	62
1:219133817-219135077	61	0.0516335	62
10:28070738-28070959	61	0.0516335	62
10:100983493-100983675	61	0.0516335	62
10:124883971-124887356	61	0.0516335	62
10:131651160-131651197	61	0.0516335	62
11:16588839-16589301	61	0.0516335	62
11:19220009-19220973	61	0.0516335	62
11:20136979-20137424	61	0.0516335	62
11:119586148-119586424	61	0.0516335	62
12:26270696-26271263	61	0.0516335	62
12:52618420-52619998	61	0.0516335	62
12:52653091-52654073	61	0.0516335	62
12:84191459-84191797	61	0.0516335	62
12:129211202-129215088	61	0.0516335	62
13:99440616-99442278	61	0.0516335	62
13:111757832-111758825	61	0.0516335	62
13:111763239-111764301	61	0.0516335	62
13:111764624-111764898	61	0.0516335	62
13:111774283-111776115	61	0.0516335	62
14:28306074-28307583	61	0.0516335	62
14:36121988-36123264	61	0.0516335	62
14:37136595-37138185	61	0.0516335	62
14:73775942-73778352	61	0.0516335	62
14:94307298-94308008	61	0.0516335	62
14:101099616-101100783	61	0.0516335	62
15:87751256-87752546	61	0.0516335	62
15:94709958-94711272	61	0.0516335	62
16:52879155-52879917	61	0.0516335	62
17:32374657-32374988	61	0.0516335	62
17:45403856-45405512	61	0.0516335	62
17:63703976-63706393	61	0.0516335	62
18:55514599-55516108	61	0.0516335	62
2:70977834-70978397	61	0.0516335	62
2:104845033-104845567	61	0.0516335	62
2:119315907-119316219	61	0.0516335	62
2:119323862-119323941	61	0.0516335	62
2:119323993-119324149	61	0.0516335	62
2:161989273-161989369	61	0.0516335	62
2:172663618-172664216	61	0.0516335	62
2:172672932-172674314	61	0.0516335	62
2:176652334-176654383	61	0.0516335	62
2:176694501-176695063	61	0.0516335	62
2:176744545-176745611	61	0.0516335	62
20:21320067-21320481	61	0.0516335	62
3:140138275-140138957	61	0.0516335	62
3:159294712-159295751	61	0.0516335	62
3:159304496-159304863	61	0.0516335	62
4:4910563-4911092	61	0.0516335	62
4:41575876-41576117	61	0.0516335	62
4:94974543-94975330	61	0.0516335	62
4:111761263-111762193	61	0.0516335	62
4:167015358-167015713	61	0.0516335	62
4:174679359-174681939	61	0.0516335	62
5:38294961-38295001	61	0.0516335	62
5:54554718-54555352	61	0.0516335	62
5:72632682-72632992	61	0.0516335	62
5:76964112-76964649	61	0.0516335	62
5:76975123-76975363	61	0.0516335	62
5:87999098-87999254	61	0.0516335	62
5:87999337-87999476	61	0.0516335	62
5:92939943-92940119	61	0.0516335	62
5:149549730-149550174	61	0.0516335	62
5:172604918-172605616	61	0.0516335	62
5:174091260-174092335	61	0.0516335	62
6:50790308-50791370	61	0.0516335	62
6:50926779-50927313	61	0.0516335	62
6:100159186-100159465	61	0.0516335	62
6:100162324-100162992	61	0.0516335	62
6:101001232-101001351	61	0.0516335	62
6:101001729-101001967	61	0.0516335	62
6:101002193-101002419	61	0.0516335	62
6:101002495-101003261	61	0.0516335	62
6:101003667-101004322	61	0.0516335	62
6:101009768-101010952	61	0.0516335	62
6:101011940-101013392	61	0.0516335	62
6:108547203-108547901	61	0.0516335	62
7:1237286-1237829	61	0.0516335	62
7:25864717-25864976	61	0.0516335	62
7:25866544-25867021	61	0.0516335	62
8:11595262-11595878	61	0.0516335	62
8:25958511-25958557	61	0.0516335	62
8:37671103-37671374	61	0.0516335	62
8:41872498-41874029	61	0.0516335	62
8:81640700-81640902	61	0.0516335	62
8:100028606-100028800	61	0.0516335	62
9:85342174-85343597	61	0.0516335	62
1:47746657-47746963	6	0.0507558	63
1:110428520-110429007	6	0.0507558	63
1:156417248-156418082	6	0.0507558	63
1:181025019-181025720	6	0.0507558	63
1:208472423-208473891	6	0.0507558	63
1:234371298-234371691	6	0.0507558	63
10:8136985-8137361	6	0.0507558	63
10:42748174-42749466	6	0.0507558	63
10:116153327-116154982	6	0.0507558	63
11:16583593-16583945	6	0.0507558	63
11:62449615-62451554	6	0.0507558	63
11:74913650-74915178	6	0.0507558	63
11:75056095-75057745	6	0.0507558	63
12:4888350-4890472	6	0.0507558	63
12:52688964-52689809	6	0.0507558	63
14:99695088-99696194	6	0.0507558	63
15:23658574-23660111	6	0.0507558	63
15:38360897-38363457	6	0.0507558	63
16:2009734-2010866	6	0.0507558	63
17:44045241-44046054	6	0.0507558	63
17:44051383-44051910	6	0.0507558	63
17:52024753-52027346	6	0.0507558	63
17:68099922-68100675	6	0.0507558	63
17:68672319-68673945	6	0.0507558	63
17:75399500-75401387	6	0.0507558	63
19:18584337-18584989	6	0.0507558	63
2:20728516-20731070	6	0.0507558	63
2:31213826-31215229	6	0.0507558	63
2:45730491-45733189	6	0.0507558	63
2:85833812-85836082	6	0.0507558	63
2:95374785-95376876	6	0.0507558	63
2:176750998-176751674	6	0.0507558	63
20:44369220-44370864	6	0.0507558	63
22:28039282-28042062	6	0.0507558	63
3:138972918-138972962	6	0.0507558	63
3:138973126-138973694	6	0.0507558	63
3:159298182-159298917	6	0.0507558	63
5:37872149-37873835	6	0.0507558	63
5:88011819-88012472	6	0.0507558	63
5:137605399-137605870	6	0.0507558	63
6:99386039-99386744	6	0.0507558	63
6:142664277-142665414	6	0.0507558	63
7:87067439-87068320	6	0.0507558	63
7:100330100-100332952	6	0.0507558	63
7:150576286-150577422	6	0.0507558	63
8:100025637-100026402	6	0.0507558	63
9:96441182-96441888	6	0.0507558	63
9:100745777-100746864	6	0.0507558	63
9:139181638-139184591	6	0.0507558	63
1:51207076-51208538	52	0.0504729	64
1:154656714-154656749	52	0.0504729	64
1:219119495-219120361	52	0.0504729	64
11:36354530-36355974	52	0.0504729	64
11:65423233-65424861	52	0.0504729	64
13:19997330-19998461	52	0.0504729	64
14:57833941-57834769	52	0.0504729	64
15:94761991-94762138	52	0.0504729	64
17:30838362-30838750	52	0.0504729	64
17:30838930-30839040	52	0.0504729	64
17:44017297-44018003	52	0.0504729	64
18:75254749-75255858	52	0.0504729	64
19:10390773-10392929	52	0.0504729	64
2:45022201-45022511	52	0.0504729	64
2:46378278-46380071	52	0.0504729	64
3:27729251-27729743	52	0.0504729	64
4:13139192-13139586	52	0.0504729	64
5:43055409-43055680	52	0.0504729	64
5:43077662-43079234	52	0.0504729	64
5:139472964-139474692	52	0.0504729	64
6:37771794-37773760	52	0.0504729	64
6:150285596-150286135	52	0.0504729	64
6:166320594-166320864	52	0.0504729	64
8:21962242-21962876	52	0.0504729	64
8:29264902-29265786	52	0.0504729	64
9:36126197-36127229	52	0.0504729	64
9:72217502-72219213	52	0.0504729	64
1:168902533-168903137	14	0.0500148	65
1:168905431-168905562	14	0.0500148	65
10:21828640-21829594	14	0.0500148	65
10:102499002-102499691	14	0.0500148	65
11:20186838-20187027	14	0.0500148	65
11:117528563-117529694	14	0.0500148	65
12:113608100-113608560	14	0.0500148	65
13:27390070-27390670	14	0.0500148	65
14:71468430-71469345	14	0.0500148	65
15:36643598-36644950	14	0.0500148	65
15:94691709-94692109	14	0.0500148	65
17:32371311-32372289	14	0.0500148	65
17:56835708-56835773	14	0.0500148	65
4:94968794-94970338	14	0.0500148	65
4:94972276-94972529	14	0.0500148	65
4:174682128-174683638	14	0.0500148	65
5:50297168-50298431	14	0.0500148	65
5:92942271-92942817	14	0.0500148	65
5:141062038-141062776	14	0.0500148	65
6:5939470-5939763	14	0.0500148	65
6:36463238-36463978	14	0.0500148	65
6:37774179-37775080	14	0.0500148	65
6:100157740-100158658	14	0.0500148	65
8:24913829-24914685	14	0.0500148	65
8:25964948-25965573	14	0.0500148	65
8:65449512-65449648	14	0.0500148	65
9:965543-965857	14	0.0500148	65
1:163589777-163590529	124	0.0497741	66
10:100984339-100984503	124	0.0497741	66
11:32416924-32417580	124	0.0497741	66
11:122352396-122352596	124	0.0497741	66
2:222885840-222886087	124	0.0497741	66
20:60810304-60811665	124	0.0497741	66
3:159307347-159307970	124	0.0497741	66
4:10067138-10068870	124	0.0497741	66
4:54660586-54662992	124	0.0497741	66
5:54562966-54563576	124	0.0497741	66
5:54563853-54565693	124	0.0497741	66
5:88015823-88017254	124	0.0497741	66
5:92973388-92973684	124	0.0497741	66
6:28900944-28901410	124	0.0497741	66
7:27248630-27250128	124	0.0497741	66
7:96471113-96471506	124	0.0497741	66
7:154945424-154945566	124	0.0497741	66
8:145175286-145179999	124	0.0497741	66
1:53165238-53166512	92	0.0484924	67
1:90968596-90968921	92	0.0484924	67
1:206150430-206151136	92	0.0484924	67
10:101286334-101287693	92	0.0484924	67
11:115955909-115956249	92	0.0484924	67
12:47676928-47679551	92	0.0484924	67
12:47975174-47975934	92	0.0484924	67
12:52680272-52680879	92	0.0484924	67
12:63460428-63461712	92	0.0484924	67
12:113586892-113588492	92	0.0484924	67
13:24641999-24644089	92	0.0484924	67
14:37135018-37135416	92	0.0484924	67
14:37138503-37138654	92	0.0484924	67
15:30796823-30799072	92	0.0484924	67
15:35182353-35182464	92	0.0484924	67
15:75897958-75899903	92	0.0484924	67
16:55254363-55254853	92	0.0484924	67
16:87533072-87536431	92	0.0484924	67
17:28642503-28644578	92	0.0484924	67
17:33176060-33177037	92	0.0484924	67
17:44065812-44066482	92	0.0484924	67
17:44068926-44069169	92	0.0484924	67
18:33398906-33399558	92	0.0484924	67
2:71534118-71534865	92	0.0484924	67
2:171280043-171282448	92	0.0484924	67
2:185171092-185171977	92	0.0484924	67
2:222997051-222997987	92	0.0484924	67
20:13148671-13150815	92	0.0484924	67
20:41976512-41978541	92	0.0484924	67
22:17890852-17892303	92	0.0484924	67
22:29548227-29548893	92	0.0484924	67
3:135852163-135852896	92	0.0484924	67
3:170868923-170869226	92	0.0484924	67
4:144840273-144841668	92	0.0484924	67
4:156807603-156808800	92	0.0484924	67
5:1934829-1936020	92	0.0484924	67
5:1936065-1936286	92	0.0484924	67
7:123459268-123461043	92	0.0484924	67
7:150494944-150496444	92	0.0484924	67
8:140783782-140786303	92	0.0484924	67
9:21985077-21986224	92	0.0484924	67
10:119282030-119282131	96	0.0484715	68
12:52632972-52633368	96	0.0484715	68
13:27443214-27443296	96	0.0484715	68
13:99407148-99407986	96	0.0484715	68
15:89444216-89444821	96	0.0484715	68
17:70479784-70480989	96	0.0484715	68
19:35407406-35407567	96	0.0484715	68
2:19424449-19425175	96	0.0484715	68
2:66518302-66518513	96	0.0484715	68
2:222869776-222870163	96	0.0484715	68
3:148588866-148588945	96	0.0484715	68
4:4908397-4909181	96	0.0484715	68
4:81342012-81343857	96	0.0484715	68
5:72751667-72751916	96	0.0484715	68
5:72957329-72958391	96	0.0484715	68
5:92956255-92956968	96	0.0484715	68
6:1323237-1323370	96	0.0484715	68
6:85535249-85535529	96	0.0484715	68
6:101015949-101016189	96	0.0484715	68
7:27147934-27148006	68	0.0484101	69
7:27148127-27149665	68	0.0484101	69
7:27150684-27150895	68	0.0484101	69
7:27150952-27151569	68	0.0484101	69
7:27151693-27152080	68	0.0484101	69
1:16891294-16893442	39	0.0475235	70
1:92718455-92719921	39	0.0475235	70
10:23532804-23532934	39	0.0475235	70
10:101270953-101271747	39	0.0475235	70
14:36194743-36194907	39	0.0475235	70
14:92049321-92050940	39	0.0475235	70
14:104624291-104625806	39	0.0475235	70
16:66128754-66130208	39	0.0475235	70
17:17566331-17568400	39	0.0475235	70
2:104642021-104642418	39	0.0475235	70
22:18126156-18126482	39	0.0475235	70
22:18130815-18131002	39	0.0475235	70
22:18131549-18131900	39	0.0475235	70
3:129687477-129687618	39	0.0475235	70
3:129687779-129687989	39	0.0475235	70
4:808674-810895	39	0.0475235	70
5:158455822-158457511	39	0.0475235	70
5:158463785-158466003	39	0.0475235	70
6:170439189-170439948	39	0.0475235	70
8:22077475-22079281	39	0.0475235	70
1:3299602-3301120	85	0.0473597	71
1:20682831-20686098	85	0.0473597	71
1:47946516-47948655	85	0.0473597	71
1:50653504-50654887	85	0.0473597	71
1:63567952-63568852	85	0.0473597	71
1:90944672-90945359	85	0.0473597	71
1:159495102-159495611	85	0.0473597	71
1:179553767-179554673	85	0.0473597	71
10:102883630-102884700	85	0.0473597	71
10:103990260-103991774	85	0.0473597	71
10:119295974-119296349	85	0.0473597	71
11:31784148-31784497	85	0.0473597	71
11:128749639-128749777	85	0.0473597	71
12:3470299-3471250	85	0.0473597	71
12:52631371-52632544	85	0.0473597	71
12:53229369-53229977	85	0.0473597	71
12:113593887-113594434	85	0.0473597	71
13:27396146-27397046	85	0.0473597	71
13:27447840-27448246	85	0.0473597	71
13:111759988-111760666	85	0.0473597	71
13:111808867-111809114	85	0.0473597	71
14:36042921-36043546	85	0.0473597	71
14:100993306-100995692	85	0.0473597	71
14:101317189-101318001	85	0.0473597	71
15:34959635-34960328	85	0.0473597	71
16:55259464-55259780	85	0.0473597	71
17:1903519-1909615	85	0.0473597	71
17:76931073-76932200	85	0.0473597	71
19:1726886-1727794	85	0.0473597	71
19:38803966-38806159	85	0.0473597	71
2:45089016-45091248	85	0.0473597	71
2:66512796-66513225	85	0.0473597	71
2:222884356-222884869	85	0.0473597	71
20:2487064-2487796	85	0.0473597	71
21:33318546-33322604	85	0.0473597	71
3:63239030-63240016	85	0.0473597	71
3:140146409-140149194	85	0.0473597	71
4:13139946-13140065	85	0.0473597	71
4:108964939-108966003	85	0.0473597	71
4:111772194-111774162	85	0.0473597	71
4:122520888-122521727	85	0.0473597	71
5:122452805-122454735	85	0.0473597	71
5:145698422-145700544	85	0.0473597	71
5:177948865-177950318	85	0.0473597	71
6:28885944-28886372	85	0.0473597	71
6:108595967-108596761	85	0.0473597	71
7:27162804-27163386	85	0.0473597	71
7:32963258-32964205	85	0.0473597	71
7:100602034-100602871	85	0.0473597	71
7:102708606-102708750	85	0.0473597	71
7:154857185-154858262	85	0.0473597	71
8:144582272-144585100	85	0.0473597	71
9:37015934-37018076	85	0.0473597	71
1:24520814-24521805	42	0.0468343	72
1:47674856-47674959	42	0.0468343	72
1:61295216-61295376	42	0.0468343	72
1:94485384-94486096	42	0.0468343	72
1:110950486-110952111	42	0.0468343	72
1:143750919-143751518	42	0.0468343	72
1:178466226-178467626	42	0.0468343	72
10:6226527-6228001	42	0.0468343	72
10:22644914-22645823	42	0.0468343	72
10:22669367-22670539	42	0.0468343	72
10:50492357-50492809	42	0.0468343	72
11:117983455-117984795	42	0.0468343	72
12:52669501-52669541	42	0.0468343	72
14:51803958-51805603	42	0.0468343	72
17:34083231-34085026	42	0.0468343	72
17:43165409-43166431	42	0.0468343	72
17:44018135-44018568	42	0.0468343	72
17:44026304-44026517	42	0.0468343	72
17:76975014-76976046	42	0.0468343	72
19:10485476-10486776	42	0.0468343	72
19:47372371-47372898	42	0.0468343	72
2:84961243-84962031	42	0.0468343	72
2:241155953-241157300	42	0.0468343	72
21:45175615-45177330	42	0.0468343	72
22:15945518-15946990	42	0.0468343	72
5:76361890-76362627	42	0.0468343	72
5:176761861-176764230	42	0.0468343	72
6:108545488-108546770	42	0.0468343	72
8:29261332-29264797	42	0.0468343	72
8:134650949-134654207	42	0.0468343	72
8:145122197-145124253	42	0.0468343	72
9:92995872-92996351	42	0.0468343	72
1:32010187-32011248	77	0.0467986	73
1:47682976-47683690	77	0.0467986	73
1:178470052-178471598	77	0.0467986	73
10:101290024-101290939	77	0.0467986	73
12:52676129-52676265	77	0.0467986	73
14:60188913-60189212	77	0.0467986	73
15:61460457-61461368	77	0.0467986	73
17:29930121-29931616	77	0.0467986	73
17:32368543-32368997	77	0.0467986	73
17:33177583-33179696	77	0.0467986	73
17:44927345-44930305	77	0.0467986	73
18:19523244-19524338	77	0.0467986	73
19:1699783-1701178	77	0.0467986	73
19:7758961-7760688	77	0.0467986	73
2:73371729-73374481	77	0.0467986	73
2:121758537-121759601	77	0.0467986	73
2:161991791-161992140	77	0.0467986	73
20:22510305-22512586	77	0.0467986	73
3:69517645-69518273	77	0.0467986	73
3:157491734-157492552	77	0.0467986	73
4:41578132-41579298	77	0.0467986	73
4:54787037-54787164	77	0.0467986	73
4:111774309-111774978	77	0.0467986	73
4:186174673-186175064	77	0.0467986	73
4:186175222-186175385	77	0.0467986	73
5:1904316-1905488	77	0.0467986	73
5:6501760-6502584	77	0.0467986	73
5:122451679-122452606	77	0.0467986	73
6:1324646-1325013	77	0.0467986	73
6:1338049-1339486	77	0.0467986	73
6:50899087-50899520	77	0.0467986	73
6:137859729-137861228	77	0.0467986	73
7:96494727-96494977	77	0.0467986	73
7:156490542-156492088	77	0.0467986	73
8:24870847-24871317	77	0.0467986	73
8:48812294-48814206	77	0.0467986	73
9:123301086-123302448	77	0.0467986	73
9:125819188-125820123	77	0.0467986	73
[truncated: 1,808 more rows]

## Sheet: All Controls
CpG_Island	Clustered_Feature	Importance (w)	Ranking
1:90945518-90945656	120	0.189727	1
1:158090642-158091676	120	0.189727	1
10:102493904-102494072	120	0.189727	1
10:119294070-119294143	120	0.189727	1
14:87862626-87863008	120	0.189727	1
16:85096322-85097146	120	0.189727	1
18:75811758-75814395	120	0.189727	1
19:1704275-1706659	120	0.189727	1
19:13070446-13070515	120	0.189727	1
2:100086548-100088317	120	0.189727	1
20:21438169-21438255	120	0.189727	1
20:21449303-21449404	120	0.189727	1
22:37180713-37182260	120	0.189727	1
4:149584089-149584799	120	0.189727	1
6:1570179-1570756	120	0.189727	1
6:43530362-43531683	120	0.189727	1
6:166137998-166138866	120	0.189727	1
8:21701267-21701566	120	0.189727	1
8:145119282-145120028	120	0.189727	1
9:34618796-34619343	120	0.189727	1
1:25127743-25131723	99	0.172965	2
1:219124087-219124962	99	0.172965	2
10:8145995-8146048	99	0.172965	2
11:43561070-43561149	99	0.172965	2
17:43983805-43984039	99	0.172965	2
17:43984106-43984815	99	0.172965	2
17:71645235-71645787	99	0.172965	2
17:75383532-75383844	99	0.172965	2
17:75422070-75423774	99	0.172965	2
19:13933666-13935824	99	0.172965	2
2:177063199-177063907	99	0.172965	2
22:26522800-26525474	99	0.172965	2
7:27121436-27122030	99	0.172965	2
7:27145588-27146116	99	0.172965	2
7:27181925-27182239	99	0.172965	2
7:149092453-149094350	99	0.172965	2
1:18829199-18831014	69	0.162848	3
10:33663138-33666192	69	0.162848	3
10:98262243-98262772	69	0.162848	3
10:102494208-102494939	69	0.162848	3
12:28013205-28013798	69	0.162848	3
12:52430830-52432367	69	0.162848	3
17:44010789-44011543	69	0.162848	3
2:45014116-45016584	69	0.162848	3
2:66658566-66659111	69	0.162848	3
2:161991126-161991483	69	0.162848	3
22:40635600-40637200	69	0.162848	3
4:175376016-175376454	69	0.162848	3
5:132019427-132020203	69	0.162848	3
5:153832655-153833074	69	0.162848	3
7:96488014-96488260	69	0.162848	3
8:100020596-100021039	69	0.162848	3
9:97822932-97824735	69	0.162848	3
1:865469-868226	25	0.159266	4
10:22766721-22766770	25	0.159266	4
10:28071059-28071285	25	0.159266	4
11:124437941-124438845	25	0.159266	4
11:128067882-128069119	25	0.159266	4
11:128069183-128070496	25	0.159266	4
12:94708005-94709488	25	0.159266	4
12:97811594-97811717	25	0.159266	4
14:50629875-50632237	25	0.159266	4
14:104630538-104631418	25	0.159266	4
15:88873730-88875119	25	0.159266	4
16:87046231-87050015	25	0.159266	4
17:35008894-35009025	25	0.159266	4
19:6541379-6542072	25	0.159266	4
2:19426231-19426446	25	0.159266	4
2:29191342-29192596	25	0.159266	4
2:60816270-60816526	25	0.159266	4
2:96350676-96351591	25	0.159266	4
2:111592378-111592494	25	0.159266	4
2:120696359-120697921	25	0.159266	4
21:37003057-37003703	25	0.159266	4
22:18085311-18086745	25	0.159266	4
5:50709925-50710642	25	0.159266	4
6:107066242-107067664	25	0.159266	4
6:126110416-126111339	25	0.159266	4
7:33910191-33912012	25	0.159266	4
10:16601611-16603828	75	0.138005	5
12:55896269-55897435	75	0.138005	5
19:1716594-1717327	75	0.138005	5
19:60654307-60655599	75	0.138005	5
2:7488557-7489093	75	0.138005	5
20:24985711-24987650	75	0.138005	5
21:33313983-33314627	75	0.138005	5
21:42512033-42513695	75	0.138005	5
22:37967793-37970912	75	0.138005	5
4:956769-958049	75	0.138005	5
6:108542803-108543327	75	0.138005	5
1:2970754-2970807	7	0.135473	6
1:219121720-219122400	7	0.135473	6
10:76835899-76836479	7	0.135473	6
10:101271828-101272220	7	0.135473	6
12:56416163-56419088	7	0.135473	6
17:43962804-43963329	7	0.135473	6
17:43983659-43983725	7	0.135473	6
17:44027881-44028016	7	0.135473	6
17:44038448-44038620	7	0.135473	6
19:3414018-3415358	7	0.135473	6
19:15428605-15430216	7	0.135473	6
19:49952214-49953587	7	0.135473	6
22:49505300-49507760	7	0.135473	6
4:151720244-151720830	7	0.135473	6
6:1566658-1566933	7	0.135473	6
6:144370099-144370189	7	0.135473	6
7:27107567-27107669	7	0.135473	6
7:27112636-27113119	7	0.135473	6
7:27114038-27114893	7	0.135473	6
7:27116491-27116943	7	0.135473	6
7:27119621-27120312	7	0.135473	6
7:27128260-27128938	7	0.135473	6
7:27129291-27130024	7	0.135473	6
7:27130345-27130623	7	0.135473	6
7:27135562-27135761	7	0.135473	6
8:145120214-145120367	7	0.135473	6
1:119345071-119345223	56	0.129792	7
10:118890407-118890493	56	0.129792	7
10:119282520-119282578	56	0.129792	7
11:20186455-20186722	56	0.129792	7
11:20576757-20576866	56	0.129792	7
4:4916948-4917032	56	0.129792	7
4:174684659-174684727	56	0.129792	7
7:25862276-25862360	56	0.129792	7
15:60147034-60148271	40	0.127724	8
15:74419192-74419517	40	0.127724	8
16:47869199-47869311	40	0.127724	8
19:35411433-35411810	40	0.127724	8
2:23461235-23463629	40	0.127724	8
2:176696826-176697039	40	0.127724	8
2:238432544-238433626	40	0.127724	8
20:38745199-38745849	40	0.127724	8
3:138971127-138971310	40	0.127724	8
4:41057010-41058482	40	0.127724	8
4:76078810-76078955	40	0.127724	8
4:111751318-111751531	40	0.127724	8
4:111751653-111752875	40	0.127724	8
4:111753212-111753468	40	0.127724	8
4:111755630-111755791	40	0.127724	8
4:111758693-111760255	40	0.127724	8
4:111760315-111760682	40	0.127724	8
6:75973618-75974550	40	0.127724	8
9:128428802-128429052	40	0.127724	8
1:18844222-18844684	114	0.127156	9
1:26360481-26361415	114	0.127156	9
10:102491602-102492334	114	0.127156	9
12:52684992-52685213	114	0.127156	9
14:60189630-60189699	114	0.127156	9
17:1873456-1876158	114	0.127156	9
17:1899670-1901737	114	0.127156	9
17:15788483-15790238	114	0.127156	9
18:17999347-17999820	114	0.127156	9
19:1708179-1709229	114	0.127156	9
2:176679550-176680127	114	0.127156	9
4:151218612-151220135	114	0.127156	9
5:72768122-72769471	114	0.127156	9
5:134908219-134908387	114	0.127156	9
9:37026423-37028324	114	0.127156	9
1:47681809-47681857	80	0.1215	10
1:204746867-204748007	80	0.1215	10
1:204797064-204797518	80	0.1215	10
10:90957567-90958255	80	0.1215	10
11:2906369-2908332	80	0.1215	10
12:106236250-106238580	80	0.1215	10
14:100122441-100123752	80	0.1215	10
14:103671506-103675377	80	0.1215	10
15:32516080-32517393	80	0.1215	10
16:55199631-55200375	80	0.1215	10
16:87022849-87025264	80	0.1215	10
17:72092574-72094078	80	0.1215	10
2:73256147-73257059	80	0.1215	10
2:91033192-91035292	80	0.1215	10
2:219444111-219444288	80	0.1215	10
21:33366171-33366362	80	0.1215	10
3:162572141-162573504	80	0.1215	10
6:73387357-73389819	80	0.1215	10
7:27101474-27103261	80	0.1215	10
9:139128115-139129473	80	0.1215	10
11:11598435-11600432	50	0.120305	11
13:27451492-27451556	50	0.120305	11
13:27451775-27451806	50	0.120305	11
14:56349072-56349291	50	0.120305	11
17:76976181-76976338	50	0.120305	11
17:76986616-76987282	50	0.120305	11
17:76988852-76989337	50	0.120305	11
21:37001812-37002971	50	0.120305	11
3:199324783-199325163	50	0.120305	11
10:102885648-102886655	63	0.116459	12
14:59000286-59002027	63	0.116459	12
15:94687194-94687671	63	0.116459	12
16:969912-975949	63	0.116459	12
2:100804210-100804305	63	0.116459	12
2:161992608-161993209	63	0.116459	12
20:3166522-3169000	63	0.116459	12
6:106535966-106536649	63	0.116459	12
6:106541047-106541152	63	0.116459	12
7:27219144-27220344	63	0.116459	12
7:154857027-154857085	63	0.116459	12
1:47746297-47746600	57	0.113837	13
1:52871065-52871886	57	0.113837	13
1:61295480-61295601	57	0.113837	13
1:112852159-112853944	57	0.113837	13
10:118924725-118925368	57	0.113837	13
11:43920203-43921869	57	0.113837	13
11:45642751-45644048	57	0.113837	13
16:65605151-65605929	57	0.113837	13
17:34114533-34116384	57	0.113837	13
17:43975367-43976529	57	0.113837	13
19:13070606-13071522	57	0.113837	13
19:55861542-55864662	57	0.113837	13
2:119307496-119307665	57	0.113837	13
22:49314712-49317836	57	0.113837	13
3:186352831-186354344	57	0.113837	13
8:22492064-22493021	57	0.113837	13
9:21983871-21984866	57	0.113837	13
9:132546132-132547466	57	0.113837	13
11:32405943-32406437	123	0.113104	14
11:32406576-32407199	123	0.113104	14
11:32408721-32409456	123	0.113104	14
11:32411294-32411345	123	0.113104	14
11:32411416-32411658	123	0.113104	14
1:29435188-29437770	108	0.108466	15
1:196138212-196138906	108	0.108466	15
1:224990833-224993354	108	0.108466	15
13:24219417-24220255	108	0.108466	15
13:40928930-40930778	108	0.108466	15
14:35072350-35074802	108	0.108466	15
16:55249044-55249519	108	0.108466	15
17:7965484-7968429	108	0.108466	15
17:24917220-24920188	108	0.108466	15
17:39146612-39147002	108	0.108466	15
17:75384930-75387486	108	0.108466	15
17:77779458-77780761	108	0.108466	15
2:136590497-136592659	108	0.108466	15
2:144410706-144411762	108	0.108466	15
2:144989927-144992043	108	0.108466	15
3:36960545-36962066	108	0.108466	15
4:109312028-109314020	108	0.108466	15
4:123091250-123092619	108	0.108466	15
5:139401638-139403327	108	0.108466	15
6:91061517-91062022	108	0.108466	15
7:5428125-5429004	108	0.108466	15
7:27156815-27157254	108	0.108466	15
7:27166625-27167485	108	0.108466	15
7:29199993-29201519	108	0.108466	15
8:82186255-82187020	108	0.108466	15
8:97225950-97227229	108	0.108466	15
8:133561294-133562966	108	0.108466	15
9:2005859-2008090	108	0.108466	15
1:92724308-92725197	2	0.105726	16
1:159708960-159709322	2	0.105726	16
10:102768595-102768912	2	0.105726	16
11:14621513-14623227	2	0.105726	16
11:74818386-74819728	2	0.105726	16
11:113434324-113434532	2	0.105726	16
11:124238355-124238842	2	0.105726	16
12:4788463-4790156	2	0.105726	16
12:45512246-45512297	2	0.105726	16
12:113622079-113622858	2	0.105726	16
15:99845819-99848270	2	0.105726	16
16:85106323-85106452	2	0.105726	16
18:42590116-42591105	2	0.105726	16
2:171277528-171277628	2	0.105726	16
20:21636872-21637362	2	0.105726	16
21:18539699-18540177	2	0.105726	16
3:27736627-27736787	2	0.105726	16
3:195598765-195600350	2	0.105726	16
5:104611-104949	2	0.105726	16
6:29903476-29904474	2	0.105726	16
6:166342605-166342732	2	0.105726	16
7:24762862-24764206	2	0.105726	16
7:24764360-24764410	2	0.105726	16
7:27093973-27094764	2	0.105726	16
8:140786467-140786555	2	0.105726	16
1:1279462-1280955	59	0.104926	17
10:98934912-98936580	59	0.104926	17
11:44281482-44283093	59	0.104926	17
11:124120600-124122254	59	0.104926	17
15:60243326-60245229	59	0.104926	17
16:23101218-23102257	59	0.104926	17
17:25586344-25587312	59	0.104926	17
17:41327205-41329872	59	0.104926	17
2:457622-458656	59	0.104926	17
20:60486120-60486916	59	0.104926	17
22:18122713-18124653	59	0.104926	17
3:40403601-40404145	59	0.104926	17
3:47594117-47596084	59	0.104926	17
5:525601-528445	59	0.104926	17
6:108603834-108604609	59	0.104926	17
6:116889761-116890371	59	0.104926	17
6:150301265-150301770	59	0.104926	17
7:113510629-113511023	59	0.104926	17
1:40553604-40554592	29	0.103582	18
1:55277649-55279061	29	0.103582	18
1:219120406-219120472	29	0.103582	18
1:229241686-229243632	29	0.103582	18
10:26544402-26546122	29	0.103582	18
11:69601573-69601879	29	0.103582	18
12:52733817-52733864	29	0.103582	18
12:105504676-105505692	29	0.103582	18
12:122200659-122201921	29	0.103582	18
13:20175174-20176687	29	0.103582	18
15:39572593-39575779	29	0.103582	18
15:99275810-99276413	29	0.103582	18
16:55216623-55217161	29	0.103582	18
17:1078111-1080117	29	0.103582	18
17:23722514-23723709	29	0.103582	18
17:44025420-44026015	29	0.103582	18
17:44160606-44161147	29	0.103582	18
17:44182435-44182640	29	0.103582	18
17:72044879-72046161	29	0.103582	18
17:78248387-78250588	29	0.103582	18
18:43916238-43917649	29	0.103582	18
2:161981251-161981290	29	0.103582	18
2:162638176-162639163	29	0.103582	18
2:172655943-172656446	29	0.103582	18
2:172807776-172808491	29	0.103582	18
2:174908646-174910944	29	0.103582	18
2:200043146-200043479	29	0.103582	18
4:142777579-142777958	29	0.103582	18
5:54508014-54508461	29	0.103582	18
5:58370594-58371638	29	0.103582	18
6:10520305-10522034	29	0.103582	18
6:41444740-41445198	29	0.103582	18
6:106548661-106548901	29	0.103582	18
7:27157374-27157806	29	0.103582	18
8:20204987-20206047	29	0.103582	18
9:37640460-37641661	29	0.103582	18
1:18845007-18845073	10	0.103105	19
1:98287629-98287766	10	0.103105	19
1:119330674-119330957	10	0.103105	19
1:196154578-196154805	10	0.103105	19
10:64244696-64245855	10	0.103105	19
10:102968748-102969152	10	0.103105	19
11:43554040-43554132	10	0.103105	19
12:113591583-113591994	10	0.103105	19
13:27295105-27295218	10	0.103105	19
17:56894165-56894301	10	0.103105	19
17:78629632-78632696	10	0.103105	19
2:96566086-96567514	10	0.103105	19
2:113749924-113750301	10	0.103105	19
2:174900077-174900701	10	0.103105	19
2:176657110-176657264	10	0.103105	19
3:159305511-159306530	10	0.103105	19
5:16669262-16670659	10	0.103105	19
5:122451038-122451495	10	0.103105	19
5:153833250-153833917	10	0.103105	19
6:70633461-70633593	10	0.103105	19
6:101011034-101011098	10	0.103105	19
7:96485167-96485525	10	0.103105	19
8:11458803-11459843	10	0.103105	19
9:964448-964549	10	0.103105	19
10:71870072-71871374	15	0.101601	20
10:102500264-102500559	15	0.101601	20
10:115989011-115989723	15	0.101601	20
12:48015896-48017556	15	0.101601	20
12:113321714-113322970	15	0.101601	20
13:19633908-19634157	15	0.101601	20
16:53920239-53920843	15	0.101601	20
16:55260901-55261232	15	0.101601	20
16:65539281-65540446	15	0.101601	20
16:85103861-85104364	15	0.101601	20
17:32370828-32371266	15	0.101601	20
19:10266854-10267435	15	0.101601	20
2:19416446-19416964	15	0.101601	20
2:172682814-172683175	15	0.101601	20
3:53854722-53856000	15	0.101601	20
3:55483393-55483692	15	0.101601	20
3:74745493-74745785	15	0.101601	20
5:170673443-170673564	15	0.101601	20
5:172588661-172588799	15	0.101601	20
5:172605686-172605906	15	0.101601	20
7:27208454-27208687	15	0.101601	20
7:154950998-154951201	15	0.101601	20
8:11576729-11576815	15	0.101601	20
8:99507702-99509132	15	0.101601	20
9:78821861-78822219	15	0.101601	20
9:132298186-132299222	15	0.101601	20
1:154656844-154658343	115	0.101071	21
1:210939045-210941223	115	0.101071	21
10:6058646-6060140	115	0.101071	21
11:124137025-124138449	115	0.101071	21
14:64415865-64416793	115	0.101071	21
15:38187806-38188860	115	0.101071	21
17:44057280-44059114	115	0.101071	21
17:75431045-75433630	115	0.101071	21
18:71048903-71050758	115	0.101071	21
21:36429080-36430256	115	0.101071	21
22:44924120-44926062	115	0.101071	21
3:4994731-4997197	115	0.101071	21
3:50352840-50353534	115	0.101071	21
3:114734259-114735140	115	0.101071	21
4:106286401-106287646	115	0.101071	21
4:154293471-154294478	115	0.101071	21
5:43027791-43028712	115	0.101071	21
5:76046877-76047070	115	0.101071	21
5:139106950-139107986	115	0.101071	21
8:42128795-42130255	115	0.101071	21
9:133141675-133143417	115	0.101071	21
1:50666012-50666580	22	0.0978973	22
10:119484297-119484950	22	0.0978973	22
10:124883669-124883823	22	0.0978973	22
11:35396541-35396829	22	0.0978973	22
12:113320862-113321262	22	0.0978973	22
14:36202742-36202951	22	0.0978973	22
15:81743699-81743801	22	0.0978973	22
16:53529529-53530149	22	0.0978973	22
17:44110648-44110963	22	0.0978973	22
17:75380680-75380962	22	0.0978973	22
2:63137299-63137651	22	0.0978973	22
2:171384759-171385226	22	0.0978973	22
2:172653473-172653630	22	0.0978973	22
22:17516155-17518857	22	0.0978973	22
3:44014228-44014527	22	0.0978973	22
4:41447613-41448228	22	0.0978973	22
5:92945347-92947217	22	0.0978973	22
7:96483569-96484876	22	0.0978973	22
7:121729164-121729530	22	0.0978973	22
7:156505634-156505846	22	0.0978973	22
8:11602627-11602940	22	0.0978973	22
8:65661091-65661374	22	0.0978973	22
1:16812044-16813024	127	0.0951002	23
1:46704650-46705431	127	0.0951002	23
1:47683846-47684573	127	0.0951002	23
1:208568528-208569068	127	0.0951002	23
1:243383116-243387263	127	0.0951002	23
10:76830430-76832221	127	0.0951002	23
10:102966882-102967009	127	0.0951002	23
10:103041063-103042174	127	0.0951002	23
11:35116976-35117792	127	0.0951002	23
12:47651540-47651913	127	0.0951002	23
12:112387445-112387933	127	0.0951002	23
13:27261744-27262269	127	0.0951002	23
14:36119680-36121860	127	0.0951002	23
14:60189792-60190036	127	0.0951002	23
14:60192746-60193885	127	0.0951002	23
15:26015491-26016029	127	0.0951002	23
15:50865313-50865515	127	0.0951002	23
15:57516690-57517199	127	0.0951002	23
16:55229439-55230097	127	0.0951002	23
17:17338744-17341181	127	0.0951002	23
17:44043397-44043465	127	0.0951002	23
19:10396140-10396507	127	0.0951002	23
2:27340111-27340674	127	0.0951002	23
2:172671870-172672381	127	0.0951002	23
2:177210326-177211101	127	0.0951002	23
2:182257564-182257686	127	0.0951002	23
2:219433613-219434239	127	0.0951002	23
2:219465703-219466226	127	0.0951002	23
20:9443254-9443597	127	0.0951002	23
20:21633472-21633873	127	0.0951002	23
22:37877959-37879580	127	0.0951002	23
3:62335280-62335587	127	0.0951002	23
3:69063130-69064755	127	0.0951002	23
3:140137392-140138120	127	0.0951002	23
3:148559865-148560206	127	0.0951002	23
4:13138307-13138982	127	0.0951002	23
6:10522169-10522655	127	0.0951002	23
7:1236300-1236788	127	0.0951002	23
7:5426198-5427671	127	0.0951002	23
7:26870375-26871022	127	0.0951002	23
7:96490753-96492285	127	0.0951002	23
7:154942212-154942516	127	0.0951002	23
8:97235947-97236671	127	0.0951002	23
11:46367498-46370978	48	0.0947355	24
12:52682603-52682639	48	0.0947355	24
16:85095717-85096062	48	0.0947355	24
17:44655924-44657363	48	0.0947355	24
17:68099256-68099769	48	0.0947355	24
17:71890185-71894108	48	0.0947355	24
2:119323437-119323729	48	0.0947355	24
2:176676913-176677190	48	0.0947355	24
2:176705520-176705558	48	0.0947355	24
2:176720327-176720473	48	0.0947355	24
2:176720618-176721054	48	0.0947355	24
2:176722692-176722932	48	0.0947355	24
2:176723155-176723249	48	0.0947355	24
20:25011839-25012210	48	0.0947355	24
21:36988500-36988972	48	0.0947355	24
5:54558135-54559635	48	0.0947355	24
6:5940918-5941116	48	0.0947355	24
8:72916440-72917517	48	0.0947355	24
9:99650518-99651338	48	0.0947355	24
9:131238962-131239450	48	0.0947355	24
1:61290322-61290479	37	0.0943433	25
1:198269890-198269989	37	0.0943433	25
1:219135406-219135851	37	0.0943433	25
10:25050582-25051257	37	0.0943433	25
17:43283027-43284121	37	0.0943433	25
19:12996280-12997294	37	0.0943433	25
2:218606751-218607063	37	0.0943433	25
3:45052096-45052775	37	0.0943433	25
7:27108287-27108636	37	0.0943433	25
7:27185284-27185393	37	0.0943433	25
7:27185681-27186354	37	0.0943433	25
9:124148867-124149489	37	0.0943433	25
9:131238643-131238698	37	0.0943433	25
1:163353397-163353650	45	0.0906447	26
12:113589447-113589931	45	0.0906447	26
14:56353504-56354311	45	0.0906447	26
14:73794331-73795062	45	0.0906447	26
17:33971254-33972076	45	0.0906447	26
17:44154416-44154755	45	0.0906447	26
18:43043411-43044764	45	0.0906447	26
2:66521040-66521095	45	0.0906447	26
2:200028748-200029558	45	0.0906447	26
20:21033712-21035054	45	0.0906447	26
3:44012846-44013774	45	0.0906447	26
4:186179633-186179830	45	0.0906447	26
5:32748997-32750283	45	0.0906447	26
5:110434259-110434512	45	0.0906447	26
5:135554994-135557164	45	0.0906447	26
5:159331332-159332673	45	0.0906447	26
6:28892440-28892549	45	0.0906447	26
7:96464595-96464771	45	0.0906447	26
8:23595409-23596827	45	0.0906447	26
8:97236944-97237055	45	0.0906447	26
9:86474447-86475585	45	0.0906447	26
7:27100670-27100923	83	0.0876434	27
7:27104415-27105024	83	0.0876434	27
7:27105249-27105414	83	0.0876434	27
9:124019040-124019387	103	0.0858032	28
9:124027609-124028731	103	0.0858032	28
9:124028781-124029683	103	0.0858032	28
9:124030162-124030514	103	0.0858032	28
17:43973918-43973982	126	0.0842697	29
17:43974025-43974982	126	0.0842697	29
17:43976708-43977356	126	0.0842697	29
10:119282202-119282409	41	0.0825692	30
10:125841171-125843223	41	0.0825692	30
12:105503039-105503446	41	0.0825692	30
15:49173154-49173314	41	0.0825692	30
17:19378448-19378557	41	0.0825692	30
17:43862422-43862777	41	0.0825692	30
17:75401427-75404632	41	0.0825692	30
19:54250964-54252448	41	0.0825692	30
2:113976595-113978225	41	0.0825692	30
5:43075349-43076002	41	0.0825692	30
6:10506417-10506783	41	0.0825692	30
6:28870450-28870566	41	0.0825692	30
6:36916170-36916768	41	0.0825692	30
7:121742807-121743175	41	0.0825692	30
1:16898511-16900507	104	0.080189	31
1:50660197-50660328	104	0.080189	31
1:155085279-155085769	104	0.080189	31
1:229364360-229366400	104	0.080189	31
10:23529651-23529958	104	0.080189	31
10:119285694-119287327	104	0.080189	31
11:13940491-13942898	104	0.080189	31
11:71627933-71630162	104	0.080189	31
12:28015205-28015607	104	0.080189	31
12:48217843-48219904	104	0.080189	31
12:105498543-105499930	104	0.080189	31
12:113330670-113330960	104	0.080189	31
13:78068080-78068847	104	0.080189	31
14:36118818-36119499	104	0.080189	31
15:50864762-50865218	104	0.080189	31
15:94687843-94688206	104	0.080189	31
17:24966241-24967577	104	0.080189	31
17:70367256-70369628	104	0.080189	31
17:75427098-75430838	104	0.080189	31
17:76933184-76935248	104	0.080189	31
2:176747939-176748411	104	0.080189	31
20:22514822-22515921	104	0.080189	31
3:148581085-148581147	104	0.080189	31
4:81403796-81404264	104	0.080189	31
5:72632375-72632528	104	0.080189	31
5:92957743-92957889	104	0.080189	31
6:28283831-28283992	104	0.080189	31
6:28848928-28849368	104	0.080189	31
8:25961936-25962194	104	0.080189	31
1:75372712-75373010	8	0.078984	32
1:90957745-90958380	8	0.078984	32
1:196153304-196154351	8	0.078984	32
1:198271098-198272108	8	0.078984	32
10:102967151-102968086	8	0.078984	32
10:102972482-102973903	8	0.078984	32
10:102975699-102975940	8	0.078984	32
10:103524706-103526480	8	0.078984	32
11:31803715-31804525	8	0.078984	32
11:32411816-32412219	8	0.078984	32
11:75596193-75599984	8	0.078984	32
11:128749218-128749540	8	0.078984	32
11:129823454-129825408	8	0.078984	32
12:112401778-112401833	8	0.078984	32
12:113325175-113325586	8	0.078984	32
12:113619245-113619773	8	0.078984	32
13:27425650-27426982	8	0.078984	32
13:78068956-78069055	8	0.078984	32
13:78073612-78074696	8	0.078984	32
13:111776203-111776438	8	0.078984	32
14:36047225-36047797	8	0.078984	32
14:36052988-36053824	8	0.078984	32
14:36193394-36193544	8	0.078984	32
14:60183856-60184509	8	0.078984	32
14:94310161-94310321	8	0.078984	32
15:34967815-34968205	8	0.078984	32
15:35181958-35182136	8	0.078984	32
15:94760362-94761307	8	0.078984	32
16:47866345-47866850	8	0.078984	32
17:32365861-32368438	8	0.078984	32
17:44171157-44171646	8	0.078984	32
17:44179672-44180371	8	0.078984	32
19:18579143-18579723	8	0.078984	32
19:52214553-52217069	8	0.078984	32
2:63138218-63138302	8	0.078984	32
2:119316864-119317425	8	0.078984	32
2:172659432-172660505	8	0.078984	32
2:172674374-172676240	8	0.078984	32
2:176671420-176671891	8	0.078984	32
2:176684936-176686034	8	0.078984	32
2:222868208-222868731	8	0.078984	32
2:222884927-222885607	8	0.078984	32
20:22505382-22507240	8	0.078984	32
21:36998579-36999842	8	0.078984	32
3:138964564-138964958	8	0.078984	32
3:148621113-148622361	8	0.078984	32
4:13146400-13147116	8	0.078984	32
4:13157230-13157435	8	0.078984	32
4:113661328-113662034	8	0.078984	32
6:1329087-1330873	8	0.078984	32
6:10517941-10518676	8	0.078984	32
6:10519255-10520043	8	0.078984	32
6:100161236-100162161	8	0.078984	32
6:108585187-108586238	8	0.078984	32
7:19112398-19112872	8	0.078984	32
7:20797122-20797418	8	0.078984	32
7:27241444-27242423	8	0.078984	32
7:35263447-35264738	8	0.078984	32
7:96464936-96465266	8	0.078984	32
7:96470682-96470780	8	0.078984	32
7:100609774-100610511	8	0.078984	32
7:155297137-155297856	8	0.078984	32
8:25959928-25961742	8	0.078984	32
8:65661587-65661646	8	0.078984	32
8:114518174-114518489	8	0.078984	32
9:37019263-37020601	8	0.078984	32
5:77178225-77178494	86	0.0782745	33
5:77182134-77183669	86	0.0782745	33
21:33323630-33323824	110	0.0748725	34
21:33327409-33328345	110	0.0748725	34
4:81325633-81325882	112	0.0731593	35
4:81326103-81326212	112	0.0731593	35
4:81336961-81337725	112	0.0731593	35
4:81338101-81338498	112	0.0731593	35
10:88112911-88113968	12	0.0726974	36
10:104159591-104159724	12	0.0726974	36
11:119544484-119544577	12	0.0726974	36
11:124126964-124127356	12	0.0726974	36
11:128063091-128063677	12	0.0726974	36
11:128064309-128065181	12	0.0726974	36
11:128065314-128065736	12	0.0726974	36
12:56406216-56407918	12	0.0726974	36
14:92223097-92224657	12	0.0726974	36
17:43986800-43987197	12	0.0726974	36
4:81104591-81105315	12	0.0726974	36
7:44968637-44969393	12	0.0726974	36
1:18831770-18832416	93	0.0706816	37
1:47463421-47464314	93	0.0706816	37
1:53975966-53977888	93	0.0706816	37
1:71284815-71286418	93	0.0706816	37
1:196147906-196148416	93	0.0706816	37
10:27587560-27588477	93	0.0706816	37
10:50273025-50274163	93	0.0706816	37
10:50275180-50276750	93	0.0706816	37
10:79066102-79068501	93	0.0706816	37
10:101281949-101283966	93	0.0706816	37
10:102474169-102474490	93	0.0706816	37
10:102480171-102481268	93	0.0706816	37
10:102579749-102580385	93	0.0706816	37
10:102975012-102975554	93	0.0706816	37
10:102986105-102987408	93	0.0706816	37
10:119301195-119302094	93	0.0706816	37
10:131654984-131657776	93	0.0706816	37
11:31782368-31783793	93	0.0706816	37
11:31788034-31788864	93	0.0706816	37
11:63815441-63816738	93	0.0706816	37
11:128747740-128748703	93	0.0706816	37
12:70119475-70120840	93	0.0706816	37
12:113402919-113403087	93	0.0706816	37
13:19665591-19665723	93	0.0706816	37
13:25522227-25524343	93	0.0706816	37
13:27391932-27394121	93	0.0706816	37
13:72532362-72532478	93	0.0706816	37
13:101366427-101367633	93	0.0706816	37
14:36185940-36187364	93	0.0706816	37
14:60188474-60188567	93	0.0706816	37
14:76806412-76807472	93	0.0706816	37
15:39961417-39962127	93	0.0706816	37
15:50883107-50883774	93	0.0706816	37
15:94705378-94706174	93	0.0706816	37
16:52880195-52881159	93	0.0706816	37
16:85106546-85107536	93	0.0706816	37
17:33177168-33177489	93	0.0706816	37
17:45397461-45398014	93	0.0706816	37
2:10361582-10362112	93	0.0706816	37
2:45024793-45025521	93	0.0706816	37
2:63134302-63135304	93	0.0706816	37
2:72996088-72999787	93	0.0706816	37
2:104855852-104856833	93	0.0706816	37
2:119322924-119323296	93	0.0706816	37
2:137238663-137240484	93	0.0706816	37
2:176738362-176738475	93	0.0706816	37
2:219565983-219567238	93	0.0706816	37
2:222878195-222879964	93	0.0706816	37
2:232991729-232994336	93	0.0706816	37
2:236742913-236743102	93	0.0706816	37
20:21445714-21447585	93	0.0706816	37
3:13894408-13897503	93	0.0706816	37
3:44014649-44015244	93	0.0706816	37
3:131718409-131719046	93	0.0706816	37
5:1936446-1937487	93	0.0706816	37
5:88023538-88024461	93	0.0706816	37
5:145697089-145697670	93	0.0706816	37
5:170671784-170672531	93	0.0706816	37
6:1553568-1557324	93	0.0706816	37
6:26721624-26722830	93	0.0706816	37
6:100157491-100157554	93	0.0706816	37
7:98304960-98306111	93	0.0706816	37
7:113511692-113513287	93	0.0706816	37
8:97234816-97235723	93	0.0706816	37
12:52770461-52770736	98	0.069914	38
17:4489410-4492139	98	0.069914	38
2:233058523-233061084	98	0.069914	38
20:56862453-56864679	98	0.069914	38
6:144370627-144371616	98	0.069914	38
7:127832783-127833534	98	0.069914	38
1:46771251-46771808	36	0.0693185	39
1:51215279-51215755	36	0.0693185	39
1:85286098-85287143	36	0.0693185	39
1:219116896-219117519	36	0.0693185	39
10:43044448-43045953	36	0.0693185	39
10:73393260-73395093	36	0.0693185	39
10:106004286-106005123	36	0.0693185	39
11:69298008-69299692	36	0.0693185	39
11:106966405-106968152	36	0.0693185	39
11:122359617-122360792	36	0.0693185	39
11:122734104-122734673	36	0.0693185	39
12:48737267-48738159	36	0.0693185	39
12:50494102-50495069	36	0.0693185	39
12:56300976-56302005	36	0.0693185	39
14:49229418-49230029	36	0.0693185	39
15:26013370-26014136	36	0.0693185	39
16:65018005-65019714	36	0.0693185	39
18:75255977-75258000	36	0.0693185	39
19:4293557-4295027	36	0.0693185	39
19:10260419-10264937	36	0.0693185	39
2:130829485-130830812	36	0.0693185	39
20:21443474-21444691	36	0.0693185	39
22:17273141-17274417	36	0.0693185	39
4:143986335-143987893	36	0.0693185	39
5:153970162-153970791	36	0.0693185	39
5:180563602-180565235	36	0.0693185	39
6:29824265-29825168	36	0.0693185	39
6:137154278-137156081	36	0.0693185	39
6:170440105-170443173	36	0.0693185	39
7:1247144-1248112	36	0.0693185	39
7:25858213-25859242	36	0.0693185	39
7:127836799-127837724	36	0.0693185	39
7:131910989-131913038	36	0.0693185	39
1:92123018-92123168	1	0.0688896	40
1:92123276-92123388	1	0.0688896	40
1:183209190-183210367	1	0.0688896	40
10:100983777-100984214	1	0.0688896	40
10:102485126-102485603	1	0.0688896	40
11:2861614-2864251	1	0.0688896	40
11:17329615-17330225	1	0.0688896	40
11:17331505-17331983	1	0.0688896	40
11:124218148-124218605	1	0.0688896	40
12:56311938-56313467	1	0.0688896	40
12:108231210-108232720	1	0.0688896	40
14:54665462-54666631	1	0.0688896	40
17:14143358-14143983	1	0.0688896	40
17:30724601-30724985	1	0.0688896	40
17:44043530-44043945	1	0.0688896	40
2:279254-279582	1	0.0688896	40
2:66663427-66663520	1	0.0688896	40
2:98918480-98919574	1	0.0688896	40
2:176681334-176681937	1	0.0688896	40
2:182030020-182031274	1	0.0688896	40
2:219444377-219444836	1	0.0688896	40
2:219453231-219453981	1	0.0688896	40
2:219469936-219471694	1	0.0688896	40
22:18133217-18135031	1	0.0688896	40
4:2387930-2390745	1	0.0688896	40
4:13148006-13148210	1	0.0688896	40
4:84675631-84676047	1	0.0688896	40
4:145787698-145787892	1	0.0688896	40
5:76047230-76048274	1	0.0688896	40
5:180565403-180565876	1	0.0688896	40
6:28901635-28901686	1	0.0688896	40
6:36462849-36463181	1	0.0688896	40
7:1252575-1253074	1	0.0688896	40
7:129212687-129213085	1	0.0688896	40
9:97319035-97319871	1	0.0688896	40
14:53488353-53488602	78	0.0686719	41
15:35175317-35176281	78	0.0686719	41
16:85156312-85156396	78	0.0686719	41
16:85161995-85162394	78	0.0686719	41
16:85166532-85167225	78	0.0686719	41
18:71045075-71046439	78	0.0686719	41
5:43073060-43073455	78	0.0686719	41
7:64610882-64612404	78	0.0686719	41
9:69075095-69077540	78	0.0686719	41
1:29320287-29324393	105	0.0664702	42
1:39909667-39910656	105	0.0664702	42
1:75374468-75375627	105	0.0664702	42
1:90963042-90963258	105	0.0664702	42
1:119323836-119324429	105	0.0664702	42
1:119337142-119337742	105	0.0664702	42
1:168899899-168901172	105	0.0664702	42
1:215377373-215378417	105	0.0664702	42
10:7493104-7495345	105	0.0664702	42
10:8134437-8134551	105	0.0664702	42
10:23523799-23524504	105	0.0664702	42
10:118888990-118890319	105	0.0664702	42
10:131651292-131653694	105	0.0664702	42
11:20579297-20579975	105	0.0664702	42
11:29995023-29995940	105	0.0664702	42
12:1585073-1585327	105	0.0664702	42
12:33483045-33483726	105	0.0664702	42
12:61829969-61831712	105	0.0664702	42
13:32821946-32822781	105	0.0664702	42
13:57103550-57107135	105	0.0664702	42
13:98202516-98203104	105	0.0664702	42
13:99406019-99407041	105	0.0664702	42
14:28313155-28313626	105	0.0664702	42
14:36205265-36206099	105	0.0664702	42
14:37161151-37161879	105	0.0664702	42
15:64333532-64334035	105	0.0664702	42
15:94676190-94676921	105	0.0664702	42
15:94712128-94713193	105	0.0664702	42
16:47401774-47402855	105	0.0664702	42
16:81217935-81219232	105	0.0664702	42
17:23735573-23736446	105	0.0664702	42
17:44013966-44014776	105	0.0664702	42
18:48122084-48122720	105	0.0664702	42
19:12986001-12986256	105	0.0664702	42
2:8733766-8734715	105	0.0664702	42
2:63133344-63134259	105	0.0664702	42
2:156887558-156887856	105	0.0664702	42
2:176688904-176689739	105	0.0664702	42
2:207215020-207215667	105	0.0664702	42
20:22512695-22514144	105	0.0664702	42
21:30233236-30234411	105	0.0664702	42
3:27741000-27741082	105	0.0664702	42
3:27747709-27747839	105	0.0664702	42
3:62332680-62334865	105	0.0664702	42
3:138965417-138967246	105	0.0664702	42
3:155628861-155629659	105	0.0664702	42
4:30331953-30333973	105	0.0664702	42
4:156348619-156349659	105	0.0664702	42
4:165523779-165524912	105	0.0664702	42
5:576745-578075	105	0.0664702	42
5:3655148-3656241	105	0.0664702	42
5:32747526-32748889	105	0.0664702	42
5:72563885-72564435	105	0.0664702	42
5:72634715-72635412	105	0.0664702	42
5:72712881-72714216	105	0.0664702	42
5:133477025-133479203	105	0.0664702	42
6:50926007-50926652	105	0.0664702	42
6:100167364-100169694	105	0.0664702	42
6:108595287-108595813	105	0.0664702	42
7:25865039-25865358	105	0.0664702	42
7:84652712-84654486	105	0.0664702	42
7:116750053-116752039	105	0.0664702	42
7:121726973-121727884	105	0.0664702	42
7:136203951-136206158	105	0.0664702	42
7:153215681-153216599	105	0.0664702	42
8:11603153-11604910	105	0.0664702	42
8:29266042-29266720	105	0.0664702	42
8:50984831-50985547	105	0.0664702	42
8:54951826-54953218	105	0.0664702	42
8:57520681-57522304	105	0.0664702	42
8:139577987-139578956	105	0.0664702	42
9:139235914-139238287	105	0.0664702	42
1:24066865-24067608	62	0.0661715	43
1:35814961-35816031	62	0.0661715	43
1:40026295-40027821	62	0.0661715	43
1:92123502-92124673	62	0.0661715	43
1:100777157-100778458	62	0.0661715	43
1:110553818-110556317	62	0.0661715	43
1:165690574-165691811	62	0.0661715	43
1:208474031-208474301	62	0.0661715	43
1:226262000-226263095	62	0.0661715	43
10:72826035-72827937	62	0.0661715	43
10:99520934-99521937	62	0.0661715	43
10:102487155-102487743	62	0.0661715	43
10:120955985-120957947	62	0.0661715	43
11:8981699-8983012	62	0.0661715	43
11:16583031-16583487	62	0.0661715	43
11:75594695-75595680	62	0.0661715	43
11:118692200-118693356	62	0.0661715	43
12:47657958-47661817	62	0.0661715	43
12:47769877-47770603	62	0.0661715	43
12:101876089-101876843	62	0.0661715	43
15:26025022-26026670	62	0.0661715	43
15:38331686-38332797	62	0.0661715	43
15:87702919-87703901	62	0.0661715	43
15:89246585-89247704	62	0.0661715	43
17:4588670-4590159	62	0.0661715	43
17:30725103-30725760	62	0.0661715	43
2:19413297-19414688	62	0.0661715	43
2:176713411-176713905	62	0.0661715	43
2:219557164-219558743	62	0.0661715	43
20:62144168-62144844	62	0.0661715	43
3:139810191-139811174	62	0.0661715	43
4:993057-996478	62	0.0661715	43
4:2011914-2014370	62	0.0661715	43
5:132193352-132194578	62	0.0661715	43
5:172598070-172598727	62	0.0661715	43
7:103755809-103757256	62	0.0661715	43
7:128257466-128258806	62	0.0661715	43
1:46723756-46724313	55	0.0657646	44
1:47654520-47655652	55	0.0657646	44
1:90949048-90949399	55	0.0657646	44
1:110494532-110495753	55	0.0657646	44
1:222870234-222871937	55	0.0657646	44
10:102430608-102431001	55	0.0657646	44
10:118887664-118888001	55	0.0657646	44
10:124889019-124890060	55	0.0657646	44
11:8246196-8246898	55	0.0657646	44
11:16584788-16585521	55	0.0657646	44
11:31780773-31780914	55	0.0657646	44
11:31794464-31796643	55	0.0657646	44
11:122352705-122353802	55	0.0657646	44
13:94151944-94153356	55	0.0657646	44
15:87705827-87707042	55	0.0657646	44
15:94753426-94754307	55	0.0657646	44
16:52881598-52882188	55	0.0657646	44
2:45084690-45085776	55	0.0657646	44
2:45093843-45095083	55	0.0657646	44
2:104837534-104840130	55	0.0657646	44
2:104846341-104847192	55	0.0657646	44
2:176658931-176659530	55	0.0657646	44
2:176677361-176678706	55	0.0657646	44
2:236742638-236742766	55	0.0657646	44
20:22496403-22497720	55	0.0657646	44
20:61106630-61110482	55	0.0657646	44
20:61276758-61281296	55	0.0657646	44
5:75413599-75413917	55	0.0657646	44
5:78443857-78444104	55	0.0657646	44
5:134402291-134403737	55	0.0657646	44
5:134898338-134900038	55	0.0657646	44
5:155087412-155089092	55	0.0657646	44
5:170667636-170668380	55	0.0657646	44
5:170668770-170671502	55	0.0657646	44
5:170674239-170675393	55	0.0657646	44
5:172594093-172594834	55	0.0657646	44
5:172603436-172604417	55	0.0657646	44
6:1256078-1256511	55	0.0657646	44
6:39124304-39124961	55	0.0657646	44
6:50925116-50925167	55	0.0657646	44
6:100173127-100173998	55	0.0657646	44
6:101018303-101020007	55	0.0657646	44
7:1240959-1243208	55	0.0657646	44
7:96456875-96457077	55	0.0657646	44
7:154953071-154954185	55	0.0657646	44
7:157169515-157171749	55	0.0657646	44
9:14339156-14339659	55	0.0657646	44
9:132524420-132530380	55	0.0657646	44
17:44052038-44052655	18	0.0653261	45
17:44053880-44054272	18	0.0653261	45
17:44078403-44079370	18	0.0653261	45
6:1559154-1560865	18	0.0653261	45
6:1564093-1564162	18	0.0653261	45
6:1564226-1566412	18	0.0653261	45
6:41482403-41483165	18	0.0653261	45
6:41484384-41485108	18	0.0653261	45
10:23529231-23529277	119	0.0638217	46
13:78074770-78076066	119	0.0638217	46
15:82113267-82114775	119	0.0638217	46
17:56889571-56890036	119	0.0638217	46
2:171277353-171277444	119	0.0638217	46
3:148612388-148612643	119	0.0638217	46
5:170673076-170673391	119	0.0638217	46
6:101020590-101020698	119	0.0638217	46
9:128420459-128420557	119	0.0638217	46
1:119345305-119345610	33	0.0636231	47
1:212223631-212223690	33	0.0636231	47
10:8119142-8119440	33	0.0636231	47
10:102488380-102488428	33	0.0636231	47
11:32415232-32415346	33	0.0636231	47
12:45511180-45512074	33	0.0636231	47
12:67612814-67613799	33	0.0636231	47
12:113361526-113361852	33	0.0636231	47
12:113618745-113618930	33	0.0636231	47
13:27268963-27269746	33	0.0636231	47
13:111772203-111772272	33	0.0636231	47
13:111774059-111774160	33	0.0636231	47
14:23878197-23878914	33	0.0636231	47
14:28295784-28296273	33	0.0636231	47
14:28301021-28301069	33	0.0636231	47
14:36044323-36045160	33	0.0636231	47
14:36198867-36198976	33	0.0636231	47
14:102464073-102467222	33	0.0636231	47
15:94670858-94670893	33	0.0636231	47
15:94670979-94671474	33	0.0636231	47
15:94761396-94761817	33	0.0636231	47
17:32365134-32365409	33	0.0636231	47
17:32365579-32365737	33	0.0636231	47
17:44050079-44050706	33	0.0636231	47
17:76929540-76930505	33	0.0636231	47
18:5618098-5618161	33	0.0636231	47
2:26768853-26770031	33	0.0636231	47
2:233499809-233502133	33	0.0636231	47
21:33318299-33318377	33	0.0636231	47
3:171785098-171785595	33	0.0636231	47
4:113651282-113651825	33	0.0636231	47
5:54554226-54554556	33	0.0636231	47
5:72643296-72643615	33	0.0636231	47
5:72782746-72783757	33	0.0636231	47
5:88021179-88021650	33	0.0636231	47
6:10533539-10533671	33	0.0636231	47
6:28889837-28890342	33	0.0636231	47
6:101003391-101003532	33	0.0636231	47
6:108591736-108591846	33	0.0636231	47
7:1237041-1237181	33	0.0636231	47
7:1246255-1246763	33	0.0636231	47
8:25954838-25956040	33	0.0636231	47
8:26426606-26428850	33	0.0636231	47
8:26777585-26780513	33	0.0636231	47
9:139067743-139069216	33	0.0636231	47
1:119351534-119352779	46	0.0635765	48
1:154671785-154672269	46	0.0635765	48
10:88114413-88117344	46	0.0635765	48
10:102474032-102474107	46	0.0635765	48
10:102488631-102489980	46	0.0635765	48
11:20141250-20141356	46	0.0635765	48
11:33846848-33848055	46	0.0635765	48
12:46682808-46683148	46	0.0635765	48
12:52634767-52635839	46	0.0635765	48
14:28317125-28317375	46	0.0635765	48
14:36058703-36060161	46	0.0635765	48
14:100103358-100105497	46	0.0635765	48
15:65913013-65913623	46	0.0635765	48
17:19377362-19378384	46	0.0635765	48
19:868059-871787	46	0.0635765	48
19:34707737-34710691	46	0.0635765	48
2:119322509-119322783	46	0.0635765	48
2:232498240-232500421	46	0.0635765	48
20:3011060-3012146	46	0.0635765	48
20:47368182-47369091	46	0.0635765	48
20:49612184-49613082	46	0.0635765	48
22:24146368-24147537	46	0.0635765	48
3:129024004-129025087	46	0.0635765	48
4:113655302-113656904	46	0.0635765	48
6:41580635-41581259	46	0.0635765	48
6:75971041-75972789	46	0.0635765	48
7:27161024-27161424	46	0.0635765	48
7:154863385-154863662	46	0.0635765	48
9:125817238-125818506	46	0.0635765	48
9:132530931-132532162	46	0.0635765	48
9:138224335-138225913	46	0.0635765	48
9:138999057-139000401	46	0.0635765	48
17:44036110-44036154	88	0.0632635	49
17:44036289-44036401	88	0.0632635	49
10:119283033-119283339	118	0.0624786	50
10:121291124-121293159	118	0.0624786	50
13:49601664-49603026	118	0.0624786	50
14:28316899-28316955	118	0.0624786	50
14:88328150-88329389	118	0.0624786	50
15:50877524-50878338	118	0.0624786	50
17:43924974-43925128	118	0.0624786	50
18:44731768-44732586	118	0.0624786	50
2:152662401-152662506	118	0.0624786	50
6:108546958-108547038	118	0.0624786	50
7:96484957-96485054	118	0.0624786	50
1:67545842-67546352	95	0.0620546	51
1:153317815-153318444	95	0.0620546	51
10:42891988-42893418	95	0.0620546	51
12:52853311-52853757	95	0.0620546	51
12:105501397-105502942	95	0.0620546	51
13:19664170-19665499	95	0.0620546	51
13:76357357-76359100	95	0.0620546	51
14:23873450-23874274	95	0.0620546	51
14:59406705-59407444	95	0.0620546	51
14:87858997-87860322	95	0.0620546	51
15:87754243-87754417	95	0.0620546	51
16:52875131-52878032	95	0.0620546	51
16:87794786-87796736	95	0.0620546	51
17:69409566-69410110	95	0.0620546	51
17:70400963-70401805	95	0.0620546	51
17:76987424-76988811	95	0.0620546	51
18:44730194-44731253	95	0.0620546	51
2:27194867-27195639	95	0.0620546	51
2:176731194-176731528	95	0.0620546	51
20:3000147-3001103	95	0.0620546	51
20:49072511-49073997	95	0.0620546	51
22:19120639-19122665	95	0.0620546	51
22:36152199-36154042	95	0.0620546	51
4:980892-981505	95	0.0620546	51
5:14717265-14718252	95	0.0620546	51
5:75414546-75416617	95	0.0620546	51
7:1670330-1674527	95	0.0620546	51
8:22464625-22465554	95	0.0620546	51
1:18915955-18916415	47	0.0616968	52
1:19863734-19865375	47	0.0616968	52
1:50658741-50659961	47	0.0616968	52
1:50660703-50662299	47	0.0616968	52
1:215374046-215375916	47	0.0616968	52
1:232106886-232108419	47	0.0616968	52
10:22674047-22675003	47	0.0616968	52
10:57060167-57061353	47	0.0616968	52
10:76833953-76834792	47	0.0616968	52
10:101269908-101270514	47	0.0616968	52
10:102459797-102460316	47	0.0616968	52
10:105026548-105028767	47	0.0616968	52
10:106389448-106390658	47	0.0616968	52
10:118022831-118023519	47	0.0616968	52
10:118885998-118887531	47	0.0616968	52
10:129424272-129427380	47	0.0616968	52
10:131658745-131659217	47	0.0616968	52
11:16585613-16585978	47	0.0616968	52
11:31797676-31798784	47	0.0616968	52
11:32404838-32405740	47	0.0616968	52
11:35595941-35598581	47	0.0616968	52
11:71632390-71634099	47	0.0616968	52
11:82121084-82122721	47	0.0616968	52
11:100503167-100505647	47	0.0616968	52
11:110916143-110917773	47	0.0616968	52
11:124240150-124241695	47	0.0616968	52
12:5411365-5413421	47	0.0616968	52
12:33483767-33484361	47	0.0616968	52
12:52695462-52695497	47	0.0616968	52
12:60870960-60871590	47	0.0616968	52
12:60871683-60871789	47	0.0616968	52
12:70951635-70954351	47	0.0616968	52
12:100127370-100128269	47	0.0616968	52
12:101874225-101875928	47	0.0616968	52
12:113331061-113332033	47	0.0616968	52
13:92677202-92678970	47	0.0616968	52
13:95540140-95542161	47	0.0616968	52
13:109756864-109759133	47	0.0616968	52
13:111806020-111807553	47	0.0616968	52
14:28304843-28305251	47	0.0616968	52
14:41146953-41147493	47	0.0616968	52
14:53489838-53491817	47	0.0616968	52
14:60043431-60043832	47	0.0616968	52
14:93323712-93325455	47	0.0616968	52
14:94305550-94306369	47	0.0616968	52
14:100262127-100264174	47	0.0616968	52
15:24662867-24664860	47	0.0616968	52
15:35177111-35177705	47	0.0616968	52
15:74421873-74422778	47	0.0616968	52
15:77168865-77170703	47	0.0616968	52
15:94677397-94678725	47	0.0616968	52
15:94703711-94705181	47	0.0616968	52
16:53648091-53648749	47	0.0616968	52
16:63712158-63715368	47	0.0616968	52
16:84341142-84342594	47	0.0616968	52
17:40399902-40401934	47	0.0616968	52
17:42250833-42252083	47	0.0616968	52
17:56883762-56885102	47	0.0616968	52
17:56886506-56887500	47	0.0616968	52
17:76984354-76985745	47	0.0616968	52
18:55038124-55039661	47	0.0616968	52
2:38154704-38157200	47	0.0616968	52
2:45018096-45020698	47	0.0616968	52
2:63129041-63129551	47	0.0616968	52
2:63129685-63129777	47	0.0616968	52
2:63131853-63133000	47	0.0616968	52
2:63136019-63137105	47	0.0616968	52
2:66506355-66507711	47	0.0616968	52
2:66519796-66520280	47	0.0616968	52
2:66657877-66658378	47	0.0616968	52
2:75280936-75281641	47	0.0616968	52
2:80382831-80384548	47	0.0616968	52
2:104825364-104827064	47	0.0616968	52
2:119307837-119310415	47	0.0616968	52
2:119631323-119633133	47	0.0616968	52
2:131437224-131438745	47	0.0616968	52
2:142604195-142605122	47	0.0616968	52
2:176655880-176656692	47	0.0616968	52
2:176660963-176661519	47	0.0616968	52
2:176761016-176762831	47	0.0616968	52
2:200043651-200044658	47	0.0616968	52
2:213110104-213111167	47	0.0616968	52
2:222863971-222864381	47	0.0616968	52
2:222867970-222868151	47	0.0616968	52
20:21449634-21451991	47	0.0616968	52
20:54933392-54934357	47	0.0616968	52
21:18538970-18539623	47	0.0616968	52
3:2114679-2116525	47	0.0616968	52
3:24845663-24847302	47	0.0616968	52
3:35655380-35656669	47	0.0616968	52
3:39825625-39827376	47	0.0616968	52
3:54129772-54132401	47	0.0616968	52
3:148581235-148581293	47	0.0616968	52
3:148596274-148597489	47	0.0616968	52
3:148613698-148613984	47	0.0616968	52
3:159303207-159304289	47	0.0616968	52
3:161425623-161427375	47	0.0616968	52
3:193608516-193610688	47	0.0616968	52
4:13152661-13153917	47	0.0616968	52
4:48186588-48188436	47	0.0616968	52
4:54787538-54788127	47	0.0616968	52
4:75028757-75029277	47	0.0616968	52
4:82170872-82172066	47	0.0616968	52
4:85621789-85622335	47	0.0616968	52
4:85636504-85639129	47	0.0616968	52
4:108175736-108176607	47	0.0616968	52
4:110442759-110443802	47	0.0616968	52
4:111762274-111764019	47	0.0616968	52
4:134288613-134288860	47	0.0616968	52
4:147780373-147781451	47	0.0616968	52
5:3644159-3645000	47	0.0616968	52
5:31229846-31230223	47	0.0616968	52
5:72451326-72452494	47	0.0616968	52
5:76970338-76971052	47	0.0616968	52
5:153842374-153843138	47	0.0616968	52
5:160907093-160908019	47	0.0616968	52
5:174094979-174095616	47	0.0616968	52
6:1549400-1550738	47	0.0616968	52
6:5947381-5948332	47	0.0616968	52
6:10533764-10534879	47	0.0616968	52
6:50895246-50896347	47	0.0616968	52
6:84619507-84620679	47	0.0616968	52
6:85540652-85541629	47	0.0616968	52
6:100145398-100146198	47	0.0616968	52
6:101022048-101022604	47	0.0616968	52
7:15691836-15692269	47	0.0616968	52
7:15692873-15693735	47	0.0616968	52
7:19122530-19124875	47	0.0616968	52
7:27174681-27174845	47	0.0616968	52
7:27175397-27176580	47	0.0616968	52
7:32304428-32305481	47	0.0616968	52
7:35259511-35261199	47	0.0616968	52
7:37922148-37923080	47	0.0616968	52
7:63986477-63987544	47	0.0616968	52
7:96488337-96489561	47	0.0616968	52
7:114904558-114904978	47	0.0616968	52
7:154866714-154867982	47	0.0616968	52
7:156489187-156489937	47	0.0616968	52
8:22043507-22044831	47	0.0616968	52
8:25958766-25959837	47	0.0616968	52
8:55528705-55530146	47	0.0616968	52
8:109163662-109165184	47	0.0616968	52
9:966163-967819	47	0.0616968	52
9:17896186-17897520	47	0.0616968	52
9:73954081-73954723	47	0.0616968	52
9:99303497-99305064	47	0.0616968	52
1:39922019-39922574	111	0.0613991	53
1:119329945-119330074	111	0.0613991	53
1:153320763-153321889	111	0.0613991	53
10:28070039-28070635	111	0.0613991	53
10:112392732-112393265	111	0.0613991	53
10:124894551-124896151	111	0.0613991	53
11:20140852-20141177	111	0.0613991	53
12:113362928-113363455	111	0.0613991	53
15:34962242-34962433	111	0.0613991	53
15:94706544-94706605	111	0.0613991	53
17:15104471-15105786	111	0.0613991	53
18:26875488-26877115	111	0.0613991	53
18:73090330-73092810	111	0.0613991	53
2:238736839-238737782	111	0.0613991	53
20:9435556-9435889	111	0.0613991	53
20:9437396-9437755	111	0.0613991	53
3:148623786-148623993	111	0.0613991	53
3:182896833-182896932	111	0.0613991	53
4:4907983-4908351	111	0.0613991	53
4:13140261-13140336	111	0.0613991	53
4:13149727-13150153	111	0.0613991	53
4:147788165-147789391	111	0.0613991	53
4:174674335-174674997	111	0.0613991	53
5:79900634-79902253	111	0.0613991	53
5:88005681-88007090	111	0.0613991	53
5:153839818-153840167	111	0.0613991	53
7:45926465-45928063	111	0.0613991	53
7:90731390-90734266	111	0.0613991	53
7:96470909-96470997	111	0.0613991	53
7:121744286-121744577	111	0.0613991	53
7:154947838-154948072	111	0.0613991	53
8:145530497-145533598	111	0.0613991	53
10:76834952-76835038	117	0.0611109	54
10:76835144-76835519	117	0.0611109	54
10:76835624-76835782	117	0.0611109	54
10:76837062-76838208	117	0.0611109	54
1:67545560-67545792	60	0.0607302	55
1:109457619-109458575	60	0.0607302	55
1:155156720-155157393	60	0.0607302	55
10:76832433-76833808	60	0.0607302	55
10:85944195-85945271	60	0.0607302	55
10:94449297-94449554	60	0.0607302	55
10:102815977-102817675	60	0.0607302	55
10:112393358-112394541	60	0.0607302	55
11:2421748-2423521	60	0.0607302	55
12:56444894-56447052	60	0.0607302	55
13:32487929-32489428	60	0.0607302	55
14:89596392-89598737	60	0.0607302	55
16:65765397-65766479	60	0.0607302	55
17:44029937-44030954	60	0.0607302	55
3:130806677-130808839	60	0.0607302	55
4:109307079-109308951	60	0.0607302	55
5:76961022-76962671	60	0.0607302	55
5:92940508-92942138	60	0.0607302	55
5:170671592-170671664	60	0.0607302	55
6:41447733-41448103	60	0.0607302	55
6:100143165-100144191	60	0.0607302	55
7:5424924-5426084	60	0.0607302	55
7:155018501-155019145	60	0.0607302	55
8:144573817-144574913	60	0.0607302	55
9:4289119-4289701	60	0.0607302	55
9:97317705-97318988	60	0.0607302	55
1:145015270-145019201	32	0.0600024	56
1:206198951-206199740	32	0.0600024	56
10:95317282-95317316	32	0.0600024	56
10:124210340-124210393	32	0.0600024	56
11:2846945-2847067	32	0.0600024	56
11:2847136-2848075	32	0.0600024	56
11:19323230-19324779	32	0.0600024	56
11:20577236-20577547	32	0.0600024	56
12:46685349-46685590	32	0.0600024	56
14:102638184-102639039	32	0.0600024	56
15:87753251-87753695	32	0.0600024	56
22:44745918-44747390	32	0.0600024	56
22:48795286-48796240	32	0.0600024	56
6:11151611-11153237	32	0.0600024	56
7:8439680-8442368	32	0.0600024	56
7:55053636-55055599	32	0.0600024	56
7:154975815-154976246	32	0.0600024	56
8:143542513-143543641	32	0.0600024	56
9:138230242-138231648	32	0.0600024	56
9:138232259-138235293	32	0.0600024	56
9:138236271-138237069	32	0.0600024	56
1:58487757-58488858	97	0.0574658	57
1:65241338-65241510	97	0.0574658	57
1:98283336-98284381	97	0.0574658	57
10:76828340-76830392	97	0.0574658	57
10:96152032-96153467	97	0.0574658	57
10:99779246-99781216	97	0.0574658	57
10:118914672-118916275	97	0.0574658	57
10:119291221-119292213	97	0.0574658	57
10:124210494-124212042	97	0.0574658	57
11:32417712-32417858	97	0.0574658	57
12:47774262-47774593	97	0.0574658	57
12:101879242-101879325	97	0.0574658	57
12:121253754-121255095	97	0.0574658	57
13:27442525-27442890	97	0.0574658	57
14:60180386-60180483	97	0.0574658	57
14:69724735-69725824	97	0.0574658	57
15:53667085-53668382	97	0.0574658	57
16:264850-266144	97	0.0574658	57
16:53526398-53526737	97	0.0574658	57
16:85157776-85160252	97	0.0574658	57
17:42410356-42412072	97	0.0574658	57
17:56832976-56833499	97	0.0574658	57
18:70274482-70276564	97	0.0574658	57
19:35409200-35409607	97	0.0574658	57
2:70969470-70970039	97	0.0574658	57
2:71546461-71547736	97	0.0574658	57
2:109111018-109113265	97	0.0574658	57
20:2620848-2622770	97	0.0574658	57
20:21438348-21439179	97	0.0574658	57
20:21447921-21448078	97	0.0574658	57
20:29921589-29922370	97	0.0574658	57
20:30046390-30046722	97	0.0574658	57
20:52222676-52224393	97	0.0574658	57
3:62330830-62331418	97	0.0574658	57
3:87924319-87925317	97	0.0574658	57
3:131175814-131176671	97	0.0574658	57
4:85633341-85633898	97	0.0574658	57
5:1061787-1062908	97	0.0574658	57
6:50916586-50916659	97	0.0574658	57
6:150352865-150353333	97	0.0574658	57
7:27158048-27158728	97	0.0574658	57
7:27189317-27189866	97	0.0574658	57
8:22069940-22070742	97	0.0574658	57
8:143527648-143531898	97	0.0574658	57
9:90982254-90983469	97	0.0574658	57
1:891092-892422	26	0.0570242	58
1:50655886-50656036	26	0.0570242	58
1:53300161-53301620	26	0.0570242	58
1:110411789-110412653	26	0.0570242	58
1:119333515-119333932	26	0.0570242	58
1:155095438-155097726	26	0.0570242	58
1:168896672-168897683	26	0.0570242	58
1:168904224-168904462	26	0.0570242	58
1:219131235-219131694	26	0.0570242	58
10:94818054-94819030	26	0.0570242	58
10:102871446-102871536	26	0.0570242	58
10:131648176-131648740	26	0.0570242	58
11:12986885-12989383	26	0.0570242	58
11:44288908-44290148	26	0.0570242	58
11:108798730-108800318	26	0.0570242	58
12:47650000-47650665	26	0.0570242	58
12:64409056-64409710	26	0.0570242	58
12:94707478-94707931	26	0.0570242	58
12:105503650-105504597	26	0.0570242	58
13:35902589-35903036	26	0.0570242	58
14:36060625-36060960	26	0.0570242	58
14:36194937-36196060	26	0.0570242	58
14:36196488-36198025	26	0.0570242	58
14:60051277-60052446	26	0.0570242	58
14:61348659-61349886	26	0.0570242	58
15:87753828-87754121	26	0.0570242	58
15:94665576-94667752	26	0.0570242	58
16:84877410-84878736	26	0.0570242	58
17:8846670-8848784	26	0.0570242	58
17:35006391-35007117	26	0.0570242	58
17:45396890-45397159	26	0.0570242	58
18:18004992-18006427	26	0.0570242	58
18:55082963-55083321	26	0.0570242	58
2:70980170-70981569	26	0.0570242	58
2:72226458-72228895	26	0.0570242	58
2:172653235-172653400	26	0.0570242	58
2:222875080-222875308	26	0.0570242	58
22:36544374-36545193	26	0.0570242	58
3:13298469-13299887	26	0.0570242	58
3:33234600-33235787	26	0.0570242	58
4:61748392-61751396	26	0.0570242	58
4:81408686-81408960	26	0.0570242	58
4:154824537-154825563	26	0.0570242	58
4:174684816-174685670	26	0.0570242	58
5:50730490-50731264	26	0.0570242	58
5:76959478-76960258	26	0.0570242	58
5:122462843-122463450	26	0.0570242	58
5:134853310-134854428	26	0.0570242	58
6:10493299-10493502	26	0.0570242	58
6:50921228-50921944	26	0.0570242	58
6:75968324-75969057	26	0.0570242	58
7:19125162-19125480	26	0.0570242	58
7:45894528-45895167	26	0.0570242	58
7:96473156-96474861	26	0.0570242	58
8:37671491-37675457	26	0.0570242	58
8:38876594-38877096	26	0.0570242	58
8:91872641-91873535	26	0.0570242	58
8:99145702-99146420	26	0.0570242	58
8:124621334-124623186	26	0.0570242	58
8:140786862-140787574	26	0.0570242	58
9:962622-963642	26	0.0570242	58
9:85945247-85945520	26	0.0570242	58
9:95753766-95755799	26	0.0570242	58
9:95755950-95758007	26	0.0570242	58
9:134029495-134029793	26	0.0570242	58
1:3557058-3559808	100	0.0569408	59
1:46686374-46686930	100	0.0569408	59
1:65763590-65764363	100	0.0569408	59
1:69805556-69807335	100	0.0569408	59
1:91073568-91074479	100	0.0569408	59
1:212427147-212427588	100	0.0569408	59
10:23502231-23503895	100	0.0569408	59
10:50487044-50490384	100	0.0569408	59
10:60605651-60607055	100	0.0569408	59
10:76861090-76861698	100	0.0569408	59
10:95350340-95351417	100	0.0569408	59
10:118883552-118884422	100	0.0569408	59
10:131646873-131648103	100	0.0569408	59
10:131660609-131661852	100	0.0569408	59
10:134447487-134449851	100	0.0569408	59
10:134449962-134452639	100	0.0569408	59
11:20134226-20135566	100	0.0569408	59
11:124133578-124135681	100	0.0569408	59
12:39868171-39869242	100	0.0569408	59
12:52677521-52677697	100	0.0569408	59
13:107945243-107946997	100	0.0569408	59
13:111765043-111765914	100	0.0569408	59
13:111768412-111771348	100	0.0569408	59
14:33598886-33599802	100	0.0569408	59
14:36056114-36058568	100	0.0569408	59
14:36201449-36202606	100	0.0569408	59
14:37123230-37123936	100	0.0569408	59
14:37746906-37750671	100	0.0569408	59
14:37793917-37795485	100	0.0569408	59
14:60173695-60174604	100	0.0569408	59
14:101095743-101098594	100	0.0569408	59
15:45263498-45264779	100	0.0569408	59
15:74417056-74418051	100	0.0569408	59
18:11138308-11139936	100	0.0569408	59
18:53245802-53247308	100	0.0569408	59
18:68684946-68688303	100	0.0569408	59
19:35557467-35558618	100	0.0569408	59
2:63139454-63140720	100	0.0569408	59
2:74593847-74597471	100	0.0569408	59
2:161988135-161989143	100	0.0569408	59
2:176672309-176673743	100	0.0569408	59
2:176680207-176681171	100	0.0569408	59
2:176695613-176696537	100	0.0569408	59
2:176702177-176703901	100	0.0569408	59
2:176732748-176734093	100	0.0569408	59
2:176737453-176738267	100	0.0569408	59
2:210344590-210345230	100	0.0569408	59
2:222871158-222872120	100	0.0569408	59
20:4176533-4178496	100	0.0569408	59
20:9444199-9445565	100	0.0569408	59
20:21634200-21635725	100	0.0569408	59
20:54013087-54014085	100	0.0569408	59
22:28205920-28207242	100	0.0569408	59
3:26639052-26641095	100	0.0569408	59
3:131176880-131177489	100	0.0569408	59
3:148591202-148591799	100	0.0569408	59
3:148610069-148611773	100	0.0569408	59
3:171785709-171786416	100	0.0569408	59
4:9392059-9394080	100	0.0569408	59
4:21558898-21560102	100	0.0569408	59
4:82354726-82355559	100	0.0569408	59
4:85632998-85633257	100	0.0569408	59
4:107035682-107037239	100	0.0569408	59
4:108176714-108176902	100	0.0569408	59
4:141709235-141709828	100	0.0569408	59
4:164472421-164473047	100	0.0569408	59
4:172970322-172971904	100	0.0569408	59
5:1983755-1984940	100	0.0569408	59
5:2791992-2794237	100	0.0569408	59
5:11437682-11438521	100	0.0569408	59
5:50714206-50715132	100	0.0569408	59
5:115324955-115327002	100	0.0569408	59
5:148013666-148014239	100	0.0569408	59
5:169863497-169864366	100	0.0569408	59
5:174084065-174085343	100	0.0569408	59
6:10522809-10523865	100	0.0569408	59
6:84474317-84476148	100	0.0569408	59
6:85528790-85530929	100	0.0569408	59
6:101023834-101024286	100	0.0569408	59
6:117304432-117305392	100	0.0569408	59
6:165993888-165998209	100	0.0569408	59
7:19150689-19151612	100	0.0569408	59
7:78920834-78921572	100	0.0569408	59
7:136206258-136206752	100	0.0569408	59
8:4836355-4838012	100	0.0569408	59
8:4838530-4840016	100	0.0569408	59
8:15138609-15139610	100	0.0569408	59
8:23615451-23616536	100	0.0569408	59
8:31616068-31616783	100	0.0569408	59
8:31616960-31617873	100	0.0569408	59
8:55532761-55535067	100	0.0569408	59
8:55541702-55542718	100	0.0569408	59
8:72631115-72632846	100	0.0569408	59
8:97241625-97243056	100	0.0569408	59
8:100029075-100030860	100	0.0569408	59
8:106399200-106401296	100	0.0569408	59
8:111055290-111056338	100	0.0569408	59
9:112380959-112382148	100	0.0569408	59
9:128415782-128417915	100	0.0569408	59
1:163589777-163590529	124	0.0568306	60
10:100984339-100984503	124	0.0568306	60
11:32416924-32417580	124	0.0568306	60
11:122352396-122352596	124	0.0568306	60
2:222885840-222886087	124	0.0568306	60
20:60810304-60811665	124	0.0568306	60
3:159307347-159307970	124	0.0568306	60
4:10067138-10068870	124	0.0568306	60
4:54660586-54662992	124	0.0568306	60
5:54562966-54563576	124	0.0568306	60
5:54563853-54565693	124	0.0568306	60
5:88015823-88017254	124	0.0568306	60
5:92973388-92973684	124	0.0568306	60
6:28900944-28901410	124	0.0568306	60
7:27248630-27250128	124	0.0568306	60
7:96471113-96471506	124	0.0568306	60
7:154945424-154945566	124	0.0568306	60
8:145175286-145179999	124	0.0568306	60
10:102797106-102798448	74	0.0560657	61
11:31803373-31803450	74	0.0560657	61
11:124296065-124296630	74	0.0560657	61
12:52710895-52711584	74	0.0560657	61
12:52713903-52714976	74	0.0560657	61
12:52727367-52727913	74	0.0560657	61
12:112397708-112398304	74	0.0560657	61
12:113366049-113366577	74	0.0560657	61
12:113606049-113607883	74	0.0560657	61
12:113657287-113658815	74	0.0560657	61
13:111771422-111771583	74	0.0560657	61
14:36052126-36052565	74	0.0560657	61
14:56346529-56346593	74	0.0560657	61
14:99138944-99141655	74	0.0560657	61
15:74426449-74426878	74	0.0560657	61
15:87721814-87723857	74	0.0560657	61
16:53523518-53525278	74	0.0560657	61
17:44074061-44075402	74	0.0560657	61
2:70970146-70970303	74	0.0560657	61
2:70984709-70985789	74	0.0560657	61
2:74579318-74580592	74	0.0560657	61
2:119319087-119319807	74	0.0560657	61
2:172653877-172654655	74	0.0560657	61
2:176654840-176655531	74	0.0560657	61
2:222873075-222873172	74	0.0560657	61
22:49389142-49390273	74	0.0560657	61
3:62337651-62338289	74	0.0560657	61
3:148613014-148613315	74	0.0560657	61
4:13133203-13135868	74	0.0560657	61
4:41442218-41444560	74	0.0560657	61
5:72561929-72562779	74	0.0560657	61
5:92955075-92955436	74	0.0560657	61
5:92965552-92965950	74	0.0560657	61
5:110433923-110434095	74	0.0560657	61
6:45738965-45739834	74	0.0560657	61
6:101953488-101953918	74	0.0560657	61
6:101954025-101954110	74	0.0560657	61
6:101954247-101954458	74	0.0560657	61
8:76478819-76479922	74	0.0560657	61
8:77748592-77749058	74	0.0560657	61
13:112032532-112032877	54	0.0555483	62
13:112032968-112033729	54	0.0555483	62
17:45426987-45427633	54	0.0555483	62
18:41862139-41862508	54	0.0555483	62
2:232923925-232925690	54	0.0555483	62
5:1903395-1904187	54	0.0555483	62
7:158481825-158483260	54	0.0555483	62
1:119327514-119328027	61	0.0549821	63
1:119350670-119351472	61	0.0549821	63
1:215376797-215377286	61	0.0549821	63
1:219133817-219135077	61	0.0549821	63
10:28070738-28070959	61	0.0549821	63
10:100983493-100983675	61	0.0549821	63
10:124883971-124887356	61	0.0549821	63
10:131651160-131651197	61	0.0549821	63
11:16588839-16589301	61	0.0549821	63
11:19220009-19220973	61	0.0549821	63
11:20136979-20137424	61	0.0549821	63
11:119586148-119586424	61	0.0549821	63
12:26270696-26271263	61	0.0549821	63
12:52618420-52619998	61	0.0549821	63
12:52653091-52654073	61	0.0549821	63
12:84191459-84191797	61	0.0549821	63
12:129211202-129215088	61	0.0549821	63
13:99440616-99442278	61	0.0549821	63
13:111757832-111758825	61	0.0549821	63
13:111763239-111764301	61	0.0549821	63
13:111764624-111764898	61	0.0549821	63
13:111774283-111776115	61	0.0549821	63
14:28306074-28307583	61	0.0549821	63
14:36121988-36123264	61	0.0549821	63
14:37136595-37138185	61	0.0549821	63
14:73775942-73778352	61	0.0549821	63
14:94307298-94308008	61	0.0549821	63
14:101099616-101100783	61	0.0549821	63
15:87751256-87752546	61	0.0549821	63
15:94709958-94711272	61	0.0549821	63
16:52879155-52879917	61	0.0549821	63
17:32374657-32374988	61	0.0549821	63
17:45403856-45405512	61	0.0549821	63
17:63703976-63706393	61	0.0549821	63
18:55514599-55516108	61	0.0549821	63
2:70977834-70978397	61	0.0549821	63
2:104845033-104845567	61	0.0549821	63
2:119315907-119316219	61	0.0549821	63
2:119323862-119323941	61	0.0549821	63
2:119323993-119324149	61	0.0549821	63
2:161989273-161989369	61	0.0549821	63
2:172663618-172664216	61	0.0549821	63
2:172672932-172674314	61	0.0549821	63
2:176652334-176654383	61	0.0549821	63
2:176694501-176695063	61	0.0549821	63
2:176744545-176745611	61	0.0549821	63
20:21320067-21320481	61	0.0549821	63
3:140138275-140138957	61	0.0549821	63
3:159294712-159295751	61	0.0549821	63
3:159304496-159304863	61	0.0549821	63
4:4910563-4911092	61	0.0549821	63
4:41575876-41576117	61	0.0549821	63
4:94974543-94975330	61	0.0549821	63
4:111761263-111762193	61	0.0549821	63
4:167015358-167015713	61	0.0549821	63
4:174679359-174681939	61	0.0549821	63
5:38294961-38295001	61	0.0549821	63
5:54554718-54555352	61	0.0549821	63
5:72632682-72632992	61	0.0549821	63
5:76964112-76964649	61	0.0549821	63
5:76975123-76975363	61	0.0549821	63
5:87999098-87999254	61	0.0549821	63
5:87999337-87999476	61	0.0549821	63
5:92939943-92940119	61	0.0549821	63
5:149549730-149550174	61	0.0549821	63
5:172604918-172605616	61	0.0549821	63
5:174091260-174092335	61	0.0549821	63
6:50790308-50791370	61	0.0549821	63
6:50926779-50927313	61	0.0549821	63
6:100159186-100159465	61	0.0549821	63
6:100162324-100162992	61	0.0549821	63
6:101001232-101001351	61	0.0549821	63
6:101001729-101001967	61	0.0549821	63
6:101002193-101002419	61	0.0549821	63
6:101002495-101003261	61	0.0549821	63
6:101003667-101004322	61	0.0549821	63
6:101009768-101010952	61	0.0549821	63
6:101011940-101013392	61	0.0549821	63
6:108547203-108547901	61	0.0549821	63
7:1237286-1237829	61	0.0549821	63
7:25864717-25864976	61	0.0549821	63
7:25866544-25867021	61	0.0549821	63
8:11595262-11595878	61	0.0549821	63
8:25958511-25958557	61	0.0549821	63
8:37671103-37671374	61	0.0549821	63
8:41872498-41874029	61	0.0549821	63
8:81640700-81640902	61	0.0549821	63
8:100028606-100028800	61	0.0549821	63
9:85342174-85343597	61	0.0549821	63
1:51207076-51208538	52	0.0542008	64
1:154656714-154656749	52	0.0542008	64
1:219119495-219120361	52	0.0542008	64
11:36354530-36355974	52	0.0542008	64
11:65423233-65424861	52	0.0542008	64
13:19997330-19998461	52	0.0542008	64
14:57833941-57834769	52	0.0542008	64
15:94761991-94762138	52	0.0542008	64
17:30838362-30838750	52	0.0542008	64
17:30838930-30839040	52	0.0542008	64
17:44017297-44018003	52	0.0542008	64
18:75254749-75255858	52	0.0542008	64
19:10390773-10392929	52	0.0542008	64
2:45022201-45022511	52	0.0542008	64
2:46378278-46380071	52	0.0542008	64
3:27729251-27729743	52	0.0542008	64
4:13139192-13139586	52	0.0542008	64
5:43055409-43055680	52	0.0542008	64
5:43077662-43079234	52	0.0542008	64
5:139472964-139474692	52	0.0542008	64
6:37771794-37773760	52	0.0542008	64
6:150285596-150286135	52	0.0542008	64
6:166320594-166320864	52	0.0542008	64
8:21962242-21962876	52	0.0542008	64
8:29264902-29265786	52	0.0542008	64
9:36126197-36127229	52	0.0542008	64
9:72217502-72219213	52	0.0542008	64
1:168902533-168903137	14	0.0541489	65
1:168905431-168905562	14	0.0541489	65
10:21828640-21829594	14	0.0541489	65
10:102499002-102499691	14	0.0541489	65
11:20186838-20187027	14	0.0541489	65
11:117528563-117529694	14	0.0541489	65
12:113608100-113608560	14	0.0541489	65
13:27390070-27390670	14	0.0541489	65
14:71468430-71469345	14	0.0541489	65
15:36643598-36644950	14	0.0541489	65
15:94691709-94692109	14	0.0541489	65
17:32371311-32372289	14	0.0541489	65
17:56835708-56835773	14	0.0541489	65
4:94968794-94970338	14	0.0541489	65
4:94972276-94972529	14	0.0541489	65
4:174682128-174683638	14	0.0541489	65
5:50297168-50298431	14	0.0541489	65
5:92942271-92942817	14	0.0541489	65
5:141062038-141062776	14	0.0541489	65
6:5939470-5939763	14	0.0541489	65
6:36463238-36463978	14	0.0541489	65
6:37774179-37775080	14	0.0541489	65
6:100157740-100158658	14	0.0541489	65
8:24913829-24914685	14	0.0541489	65
8:25964948-25965573	14	0.0541489	65
8:65449512-65449648	14	0.0541489	65
9:965543-965857	14	0.0541489	65
1:47746657-47746963	6	0.0538879	66
1:110428520-110429007	6	0.0538879	66
1:156417248-156418082	6	0.0538879	66
1:181025019-181025720	6	0.0538879	66
1:208472423-208473891	6	0.0538879	66
1:234371298-234371691	6	0.0538879	66
10:8136985-8137361	6	0.0538879	66
10:42748174-42749466	6	0.0538879	66
10:116153327-116154982	6	0.0538879	66
11:16583593-16583945	6	0.0538879	66
11:62449615-62451554	6	0.0538879	66
11:74913650-74915178	6	0.0538879	66
11:75056095-75057745	6	0.0538879	66
12:4888350-4890472	6	0.0538879	66
12:52688964-52689809	6	0.0538879	66
14:99695088-99696194	6	0.0538879	66
15:23658574-23660111	6	0.0538879	66
15:38360897-38363457	6	0.0538879	66
16:2009734-2010866	6	0.0538879	66
17:44045241-44046054	6	0.0538879	66
17:44051383-44051910	6	0.0538879	66
17:52024753-52027346	6	0.0538879	66
17:68099922-68100675	6	0.0538879	66
17:68672319-68673945	6	0.0538879	66
17:75399500-75401387	6	0.0538879	66
19:18584337-18584989	6	0.0538879	66
2:20728516-20731070	6	0.0538879	66
2:31213826-31215229	6	0.0538879	66
2:45730491-45733189	6	0.0538879	66
2:85833812-85836082	6	0.0538879	66
2:95374785-95376876	6	0.0538879	66
2:176750998-176751674	6	0.0538879	66
20:44369220-44370864	6	0.0538879	66
22:28039282-28042062	6	0.0538879	66
3:138972918-138972962	6	0.0538879	66
3:138973126-138973694	6	0.0538879	66
3:159298182-159298917	6	0.0538879	66
5:37872149-37873835	6	0.0538879	66
5:88011819-88012472	6	0.0538879	66
5:137605399-137605870	6	0.0538879	66
6:99386039-99386744	6	0.0538879	66
6:142664277-142665414	6	0.0538879	66
7:87067439-87068320	6	0.0538879	66
7:100330100-100332952	6	0.0538879	66
7:150576286-150577422	6	0.0538879	66
8:100025637-100026402	6	0.0538879	66
9:96441182-96441888	6	0.0538879	66
9:100745777-100746864	6	0.0538879	66
9:139181638-139184591	6	0.0538879	66
1:53165238-53166512	92	0.0521175	67
1:90968596-90968921	92	0.0521175	67
1:206150430-206151136	92	0.0521175	67
10:101286334-101287693	92	0.0521175	67
11:115955909-115956249	92	0.0521175	67
12:47676928-47679551	92	0.0521175	67
12:47975174-47975934	92	0.0521175	67
12:52680272-52680879	92	0.0521175	67
12:63460428-63461712	92	0.0521175	67
12:113586892-113588492	92	0.0521175	67
13:24641999-24644089	92	0.0521175	67
14:37135018-37135416	92	0.0521175	67
14:37138503-37138654	92	0.0521175	67
15:30796823-30799072	92	0.0521175	67
15:35182353-35182464	92	0.0521175	67
15:75897958-75899903	92	0.0521175	67
16:55254363-55254853	92	0.0521175	67
16:87533072-87536431	92	0.0521175	67
17:28642503-28644578	92	0.0521175	67
17:33176060-33177037	92	0.0521175	67
17:44065812-44066482	92	0.0521175	67
17:44068926-44069169	92	0.0521175	67
18:33398906-33399558	92	0.0521175	67
2:71534118-71534865	92	0.0521175	67
2:171280043-171282448	92	0.0521175	67
2:185171092-185171977	92	0.0521175	67
2:222997051-222997987	92	0.0521175	67
20:13148671-13150815	92	0.0521175	67
20:41976512-41978541	92	0.0521175	67
22:17890852-17892303	92	0.0521175	67
22:29548227-29548893	92	0.0521175	67
3:135852163-135852896	92	0.0521175	67
3:170868923-170869226	92	0.0521175	67
4:144840273-144841668	92	0.0521175	67
4:156807603-156808800	92	0.0521175	67
5:1934829-1936020	92	0.0521175	67
5:1936065-1936286	92	0.0521175	67
7:123459268-123461043	92	0.0521175	67
7:150494944-150496444	92	0.0521175	67
8:140783782-140786303	92	0.0521175	67
9:21985077-21986224	92	0.0521175	67
10:119282030-119282131	96	0.0519982	68
12:52632972-52633368	96	0.0519982	68
13:27443214-27443296	96	0.0519982	68
13:99407148-99407986	96	0.0519982	68
15:89444216-89444821	96	0.0519982	68
17:70479784-70480989	96	0.0519982	68
19:35407406-35407567	96	0.0519982	68
2:19424449-19425175	96	0.0519982	68
2:66518302-66518513	96	0.0519982	68
2:222869776-222870163	96	0.0519982	68
3:148588866-148588945	96	0.0519982	68
4:4908397-4909181	96	0.0519982	68
4:81342012-81343857	96	0.0519982	68
5:72751667-72751916	96	0.0519982	68
5:72957329-72958391	96	0.0519982	68
5:92956255-92956968	96	0.0519982	68
6:1323237-1323370	96	0.0519982	68
6:85535249-85535529	96	0.0519982	68
6:101015949-101016189	96	0.0519982	68
7:27147934-27148006	68	0.0519051	69
7:27148127-27149665	68	0.0519051	69
7:27150684-27150895	68	0.0519051	69
7:27150952-27151569	68	0.0519051	69
7:27151693-27152080	68	0.0519051	69
1:24520814-24521805	42	0.05163	70
1:47674856-47674959	42	0.05163	70
1:61295216-61295376	42	0.05163	70
1:94485384-94486096	42	0.05163	70
1:110950486-110952111	42	0.05163	70
1:143750919-143751518	42	0.05163	70
1:178466226-178467626	42	0.05163	70
10:6226527-6228001	42	0.05163	70
10:22644914-22645823	42	0.05163	70
10:22669367-22670539	42	0.05163	70
10:50492357-50492809	42	0.05163	70
11:117983455-117984795	42	0.05163	70
12:52669501-52669541	42	0.05163	70
14:51803958-51805603	42	0.05163	70
17:34083231-34085026	42	0.05163	70
17:43165409-43166431	42	0.05163	70
17:44018135-44018568	42	0.05163	70
17:44026304-44026517	42	0.05163	70
17:76975014-76976046	42	0.05163	70
19:10485476-10486776	42	0.05163	70
19:47372371-47372898	42	0.05163	70
2:84961243-84962031	42	0.05163	70
2:241155953-241157300	42	0.05163	70
21:45175615-45177330	42	0.05163	70
22:15945518-15946990	42	0.05163	70
5:76361890-76362627	42	0.05163	70
5:176761861-176764230	42	0.05163	70
6:108545488-108546770	42	0.05163	70
8:29261332-29264797	42	0.05163	70
8:134650949-134654207	42	0.05163	70
8:145122197-145124253	42	0.05163	70
9:92995872-92996351	42	0.05163	70
1:3299602-3301120	85	0.0510585	71
1:20682831-20686098	85	0.0510585	71
1:47946516-47948655	85	0.0510585	71
1:50653504-50654887	85	0.0510585	71
1:63567952-63568852	85	0.0510585	71
1:90944672-90945359	85	0.0510585	71
1:159495102-159495611	85	0.0510585	71
1:179553767-179554673	85	0.0510585	71
10:102883630-102884700	85	0.0510585	71
10:103990260-103991774	85	0.0510585	71
10:119295974-119296349	85	0.0510585	71
11:31784148-31784497	85	0.0510585	71
11:128749639-128749777	85	0.0510585	71
12:3470299-3471250	85	0.0510585	71
12:52631371-52632544	85	0.0510585	71
12:53229369-53229977	85	0.0510585	71
12:113593887-113594434	85	0.0510585	71
13:27396146-27397046	85	0.0510585	71
13:27447840-27448246	85	0.0510585	71
13:111759988-111760666	85	0.0510585	71
13:111808867-111809114	85	0.0510585	71
14:36042921-36043546	85	0.0510585	71
14:100993306-100995692	85	0.0510585	71
14:101317189-101318001	85	0.0510585	71
15:34959635-34960328	85	0.0510585	71
16:55259464-55259780	85	0.0510585	71
17:1903519-1909615	85	0.0510585	71
17:76931073-76932200	85	0.0510585	71
19:1726886-1727794	85	0.0510585	71
19:38803966-38806159	85	0.0510585	71
2:45089016-45091248	85	0.0510585	71
2:66512796-66513225	85	0.0510585	71
2:222884356-222884869	85	0.0510585	71
20:2487064-2487796	85	0.0510585	71
21:33318546-33322604	85	0.0510585	71
3:63239030-63240016	85	0.0510585	71
3:140146409-140149194	85	0.0510585	71
4:13139946-13140065	85	0.0510585	71
4:108964939-108966003	85	0.0510585	71
4:111772194-111774162	85	0.0510585	71
4:122520888-122521727	85	0.0510585	71
5:122452805-122454735	85	0.0510585	71
5:145698422-145700544	85	0.0510585	71
5:177948865-177950318	85	0.0510585	71
6:28885944-28886372	85	0.0510585	71
6:108595967-108596761	85	0.0510585	71
7:27162804-27163386	85	0.0510585	71
7:32963258-32964205	85	0.0510585	71
7:100602034-100602871	85	0.0510585	71
7:102708606-102708750	85	0.0510585	71
7:154857185-154858262	85	0.0510585	71
8:144582272-144585100	85	0.0510585	71
9:37015934-37018076	85	0.0510585	71
1:16891294-16893442	39	0.0504814	72
1:92718455-92719921	39	0.0504814	72
10:23532804-23532934	39	0.0504814	72
10:101270953-101271747	39	0.0504814	72
14:36194743-36194907	39	0.0504814	72
14:92049321-92050940	39	0.0504814	72
14:104624291-104625806	39	0.0504814	72
16:66128754-66130208	39	0.0504814	72
17:17566331-17568400	39	0.0504814	72
2:104642021-104642418	39	0.0504814	72
22:18126156-18126482	39	0.0504814	72
22:18130815-18131002	39	0.0504814	72
22:18131549-18131900	39	0.0504814	72
3:129687477-129687618	39	0.0504814	72
3:129687779-129687989	39	0.0504814	72
4:808674-810895	39	0.0504814	72
5:158455822-158457511	39	0.0504814	72
5:158463785-158466003	39	0.0504814	72
6:170439189-170439948	39	0.0504814	72
8:22077475-22079281	39	0.0504814	72
1:32010187-32011248	77	0.049779	73
1:47682976-47683690	77	0.049779	73
1:178470052-178471598	77	0.049779	73
10:101290024-101290939	77	0.049779	73
12:52676129-52676265	77	0.049779	73
14:60188913-60189212	77	0.049779	73
15:61460457-61461368	77	0.049779	73
17:29930121-29931616	77	0.049779	73
17:32368543-32368997	77	0.049779	73
17:33177583-33179696	77	0.049779	73
17:44927345-44930305	77	0.049779	73
18:19523244-19524338	77	0.049779	73
19:1699783-1701178	77	0.049779	73
19:7758961-7760688	77	0.049779	73
2:73371729-73374481	77	0.049779	73
2:121758537-121759601	77	0.049779	73
2:161991791-161992140	77	0.049779	73
20:22510305-22512586	77	0.049779	73
3:69517645-69518273	77	0.049779	73
3:157491734-157492552	77	0.049779	73
4:41578132-41579298	77	0.049779	73
4:54787037-54787164	77	0.049779	73
4:111774309-111774978	77	0.049779	73
4:186174673-186175064	77	0.049779	73
4:186175222-186175385	77	0.049779	73
5:1904316-1905488	77	0.049779	73
5:6501760-6502584	77	0.049779	73
5:122451679-122452606	77	0.049779	73
6:1324646-1325013	77	0.049779	73
6:1338049-1339486	77	0.049779	73
6:50899087-50899520	77	0.049779	73
6:137859729-137861228	77	0.049779	73
7:96494727-96494977	77	0.049779	73
7:156490542-156492088	77	0.049779	73
8:24870847-24871317	77	0.049779	73
8:48812294-48814206	77	0.049779	73
9:123301086-123302448	77	0.049779	73
9:125819188-125820123	77	0.049779	73
[truncated: 1,808 more rows]

## Sheet: All Controls with Cases
CpG_Island	Clustered_Feature	Importance (w)	Ranking
1:90945518-90945656	120	0.190261	1
1:158090642-158091676	120	0.190261	1
10:102493904-102494072	120	0.190261	1
10:119294070-119294143	120	0.190261	1
14:87862626-87863008	120	0.190261	1
16:85096322-85097146	120	0.190261	1
18:75811758-75814395	120	0.190261	1
19:1704275-1706659	120	0.190261	1
19:13070446-13070515	120	0.190261	1
2:100086548-100088317	120	0.190261	1
20:21438169-21438255	120	0.190261	1
20:21449303-21449404	120	0.190261	1
22:37180713-37182260	120	0.190261	1
4:149584089-149584799	120	0.190261	1
6:1570179-1570756	120	0.190261	1
6:43530362-43531683	120	0.190261	1
6:166137998-166138866	120	0.190261	1
8:21701267-21701566	120	0.190261	1
8:145119282-145120028	120	0.190261	1
9:34618796-34619343	120	0.190261	1
1:25127743-25131723	99	0.174344	2
1:219124087-219124962	99	0.174344	2
10:8145995-8146048	99	0.174344	2
11:43561070-43561149	99	0.174344	2
17:43983805-43984039	99	0.174344	2
17:43984106-43984815	99	0.174344	2
17:71645235-71645787	99	0.174344	2
17:75383532-75383844	99	0.174344	2
17:75422070-75423774	99	0.174344	2
19:13933666-13935824	99	0.174344	2
2:177063199-177063907	99	0.174344	2
22:26522800-26525474	99	0.174344	2
7:27121436-27122030	99	0.174344	2
7:27145588-27146116	99	0.174344	2
7:27181925-27182239	99	0.174344	2
7:149092453-149094350	99	0.174344	2
1:18829199-18831014	69	0.164196	3
10:33663138-33666192	69	0.164196	3
10:98262243-98262772	69	0.164196	3
10:102494208-102494939	69	0.164196	3
12:28013205-28013798	69	0.164196	3
12:52430830-52432367	69	0.164196	3
17:44010789-44011543	69	0.164196	3
2:45014116-45016584	69	0.164196	3
2:66658566-66659111	69	0.164196	3
2:161991126-161991483	69	0.164196	3
22:40635600-40637200	69	0.164196	3
4:175376016-175376454	69	0.164196	3
5:132019427-132020203	69	0.164196	3
5:153832655-153833074	69	0.164196	3
7:96488014-96488260	69	0.164196	3
8:100020596-100021039	69	0.164196	3
9:97822932-97824735	69	0.164196	3
1:865469-868226	25	0.159407	4
10:22766721-22766770	25	0.159407	4
10:28071059-28071285	25	0.159407	4
11:124437941-124438845	25	0.159407	4
11:128067882-128069119	25	0.159407	4
11:128069183-128070496	25	0.159407	4
12:94708005-94709488	25	0.159407	4
12:97811594-97811717	25	0.159407	4
14:50629875-50632237	25	0.159407	4
14:104630538-104631418	25	0.159407	4
15:88873730-88875119	25	0.159407	4
16:87046231-87050015	25	0.159407	4
17:35008894-35009025	25	0.159407	4
19:6541379-6542072	25	0.159407	4
2:19426231-19426446	25	0.159407	4
2:29191342-29192596	25	0.159407	4
2:60816270-60816526	25	0.159407	4
2:96350676-96351591	25	0.159407	4
2:111592378-111592494	25	0.159407	4
2:120696359-120697921	25	0.159407	4
21:37003057-37003703	25	0.159407	4
22:18085311-18086745	25	0.159407	4
5:50709925-50710642	25	0.159407	4
6:107066242-107067664	25	0.159407	4
6:126110416-126111339	25	0.159407	4
7:33910191-33912012	25	0.159407	4
10:16601611-16603828	75	0.139527	5
12:55896269-55897435	75	0.139527	5
19:1716594-1717327	75	0.139527	5
19:60654307-60655599	75	0.139527	5
2:7488557-7489093	75	0.139527	5
20:24985711-24987650	75	0.139527	5
21:33313983-33314627	75	0.139527	5
21:42512033-42513695	75	0.139527	5
22:37967793-37970912	75	0.139527	5
4:956769-958049	75	0.139527	5
6:108542803-108543327	75	0.139527	5
1:2970754-2970807	7	0.137563	6
1:219121720-219122400	7	0.137563	6
10:76835899-76836479	7	0.137563	6
10:101271828-101272220	7	0.137563	6
12:56416163-56419088	7	0.137563	6
17:43962804-43963329	7	0.137563	6
17:43983659-43983725	7	0.137563	6
17:44027881-44028016	7	0.137563	6
17:44038448-44038620	7	0.137563	6
19:3414018-3415358	7	0.137563	6
19:15428605-15430216	7	0.137563	6
19:49952214-49953587	7	0.137563	6
22:49505300-49507760	7	0.137563	6
4:151720244-151720830	7	0.137563	6
6:1566658-1566933	7	0.137563	6
6:144370099-144370189	7	0.137563	6
7:27107567-27107669	7	0.137563	6
7:27112636-27113119	7	0.137563	6
7:27114038-27114893	7	0.137563	6
7:27116491-27116943	7	0.137563	6
7:27119621-27120312	7	0.137563	6
7:27128260-27128938	7	0.137563	6
7:27129291-27130024	7	0.137563	6
7:27130345-27130623	7	0.137563	6
7:27135562-27135761	7	0.137563	6
8:145120214-145120367	7	0.137563	6
1:119345071-119345223	56	0.130669	7
10:118890407-118890493	56	0.130669	7
10:119282520-119282578	56	0.130669	7
11:20186455-20186722	56	0.130669	7
11:20576757-20576866	56	0.130669	7
4:4916948-4917032	56	0.130669	7
4:174684659-174684727	56	0.130669	7
7:25862276-25862360	56	0.130669	7
1:18844222-18844684	114	0.12828	8
1:26360481-26361415	114	0.12828	8
10:102491602-102492334	114	0.12828	8
12:52684992-52685213	114	0.12828	8
14:60189630-60189699	114	0.12828	8
17:1873456-1876158	114	0.12828	8
17:1899670-1901737	114	0.12828	8
17:15788483-15790238	114	0.12828	8
18:17999347-17999820	114	0.12828	8
19:1708179-1709229	114	0.12828	8
2:176679550-176680127	114	0.12828	8
4:151218612-151220135	114	0.12828	8
5:72768122-72769471	114	0.12828	8
5:134908219-134908387	114	0.12828	8
9:37026423-37028324	114	0.12828	8
15:60147034-60148271	40	0.128211	9
15:74419192-74419517	40	0.128211	9
16:47869199-47869311	40	0.128211	9
19:35411433-35411810	40	0.128211	9
2:23461235-23463629	40	0.128211	9
2:176696826-176697039	40	0.128211	9
2:238432544-238433626	40	0.128211	9
20:38745199-38745849	40	0.128211	9
3:138971127-138971310	40	0.128211	9
4:41057010-41058482	40	0.128211	9
4:76078810-76078955	40	0.128211	9
4:111751318-111751531	40	0.128211	9
4:111751653-111752875	40	0.128211	9
4:111753212-111753468	40	0.128211	9
4:111755630-111755791	40	0.128211	9
4:111758693-111760255	40	0.128211	9
4:111760315-111760682	40	0.128211	9
6:75973618-75974550	40	0.128211	9
9:128428802-128429052	40	0.128211	9
1:47681809-47681857	80	0.123232	10
1:204746867-204748007	80	0.123232	10
1:204797064-204797518	80	0.123232	10
10:90957567-90958255	80	0.123232	10
11:2906369-2908332	80	0.123232	10
12:106236250-106238580	80	0.123232	10
14:100122441-100123752	80	0.123232	10
14:103671506-103675377	80	0.123232	10
15:32516080-32517393	80	0.123232	10
16:55199631-55200375	80	0.123232	10
16:87022849-87025264	80	0.123232	10
17:72092574-72094078	80	0.123232	10
2:73256147-73257059	80	0.123232	10
2:91033192-91035292	80	0.123232	10
2:219444111-219444288	80	0.123232	10
21:33366171-33366362	80	0.123232	10
3:162572141-162573504	80	0.123232	10
6:73387357-73389819	80	0.123232	10
7:27101474-27103261	80	0.123232	10
9:139128115-139129473	80	0.123232	10
11:11598435-11600432	50	0.122501	11
13:27451492-27451556	50	0.122501	11
13:27451775-27451806	50	0.122501	11
14:56349072-56349291	50	0.122501	11
17:76976181-76976338	50	0.122501	11
17:76986616-76987282	50	0.122501	11
17:76988852-76989337	50	0.122501	11
21:37001812-37002971	50	0.122501	11
3:199324783-199325163	50	0.122501	11
1:47746297-47746600	57	0.117312	12
1:52871065-52871886	57	0.117312	12
1:61295480-61295601	57	0.117312	12
1:112852159-112853944	57	0.117312	12
10:118924725-118925368	57	0.117312	12
11:43920203-43921869	57	0.117312	12
11:45642751-45644048	57	0.117312	12
16:65605151-65605929	57	0.117312	12
17:34114533-34116384	57	0.117312	12
17:43975367-43976529	57	0.117312	12
19:13070606-13071522	57	0.117312	12
19:55861542-55864662	57	0.117312	12
2:119307496-119307665	57	0.117312	12
22:49314712-49317836	57	0.117312	12
3:186352831-186354344	57	0.117312	12
8:22492064-22493021	57	0.117312	12
9:21983871-21984866	57	0.117312	12
9:132546132-132547466	57	0.117312	12
10:102885648-102886655	63	0.117075	13
14:59000286-59002027	63	0.117075	13
15:94687194-94687671	63	0.117075	13
16:969912-975949	63	0.117075	13
2:100804210-100804305	63	0.117075	13
2:161992608-161993209	63	0.117075	13
20:3166522-3169000	63	0.117075	13
6:106535966-106536649	63	0.117075	13
6:106541047-106541152	63	0.117075	13
7:27219144-27220344	63	0.117075	13
7:154857027-154857085	63	0.117075	13
11:32405943-32406437	123	0.1133	14
11:32406576-32407199	123	0.1133	14
11:32408721-32409456	123	0.1133	14
11:32411294-32411345	123	0.1133	14
11:32411416-32411658	123	0.1133	14
1:29435188-29437770	108	0.108573	15
1:196138212-196138906	108	0.108573	15
1:224990833-224993354	108	0.108573	15
13:24219417-24220255	108	0.108573	15
13:40928930-40930778	108	0.108573	15
14:35072350-35074802	108	0.108573	15
16:55249044-55249519	108	0.108573	15
17:7965484-7968429	108	0.108573	15
17:24917220-24920188	108	0.108573	15
17:39146612-39147002	108	0.108573	15
17:75384930-75387486	108	0.108573	15
17:77779458-77780761	108	0.108573	15
2:136590497-136592659	108	0.108573	15
2:144410706-144411762	108	0.108573	15
2:144989927-144992043	108	0.108573	15
3:36960545-36962066	108	0.108573	15
4:109312028-109314020	108	0.108573	15
4:123091250-123092619	108	0.108573	15
5:139401638-139403327	108	0.108573	15
6:91061517-91062022	108	0.108573	15
7:5428125-5429004	108	0.108573	15
7:27156815-27157254	108	0.108573	15
7:27166625-27167485	108	0.108573	15
7:29199993-29201519	108	0.108573	15
8:82186255-82187020	108	0.108573	15
8:97225950-97227229	108	0.108573	15
8:133561294-133562966	108	0.108573	15
9:2005859-2008090	108	0.108573	15
1:92724308-92725197	2	0.105963	16
1:159708960-159709322	2	0.105963	16
10:102768595-102768912	2	0.105963	16
11:14621513-14623227	2	0.105963	16
11:74818386-74819728	2	0.105963	16
11:113434324-113434532	2	0.105963	16
11:124238355-124238842	2	0.105963	16
12:4788463-4790156	2	0.105963	16
12:45512246-45512297	2	0.105963	16
12:113622079-113622858	2	0.105963	16
15:99845819-99848270	2	0.105963	16
16:85106323-85106452	2	0.105963	16
18:42590116-42591105	2	0.105963	16
2:171277528-171277628	2	0.105963	16
20:21636872-21637362	2	0.105963	16
21:18539699-18540177	2	0.105963	16
3:27736627-27736787	2	0.105963	16
3:195598765-195600350	2	0.105963	16
5:104611-104949	2	0.105963	16
6:29903476-29904474	2	0.105963	16
6:166342605-166342732	2	0.105963	16
7:24762862-24764206	2	0.105963	16
7:24764360-24764410	2	0.105963	16
7:27093973-27094764	2	0.105963	16
8:140786467-140786555	2	0.105963	16
1:40553604-40554592	29	0.105819	17
1:55277649-55279061	29	0.105819	17
1:219120406-219120472	29	0.105819	17
1:229241686-229243632	29	0.105819	17
10:26544402-26546122	29	0.105819	17
11:69601573-69601879	29	0.105819	17
12:52733817-52733864	29	0.105819	17
12:105504676-105505692	29	0.105819	17
12:122200659-122201921	29	0.105819	17
13:20175174-20176687	29	0.105819	17
15:39572593-39575779	29	0.105819	17
15:99275810-99276413	29	0.105819	17
16:55216623-55217161	29	0.105819	17
17:1078111-1080117	29	0.105819	17
17:23722514-23723709	29	0.105819	17
17:44025420-44026015	29	0.105819	17
17:44160606-44161147	29	0.105819	17
17:44182435-44182640	29	0.105819	17
17:72044879-72046161	29	0.105819	17
17:78248387-78250588	29	0.105819	17
18:43916238-43917649	29	0.105819	17
2:161981251-161981290	29	0.105819	17
2:162638176-162639163	29	0.105819	17
2:172655943-172656446	29	0.105819	17
2:172807776-172808491	29	0.105819	17
2:174908646-174910944	29	0.105819	17
2:200043146-200043479	29	0.105819	17
4:142777579-142777958	29	0.105819	17
5:54508014-54508461	29	0.105819	17
5:58370594-58371638	29	0.105819	17
6:10520305-10522034	29	0.105819	17
6:41444740-41445198	29	0.105819	17
6:106548661-106548901	29	0.105819	17
7:27157374-27157806	29	0.105819	17
8:20204987-20206047	29	0.105819	17
9:37640460-37641661	29	0.105819	17
1:1279462-1280955	59	0.105257	18
10:98934912-98936580	59	0.105257	18
11:44281482-44283093	59	0.105257	18
11:124120600-124122254	59	0.105257	18
15:60243326-60245229	59	0.105257	18
16:23101218-23102257	59	0.105257	18
17:25586344-25587312	59	0.105257	18
17:41327205-41329872	59	0.105257	18
2:457622-458656	59	0.105257	18
20:60486120-60486916	59	0.105257	18
22:18122713-18124653	59	0.105257	18
3:40403601-40404145	59	0.105257	18
3:47594117-47596084	59	0.105257	18
5:525601-528445	59	0.105257	18
6:108603834-108604609	59	0.105257	18
6:116889761-116890371	59	0.105257	18
6:150301265-150301770	59	0.105257	18
7:113510629-113511023	59	0.105257	18
1:18845007-18845073	10	0.104193	19
1:98287629-98287766	10	0.104193	19
1:119330674-119330957	10	0.104193	19
1:196154578-196154805	10	0.104193	19
10:64244696-64245855	10	0.104193	19
10:102968748-102969152	10	0.104193	19
11:43554040-43554132	10	0.104193	19
12:113591583-113591994	10	0.104193	19
13:27295105-27295218	10	0.104193	19
17:56894165-56894301	10	0.104193	19
17:78629632-78632696	10	0.104193	19
2:96566086-96567514	10	0.104193	19
2:113749924-113750301	10	0.104193	19
2:174900077-174900701	10	0.104193	19
2:176657110-176657264	10	0.104193	19
3:159305511-159306530	10	0.104193	19
5:16669262-16670659	10	0.104193	19
5:122451038-122451495	10	0.104193	19
5:153833250-153833917	10	0.104193	19
6:70633461-70633593	10	0.104193	19
6:101011034-101011098	10	0.104193	19
7:96485167-96485525	10	0.104193	19
8:11458803-11459843	10	0.104193	19
9:964448-964549	10	0.104193	19
10:71870072-71871374	15	0.102666	20
10:102500264-102500559	15	0.102666	20
10:115989011-115989723	15	0.102666	20
12:48015896-48017556	15	0.102666	20
12:113321714-113322970	15	0.102666	20
13:19633908-19634157	15	0.102666	20
16:53920239-53920843	15	0.102666	20
16:55260901-55261232	15	0.102666	20
16:65539281-65540446	15	0.102666	20
16:85103861-85104364	15	0.102666	20
17:32370828-32371266	15	0.102666	20
19:10266854-10267435	15	0.102666	20
2:19416446-19416964	15	0.102666	20
2:172682814-172683175	15	0.102666	20
3:53854722-53856000	15	0.102666	20
3:55483393-55483692	15	0.102666	20
3:74745493-74745785	15	0.102666	20
5:170673443-170673564	15	0.102666	20
5:172588661-172588799	15	0.102666	20
5:172605686-172605906	15	0.102666	20
7:27208454-27208687	15	0.102666	20
7:154950998-154951201	15	0.102666	20
8:11576729-11576815	15	0.102666	20
8:99507702-99509132	15	0.102666	20
9:78821861-78822219	15	0.102666	20
9:132298186-132299222	15	0.102666	20
1:154656844-154658343	115	0.10221	21
1:210939045-210941223	115	0.10221	21
10:6058646-6060140	115	0.10221	21
11:124137025-124138449	115	0.10221	21
14:64415865-64416793	115	0.10221	21
15:38187806-38188860	115	0.10221	21
17:44057280-44059114	115	0.10221	21
17:75431045-75433630	115	0.10221	21
18:71048903-71050758	115	0.10221	21
21:36429080-36430256	115	0.10221	21
22:44924120-44926062	115	0.10221	21
3:4994731-4997197	115	0.10221	21
3:50352840-50353534	115	0.10221	21
3:114734259-114735140	115	0.10221	21
4:106286401-106287646	115	0.10221	21
4:154293471-154294478	115	0.10221	21
5:43027791-43028712	115	0.10221	21
5:76046877-76047070	115	0.10221	21
5:139106950-139107986	115	0.10221	21
8:42128795-42130255	115	0.10221	21
9:133141675-133143417	115	0.10221	21
1:50666012-50666580	22	0.0982164	22
10:119484297-119484950	22	0.0982164	22
10:124883669-124883823	22	0.0982164	22
11:35396541-35396829	22	0.0982164	22
12:113320862-113321262	22	0.0982164	22
14:36202742-36202951	22	0.0982164	22
15:81743699-81743801	22	0.0982164	22
16:53529529-53530149	22	0.0982164	22
17:44110648-44110963	22	0.0982164	22
17:75380680-75380962	22	0.0982164	22
2:63137299-63137651	22	0.0982164	22
2:171384759-171385226	22	0.0982164	22
2:172653473-172653630	22	0.0982164	22
22:17516155-17518857	22	0.0982164	22
3:44014228-44014527	22	0.0982164	22
4:41447613-41448228	22	0.0982164	22
5:92945347-92947217	22	0.0982164	22
7:96483569-96484876	22	0.0982164	22
7:121729164-121729530	22	0.0982164	22
7:156505634-156505846	22	0.0982164	22
8:11602627-11602940	22	0.0982164	22
8:65661091-65661374	22	0.0982164	22
1:16812044-16813024	127	0.0962064	23
1:46704650-46705431	127	0.0962064	23
1:47683846-47684573	127	0.0962064	23
1:208568528-208569068	127	0.0962064	23
1:243383116-243387263	127	0.0962064	23
10:76830430-76832221	127	0.0962064	23
10:102966882-102967009	127	0.0962064	23
10:103041063-103042174	127	0.0962064	23
11:35116976-35117792	127	0.0962064	23
12:47651540-47651913	127	0.0962064	23
12:112387445-112387933	127	0.0962064	23
13:27261744-27262269	127	0.0962064	23
14:36119680-36121860	127	0.0962064	23
14:60189792-60190036	127	0.0962064	23
14:60192746-60193885	127	0.0962064	23
15:26015491-26016029	127	0.0962064	23
15:50865313-50865515	127	0.0962064	23
15:57516690-57517199	127	0.0962064	23
16:55229439-55230097	127	0.0962064	23
17:17338744-17341181	127	0.0962064	23
17:44043397-44043465	127	0.0962064	23
19:10396140-10396507	127	0.0962064	23
2:27340111-27340674	127	0.0962064	23
2:172671870-172672381	127	0.0962064	23
2:177210326-177211101	127	0.0962064	23
2:182257564-182257686	127	0.0962064	23
2:219433613-219434239	127	0.0962064	23
2:219465703-219466226	127	0.0962064	23
20:9443254-9443597	127	0.0962064	23
20:21633472-21633873	127	0.0962064	23
22:37877959-37879580	127	0.0962064	23
3:62335280-62335587	127	0.0962064	23
3:69063130-69064755	127	0.0962064	23
3:140137392-140138120	127	0.0962064	23
3:148559865-148560206	127	0.0962064	23
4:13138307-13138982	127	0.0962064	23
6:10522169-10522655	127	0.0962064	23
7:1236300-1236788	127	0.0962064	23
7:5426198-5427671	127	0.0962064	23
7:26870375-26871022	127	0.0962064	23
7:96490753-96492285	127	0.0962064	23
7:154942212-154942516	127	0.0962064	23
8:97235947-97236671	127	0.0962064	23
1:61290322-61290479	37	0.0957757	24
1:198269890-198269989	37	0.0957757	24
1:219135406-219135851	37	0.0957757	24
10:25050582-25051257	37	0.0957757	24
17:43283027-43284121	37	0.0957757	24
19:12996280-12997294	37	0.0957757	24
2:218606751-218607063	37	0.0957757	24
3:45052096-45052775	37	0.0957757	24
7:27108287-27108636	37	0.0957757	24
7:27185284-27185393	37	0.0957757	24
7:27185681-27186354	37	0.0957757	24
9:124148867-124149489	37	0.0957757	24
9:131238643-131238698	37	0.0957757	24
11:46367498-46370978	48	0.0955349	25
12:52682603-52682639	48	0.0955349	25
16:85095717-85096062	48	0.0955349	25
17:44655924-44657363	48	0.0955349	25
17:68099256-68099769	48	0.0955349	25
17:71890185-71894108	48	0.0955349	25
2:119323437-119323729	48	0.0955349	25
2:176676913-176677190	48	0.0955349	25
2:176705520-176705558	48	0.0955349	25
2:176720327-176720473	48	0.0955349	25
2:176720618-176721054	48	0.0955349	25
2:176722692-176722932	48	0.0955349	25
2:176723155-176723249	48	0.0955349	25
20:25011839-25012210	48	0.0955349	25
21:36988500-36988972	48	0.0955349	25
5:54558135-54559635	48	0.0955349	25
6:5940918-5941116	48	0.0955349	25
8:72916440-72917517	48	0.0955349	25
9:99650518-99651338	48	0.0955349	25
9:131238962-131239450	48	0.0955349	25
1:163353397-163353650	45	0.0908757	26
12:113589447-113589931	45	0.0908757	26
14:56353504-56354311	45	0.0908757	26
14:73794331-73795062	45	0.0908757	26
17:33971254-33972076	45	0.0908757	26
17:44154416-44154755	45	0.0908757	26
18:43043411-43044764	45	0.0908757	26
2:66521040-66521095	45	0.0908757	26
2:200028748-200029558	45	0.0908757	26
20:21033712-21035054	45	0.0908757	26
3:44012846-44013774	45	0.0908757	26
4:186179633-186179830	45	0.0908757	26
5:32748997-32750283	45	0.0908757	26
5:110434259-110434512	45	0.0908757	26
5:135554994-135557164	45	0.0908757	26
5:159331332-159332673	45	0.0908757	26
6:28892440-28892549	45	0.0908757	26
7:96464595-96464771	45	0.0908757	26
8:23595409-23596827	45	0.0908757	26
8:97236944-97237055	45	0.0908757	26
9:86474447-86475585	45	0.0908757	26
7:27100670-27100923	83	0.0881469	27
7:27104415-27105024	83	0.0881469	27
7:27105249-27105414	83	0.0881469	27
9:124019040-124019387	103	0.0859777	28
9:124027609-124028731	103	0.0859777	28
9:124028781-124029683	103	0.0859777	28
9:124030162-124030514	103	0.0859777	28
10:119282202-119282409	41	0.0837087	29
10:125841171-125843223	41	0.0837087	29
12:105503039-105503446	41	0.0837087	29
15:49173154-49173314	41	0.0837087	29
17:19378448-19378557	41	0.0837087	29
17:43862422-43862777	41	0.0837087	29
17:75401427-75404632	41	0.0837087	29
19:54250964-54252448	41	0.0837087	29
2:113976595-113978225	41	0.0837087	29
5:43075349-43076002	41	0.0837087	29
6:10506417-10506783	41	0.0837087	29
6:28870450-28870566	41	0.0837087	29
6:36916170-36916768	41	0.0837087	29
7:121742807-121743175	41	0.0837087	29
17:43973918-43973982	126	0.0837065	30
17:43974025-43974982	126	0.0837065	30
17:43976708-43977356	126	0.0837065	30
1:16898511-16900507	104	0.0804566	31
1:50660197-50660328	104	0.0804566	31
1:155085279-155085769	104	0.0804566	31
1:229364360-229366400	104	0.0804566	31
10:23529651-23529958	104	0.0804566	31
10:119285694-119287327	104	0.0804566	31
11:13940491-13942898	104	0.0804566	31
11:71627933-71630162	104	0.0804566	31
12:28015205-28015607	104	0.0804566	31
12:48217843-48219904	104	0.0804566	31
12:105498543-105499930	104	0.0804566	31
12:113330670-113330960	104	0.0804566	31
13:78068080-78068847	104	0.0804566	31
14:36118818-36119499	104	0.0804566	31
15:50864762-50865218	104	0.0804566	31
15:94687843-94688206	104	0.0804566	31
17:24966241-24967577	104	0.0804566	31
17:70367256-70369628	104	0.0804566	31
17:75427098-75430838	104	0.0804566	31
17:76933184-76935248	104	0.0804566	31
2:176747939-176748411	104	0.0804566	31
20:22514822-22515921	104	0.0804566	31
3:148581085-148581147	104	0.0804566	31
4:81403796-81404264	104	0.0804566	31
5:72632375-72632528	104	0.0804566	31
5:92957743-92957889	104	0.0804566	31
6:28283831-28283992	104	0.0804566	31
6:28848928-28849368	104	0.0804566	31
8:25961936-25962194	104	0.0804566	31
1:75372712-75373010	8	0.0795859	32
1:90957745-90958380	8	0.0795859	32
1:196153304-196154351	8	0.0795859	32
1:198271098-198272108	8	0.0795859	32
10:102967151-102968086	8	0.0795859	32
10:102972482-102973903	8	0.0795859	32
10:102975699-102975940	8	0.0795859	32
10:103524706-103526480	8	0.0795859	32
11:31803715-31804525	8	0.0795859	32
11:32411816-32412219	8	0.0795859	32
11:75596193-75599984	8	0.0795859	32
11:128749218-128749540	8	0.0795859	32
11:129823454-129825408	8	0.0795859	32
12:112401778-112401833	8	0.0795859	32
12:113325175-113325586	8	0.0795859	32
12:113619245-113619773	8	0.0795859	32
13:27425650-27426982	8	0.0795859	32
13:78068956-78069055	8	0.0795859	32
13:78073612-78074696	8	0.0795859	32
13:111776203-111776438	8	0.0795859	32
14:36047225-36047797	8	0.0795859	32
14:36052988-36053824	8	0.0795859	32
14:36193394-36193544	8	0.0795859	32
14:60183856-60184509	8	0.0795859	32
14:94310161-94310321	8	0.0795859	32
15:34967815-34968205	8	0.0795859	32
15:35181958-35182136	8	0.0795859	32
15:94760362-94761307	8	0.0795859	32
16:47866345-47866850	8	0.0795859	32
17:32365861-32368438	8	0.0795859	32
17:44171157-44171646	8	0.0795859	32
17:44179672-44180371	8	0.0795859	32
19:18579143-18579723	8	0.0795859	32
19:52214553-52217069	8	0.0795859	32
2:63138218-63138302	8	0.0795859	32
2:119316864-119317425	8	0.0795859	32
2:172659432-172660505	8	0.0795859	32
2:172674374-172676240	8	0.0795859	32
2:176671420-176671891	8	0.0795859	32
2:176684936-176686034	8	0.0795859	32
2:222868208-222868731	8	0.0795859	32
2:222884927-222885607	8	0.0795859	32
20:22505382-22507240	8	0.0795859	32
21:36998579-36999842	8	0.0795859	32
3:138964564-138964958	8	0.0795859	32
3:148621113-148622361	8	0.0795859	32
4:13146400-13147116	8	0.0795859	32
4:13157230-13157435	8	0.0795859	32
4:113661328-113662034	8	0.0795859	32
6:1329087-1330873	8	0.0795859	32
6:10517941-10518676	8	0.0795859	32
6:10519255-10520043	8	0.0795859	32
6:100161236-100162161	8	0.0795859	32
6:108585187-108586238	8	0.0795859	32
7:19112398-19112872	8	0.0795859	32
7:20797122-20797418	8	0.0795859	32
7:27241444-27242423	8	0.0795859	32
7:35263447-35264738	8	0.0795859	32
7:96464936-96465266	8	0.0795859	32
7:96470682-96470780	8	0.0795859	32
7:100609774-100610511	8	0.0795859	32
7:155297137-155297856	8	0.0795859	32
8:25959928-25961742	8	0.0795859	32
8:65661587-65661646	8	0.0795859	32
8:114518174-114518489	8	0.0795859	32
9:37019263-37020601	8	0.0795859	32
5:77178225-77178494	86	0.0776596	33
5:77182134-77183669	86	0.0776596	33
21:33323630-33323824	110	0.0751477	34
21:33327409-33328345	110	0.0751477	34
10:88112911-88113968	12	0.0733186	35
10:104159591-104159724	12	0.0733186	35
11:119544484-119544577	12	0.0733186	35
11:124126964-124127356	12	0.0733186	35
11:128063091-128063677	12	0.0733186	35
11:128064309-128065181	12	0.0733186	35
11:128065314-128065736	12	0.0733186	35
12:56406216-56407918	12	0.0733186	35
14:92223097-92224657	12	0.0733186	35
17:43986800-43987197	12	0.0733186	35
4:81104591-81105315	12	0.0733186	35
7:44968637-44969393	12	0.0733186	35
4:81325633-81325882	112	0.0731333	36
4:81326103-81326212	112	0.0731333	36
4:81336961-81337725	112	0.0731333	36
4:81338101-81338498	112	0.0731333	36
1:18831770-18832416	93	0.0727035	37
1:47463421-47464314	93	0.0727035	37
1:53975966-53977888	93	0.0727035	37
1:71284815-71286418	93	0.0727035	37
1:196147906-196148416	93	0.0727035	37
10:27587560-27588477	93	0.0727035	37
10:50273025-50274163	93	0.0727035	37
10:50275180-50276750	93	0.0727035	37
10:79066102-79068501	93	0.0727035	37
10:101281949-101283966	93	0.0727035	37
10:102474169-102474490	93	0.0727035	37
10:102480171-102481268	93	0.0727035	37
10:102579749-102580385	93	0.0727035	37
10:102975012-102975554	93	0.0727035	37
10:102986105-102987408	93	0.0727035	37
10:119301195-119302094	93	0.0727035	37
10:131654984-131657776	93	0.0727035	37
11:31782368-31783793	93	0.0727035	37
11:31788034-31788864	93	0.0727035	37
11:63815441-63816738	93	0.0727035	37
11:128747740-128748703	93	0.0727035	37
12:70119475-70120840	93	0.0727035	37
12:113402919-113403087	93	0.0727035	37
13:19665591-19665723	93	0.0727035	37
13:25522227-25524343	93	0.0727035	37
13:27391932-27394121	93	0.0727035	37
13:72532362-72532478	93	0.0727035	37
13:101366427-101367633	93	0.0727035	37
14:36185940-36187364	93	0.0727035	37
14:60188474-60188567	93	0.0727035	37
14:76806412-76807472	93	0.0727035	37
15:39961417-39962127	93	0.0727035	37
15:50883107-50883774	93	0.0727035	37
15:94705378-94706174	93	0.0727035	37
16:52880195-52881159	93	0.0727035	37
16:85106546-85107536	93	0.0727035	37
17:33177168-33177489	93	0.0727035	37
17:45397461-45398014	93	0.0727035	37
2:10361582-10362112	93	0.0727035	37
2:45024793-45025521	93	0.0727035	37
2:63134302-63135304	93	0.0727035	37
2:72996088-72999787	93	0.0727035	37
2:104855852-104856833	93	0.0727035	37
2:119322924-119323296	93	0.0727035	37
2:137238663-137240484	93	0.0727035	37
2:176738362-176738475	93	0.0727035	37
2:219565983-219567238	93	0.0727035	37
2:222878195-222879964	93	0.0727035	37
2:232991729-232994336	93	0.0727035	37
2:236742913-236743102	93	0.0727035	37
20:21445714-21447585	93	0.0727035	37
3:13894408-13897503	93	0.0727035	37
3:44014649-44015244	93	0.0727035	37
3:131718409-131719046	93	0.0727035	37
5:1936446-1937487	93	0.0727035	37
5:88023538-88024461	93	0.0727035	37
5:145697089-145697670	93	0.0727035	37
5:170671784-170672531	93	0.0727035	37
6:1553568-1557324	93	0.0727035	37
6:26721624-26722830	93	0.0727035	37
6:100157491-100157554	93	0.0727035	37
7:98304960-98306111	93	0.0727035	37
7:113511692-113513287	93	0.0727035	37
8:97234816-97235723	93	0.0727035	37
14:53488353-53488602	78	0.0724121	38
15:35175317-35176281	78	0.0724121	38
16:85156312-85156396	78	0.0724121	38
16:85161995-85162394	78	0.0724121	38
16:85166532-85167225	78	0.0724121	38
18:71045075-71046439	78	0.0724121	38
5:43073060-43073455	78	0.0724121	38
7:64610882-64612404	78	0.0724121	38
9:69075095-69077540	78	0.0724121	38
12:52770461-52770736	98	0.0718544	39
17:4489410-4492139	98	0.0718544	39
2:233058523-233061084	98	0.0718544	39
20:56862453-56864679	98	0.0718544	39
6:144370627-144371616	98	0.0718544	39
7:127832783-127833534	98	0.0718544	39
1:46771251-46771808	36	0.0713403	40
1:51215279-51215755	36	0.0713403	40
1:85286098-85287143	36	0.0713403	40
1:219116896-219117519	36	0.0713403	40
10:43044448-43045953	36	0.0713403	40
10:73393260-73395093	36	0.0713403	40
10:106004286-106005123	36	0.0713403	40
11:69298008-69299692	36	0.0713403	40
11:106966405-106968152	36	0.0713403	40
11:122359617-122360792	36	0.0713403	40
11:122734104-122734673	36	0.0713403	40
12:48737267-48738159	36	0.0713403	40
12:50494102-50495069	36	0.0713403	40
12:56300976-56302005	36	0.0713403	40
14:49229418-49230029	36	0.0713403	40
15:26013370-26014136	36	0.0713403	40
16:65018005-65019714	36	0.0713403	40
18:75255977-75258000	36	0.0713403	40
19:4293557-4295027	36	0.0713403	40
19:10260419-10264937	36	0.0713403	40
2:130829485-130830812	36	0.0713403	40
20:21443474-21444691	36	0.0713403	40
22:17273141-17274417	36	0.0713403	40
4:143986335-143987893	36	0.0713403	40
5:153970162-153970791	36	0.0713403	40
5:180563602-180565235	36	0.0713403	40
6:29824265-29825168	36	0.0713403	40
6:137154278-137156081	36	0.0713403	40
6:170440105-170443173	36	0.0713403	40
7:1247144-1248112	36	0.0713403	40
7:25858213-25859242	36	0.0713403	40
7:127836799-127837724	36	0.0713403	40
7:131910989-131913038	36	0.0713403	40
1:24066865-24067608	62	0.069539	41
1:35814961-35816031	62	0.069539	41
1:40026295-40027821	62	0.069539	41
1:92123502-92124673	62	0.069539	41
1:100777157-100778458	62	0.069539	41
1:110553818-110556317	62	0.069539	41
1:165690574-165691811	62	0.069539	41
1:208474031-208474301	62	0.069539	41
1:226262000-226263095	62	0.069539	41
10:72826035-72827937	62	0.069539	41
10:99520934-99521937	62	0.069539	41
10:102487155-102487743	62	0.069539	41
10:120955985-120957947	62	0.069539	41
11:8981699-8983012	62	0.069539	41
11:16583031-16583487	62	0.069539	41
11:75594695-75595680	62	0.069539	41
11:118692200-118693356	62	0.069539	41
12:47657958-47661817	62	0.069539	41
12:47769877-47770603	62	0.069539	41
12:101876089-101876843	62	0.069539	41
15:26025022-26026670	62	0.069539	41
15:38331686-38332797	62	0.069539	41
15:87702919-87703901	62	0.069539	41
15:89246585-89247704	62	0.069539	41
17:4588670-4590159	62	0.069539	41
17:30725103-30725760	62	0.069539	41
2:19413297-19414688	62	0.069539	41
2:176713411-176713905	62	0.069539	41
2:219557164-219558743	62	0.069539	41
20:62144168-62144844	62	0.069539	41
3:139810191-139811174	62	0.069539	41
4:993057-996478	62	0.069539	41
4:2011914-2014370	62	0.069539	41
5:132193352-132194578	62	0.069539	41
5:172598070-172598727	62	0.069539	41
7:103755809-103757256	62	0.069539	41
7:128257466-128258806	62	0.069539	41
1:92123018-92123168	1	0.068964	42
1:92123276-92123388	1	0.068964	42
1:183209190-183210367	1	0.068964	42
10:100983777-100984214	1	0.068964	42
10:102485126-102485603	1	0.068964	42
11:2861614-2864251	1	0.068964	42
11:17329615-17330225	1	0.068964	42
11:17331505-17331983	1	0.068964	42
11:124218148-124218605	1	0.068964	42
12:56311938-56313467	1	0.068964	42
12:108231210-108232720	1	0.068964	42
14:54665462-54666631	1	0.068964	42
17:14143358-14143983	1	0.068964	42
17:30724601-30724985	1	0.068964	42
17:44043530-44043945	1	0.068964	42
2:279254-279582	1	0.068964	42
2:66663427-66663520	1	0.068964	42
2:98918480-98919574	1	0.068964	42
2:176681334-176681937	1	0.068964	42
2:182030020-182031274	1	0.068964	42
2:219444377-219444836	1	0.068964	42
2:219453231-219453981	1	0.068964	42
2:219469936-219471694	1	0.068964	42
22:18133217-18135031	1	0.068964	42
4:2387930-2390745	1	0.068964	42
4:13148006-13148210	1	0.068964	42
4:84675631-84676047	1	0.068964	42
4:145787698-145787892	1	0.068964	42
5:76047230-76048274	1	0.068964	42
5:180565403-180565876	1	0.068964	42
6:28901635-28901686	1	0.068964	42
6:36462849-36463181	1	0.068964	42
7:1252575-1253074	1	0.068964	42
7:129212687-129213085	1	0.068964	42
9:97319035-97319871	1	0.068964	42
1:46723756-46724313	55	0.0661633	43
1:47654520-47655652	55	0.0661633	43
1:90949048-90949399	55	0.0661633	43
1:110494532-110495753	55	0.0661633	43
1:222870234-222871937	55	0.0661633	43
10:102430608-102431001	55	0.0661633	43
10:118887664-118888001	55	0.0661633	43
10:124889019-124890060	55	0.0661633	43
11:8246196-8246898	55	0.0661633	43
11:16584788-16585521	55	0.0661633	43
11:31780773-31780914	55	0.0661633	43
11:31794464-31796643	55	0.0661633	43
11:122352705-122353802	55	0.0661633	43
13:94151944-94153356	55	0.0661633	43
15:87705827-87707042	55	0.0661633	43
15:94753426-94754307	55	0.0661633	43
16:52881598-52882188	55	0.0661633	43
2:45084690-45085776	55	0.0661633	43
2:45093843-45095083	55	0.0661633	43
2:104837534-104840130	55	0.0661633	43
2:104846341-104847192	55	0.0661633	43
2:176658931-176659530	55	0.0661633	43
2:176677361-176678706	55	0.0661633	43
2:236742638-236742766	55	0.0661633	43
20:22496403-22497720	55	0.0661633	43
20:61106630-61110482	55	0.0661633	43
20:61276758-61281296	55	0.0661633	43
5:75413599-75413917	55	0.0661633	43
5:78443857-78444104	55	0.0661633	43
5:134402291-134403737	55	0.0661633	43
5:134898338-134900038	55	0.0661633	43
5:155087412-155089092	55	0.0661633	43
5:170667636-170668380	55	0.0661633	43
5:170668770-170671502	55	0.0661633	43
5:170674239-170675393	55	0.0661633	43
5:172594093-172594834	55	0.0661633	43
5:172603436-172604417	55	0.0661633	43
6:1256078-1256511	55	0.0661633	43
6:39124304-39124961	55	0.0661633	43
6:50925116-50925167	55	0.0661633	43
6:100173127-100173998	55	0.0661633	43
6:101018303-101020007	55	0.0661633	43
7:1240959-1243208	55	0.0661633	43
7:96456875-96457077	55	0.0661633	43
7:154953071-154954185	55	0.0661633	43
7:157169515-157171749	55	0.0661633	43
9:14339156-14339659	55	0.0661633	43
9:132524420-132530380	55	0.0661633	43
1:29320287-29324393	105	0.0661412	44
1:39909667-39910656	105	0.0661412	44
1:75374468-75375627	105	0.0661412	44
1:90963042-90963258	105	0.0661412	44
1:119323836-119324429	105	0.0661412	44
1:119337142-119337742	105	0.0661412	44
1:168899899-168901172	105	0.0661412	44
1:215377373-215378417	105	0.0661412	44
10:7493104-7495345	105	0.0661412	44
10:8134437-8134551	105	0.0661412	44
10:23523799-23524504	105	0.0661412	44
10:118888990-118890319	105	0.0661412	44
10:131651292-131653694	105	0.0661412	44
11:20579297-20579975	105	0.0661412	44
11:29995023-29995940	105	0.0661412	44
12:1585073-1585327	105	0.0661412	44
12:33483045-33483726	105	0.0661412	44
12:61829969-61831712	105	0.0661412	44
13:32821946-32822781	105	0.0661412	44
13:57103550-57107135	105	0.0661412	44
13:98202516-98203104	105	0.0661412	44
13:99406019-99407041	105	0.0661412	44
14:28313155-28313626	105	0.0661412	44
14:36205265-36206099	105	0.0661412	44
14:37161151-37161879	105	0.0661412	44
15:64333532-64334035	105	0.0661412	44
15:94676190-94676921	105	0.0661412	44
15:94712128-94713193	105	0.0661412	44
16:47401774-47402855	105	0.0661412	44
16:81217935-81219232	105	0.0661412	44
17:23735573-23736446	105	0.0661412	44
17:44013966-44014776	105	0.0661412	44
18:48122084-48122720	105	0.0661412	44
19:12986001-12986256	105	0.0661412	44
2:8733766-8734715	105	0.0661412	44
2:63133344-63134259	105	0.0661412	44
2:156887558-156887856	105	0.0661412	44
2:176688904-176689739	105	0.0661412	44
2:207215020-207215667	105	0.0661412	44
20:22512695-22514144	105	0.0661412	44
21:30233236-30234411	105	0.0661412	44
3:27741000-27741082	105	0.0661412	44
3:27747709-27747839	105	0.0661412	44
3:62332680-62334865	105	0.0661412	44
3:138965417-138967246	105	0.0661412	44
3:155628861-155629659	105	0.0661412	44
4:30331953-30333973	105	0.0661412	44
4:156348619-156349659	105	0.0661412	44
4:165523779-165524912	105	0.0661412	44
5:576745-578075	105	0.0661412	44
5:3655148-3656241	105	0.0661412	44
5:32747526-32748889	105	0.0661412	44
5:72563885-72564435	105	0.0661412	44
5:72634715-72635412	105	0.0661412	44
5:72712881-72714216	105	0.0661412	44
5:133477025-133479203	105	0.0661412	44
6:50926007-50926652	105	0.0661412	44
6:100167364-100169694	105	0.0661412	44
6:108595287-108595813	105	0.0661412	44
7:25865039-25865358	105	0.0661412	44
7:84652712-84654486	105	0.0661412	44
7:116750053-116752039	105	0.0661412	44
7:121726973-121727884	105	0.0661412	44
7:136203951-136206158	105	0.0661412	44
7:153215681-153216599	105	0.0661412	44
8:11603153-11604910	105	0.0661412	44
8:29266042-29266720	105	0.0661412	44
8:50984831-50985547	105	0.0661412	44
8:54951826-54953218	105	0.0661412	44
8:57520681-57522304	105	0.0661412	44
8:139577987-139578956	105	0.0661412	44
9:139235914-139238287	105	0.0661412	44
17:44052038-44052655	18	0.0653499	45
17:44053880-44054272	18	0.0653499	45
17:44078403-44079370	18	0.0653499	45
6:1559154-1560865	18	0.0653499	45
6:1564093-1564162	18	0.0653499	45
6:1564226-1566412	18	0.0653499	45
6:41482403-41483165	18	0.0653499	45
6:41484384-41485108	18	0.0653499	45
10:23529231-23529277	119	0.0646658	46
13:78074770-78076066	119	0.0646658	46
15:82113267-82114775	119	0.0646658	46
17:56889571-56890036	119	0.0646658	46
2:171277353-171277444	119	0.0646658	46
3:148612388-148612643	119	0.0646658	46
5:170673076-170673391	119	0.0646658	46
6:101020590-101020698	119	0.0646658	46
9:128420459-128420557	119	0.0646658	46
1:119351534-119352779	46	0.0640491	47
1:154671785-154672269	46	0.0640491	47
10:88114413-88117344	46	0.0640491	47
10:102474032-102474107	46	0.0640491	47
10:102488631-102489980	46	0.0640491	47
11:20141250-20141356	46	0.0640491	47
11:33846848-33848055	46	0.0640491	47
12:46682808-46683148	46	0.0640491	47
12:52634767-52635839	46	0.0640491	47
14:28317125-28317375	46	0.0640491	47
14:36058703-36060161	46	0.0640491	47
14:100103358-100105497	46	0.0640491	47
15:65913013-65913623	46	0.0640491	47
17:19377362-19378384	46	0.0640491	47
19:868059-871787	46	0.0640491	47
19:34707737-34710691	46	0.0640491	47
2:119322509-119322783	46	0.0640491	47
2:232498240-232500421	46	0.0640491	47
20:3011060-3012146	46	0.0640491	47
20:47368182-47369091	46	0.0640491	47
20:49612184-49613082	46	0.0640491	47
22:24146368-24147537	46	0.0640491	47
3:129024004-129025087	46	0.0640491	47
4:113655302-113656904	46	0.0640491	47
6:41580635-41581259	46	0.0640491	47
6:75971041-75972789	46	0.0640491	47
7:27161024-27161424	46	0.0640491	47
7:154863385-154863662	46	0.0640491	47
9:125817238-125818506	46	0.0640491	47
9:132530931-132532162	46	0.0640491	47
9:138224335-138225913	46	0.0640491	47
9:138999057-139000401	46	0.0640491	47
17:44036110-44036154	88	0.0639963	48
17:44036289-44036401	88	0.0639963	48
1:119345305-119345610	33	0.0637994	49
1:212223631-212223690	33	0.0637994	49
10:8119142-8119440	33	0.0637994	49
10:102488380-102488428	33	0.0637994	49
11:32415232-32415346	33	0.0637994	49
12:45511180-45512074	33	0.0637994	49
12:67612814-67613799	33	0.0637994	49
12:113361526-113361852	33	0.0637994	49
12:113618745-113618930	33	0.0637994	49
13:27268963-27269746	33	0.0637994	49
13:111772203-111772272	33	0.0637994	49
13:111774059-111774160	33	0.0637994	49
14:23878197-23878914	33	0.0637994	49
14:28295784-28296273	33	0.0637994	49
14:28301021-28301069	33	0.0637994	49
14:36044323-36045160	33	0.0637994	49
14:36198867-36198976	33	0.0637994	49
14:102464073-102467222	33	0.0637994	49
15:94670858-94670893	33	0.0637994	49
15:94670979-94671474	33	0.0637994	49
15:94761396-94761817	33	0.0637994	49
17:32365134-32365409	33	0.0637994	49
17:32365579-32365737	33	0.0637994	49
17:44050079-44050706	33	0.0637994	49
17:76929540-76930505	33	0.0637994	49
18:5618098-5618161	33	0.0637994	49
2:26768853-26770031	33	0.0637994	49
2:233499809-233502133	33	0.0637994	49
21:33318299-33318377	33	0.0637994	49
3:171785098-171785595	33	0.0637994	49
4:113651282-113651825	33	0.0637994	49
5:54554226-54554556	33	0.0637994	49
5:72643296-72643615	33	0.0637994	49
5:72782746-72783757	33	0.0637994	49
5:88021179-88021650	33	0.0637994	49
6:10533539-10533671	33	0.0637994	49
6:28889837-28890342	33	0.0637994	49
6:101003391-101003532	33	0.0637994	49
6:108591736-108591846	33	0.0637994	49
7:1237041-1237181	33	0.0637994	49
7:1246255-1246763	33	0.0637994	49
8:25954838-25956040	33	0.0637994	49
8:26426606-26428850	33	0.0637994	49
8:26777585-26780513	33	0.0637994	49
9:139067743-139069216	33	0.0637994	49
1:67545842-67546352	95	0.0634886	50
1:153317815-153318444	95	0.0634886	50
10:42891988-42893418	95	0.0634886	50
12:52853311-52853757	95	0.0634886	50
12:105501397-105502942	95	0.0634886	50
13:19664170-19665499	95	0.0634886	50
13:76357357-76359100	95	0.0634886	50
14:23873450-23874274	95	0.0634886	50
14:59406705-59407444	95	0.0634886	50
14:87858997-87860322	95	0.0634886	50
15:87754243-87754417	95	0.0634886	50
16:52875131-52878032	95	0.0634886	50
16:87794786-87796736	95	0.0634886	50
17:69409566-69410110	95	0.0634886	50
17:70400963-70401805	95	0.0634886	50
17:76987424-76988811	95	0.0634886	50
18:44730194-44731253	95	0.0634886	50
2:27194867-27195639	95	0.0634886	50
2:176731194-176731528	95	0.0634886	50
20:3000147-3001103	95	0.0634886	50
20:49072511-49073997	95	0.0634886	50
22:19120639-19122665	95	0.0634886	50
22:36152199-36154042	95	0.0634886	50
4:980892-981505	95	0.0634886	50
5:14717265-14718252	95	0.0634886	50
5:75414546-75416617	95	0.0634886	50
7:1670330-1674527	95	0.0634886	50
8:22464625-22465554	95	0.0634886	50
10:76834952-76835038	117	0.0622867	51
10:76835144-76835519	117	0.0622867	51
10:76835624-76835782	117	0.0622867	51
10:76837062-76838208	117	0.0622867	51
1:18915955-18916415	47	0.0622836	52
1:19863734-19865375	47	0.0622836	52
1:50658741-50659961	47	0.0622836	52
1:50660703-50662299	47	0.0622836	52
1:215374046-215375916	47	0.0622836	52
1:232106886-232108419	47	0.0622836	52
10:22674047-22675003	47	0.0622836	52
10:57060167-57061353	47	0.0622836	52
10:76833953-76834792	47	0.0622836	52
10:101269908-101270514	47	0.0622836	52
10:102459797-102460316	47	0.0622836	52
10:105026548-105028767	47	0.0622836	52
10:106389448-106390658	47	0.0622836	52
10:118022831-118023519	47	0.0622836	52
10:118885998-118887531	47	0.0622836	52
10:129424272-129427380	47	0.0622836	52
10:131658745-131659217	47	0.0622836	52
11:16585613-16585978	47	0.0622836	52
11:31797676-31798784	47	0.0622836	52
11:32404838-32405740	47	0.0622836	52
11:35595941-35598581	47	0.0622836	52
11:71632390-71634099	47	0.0622836	52
11:82121084-82122721	47	0.0622836	52
11:100503167-100505647	47	0.0622836	52
11:110916143-110917773	47	0.0622836	52
11:124240150-124241695	47	0.0622836	52
12:5411365-5413421	47	0.0622836	52
12:33483767-33484361	47	0.0622836	52
12:52695462-52695497	47	0.0622836	52
12:60870960-60871590	47	0.0622836	52
12:60871683-60871789	47	0.0622836	52
12:70951635-70954351	47	0.0622836	52
12:100127370-100128269	47	0.0622836	52
12:101874225-101875928	47	0.0622836	52
12:113331061-113332033	47	0.0622836	52
13:92677202-92678970	47	0.0622836	52
13:95540140-95542161	47	0.0622836	52
13:109756864-109759133	47	0.0622836	52
13:111806020-111807553	47	0.0622836	52
14:28304843-28305251	47	0.0622836	52
14:41146953-41147493	47	0.0622836	52
14:53489838-53491817	47	0.0622836	52
14:60043431-60043832	47	0.0622836	52
14:93323712-93325455	47	0.0622836	52
14:94305550-94306369	47	0.0622836	52
14:100262127-100264174	47	0.0622836	52
15:24662867-24664860	47	0.0622836	52
15:35177111-35177705	47	0.0622836	52
15:74421873-74422778	47	0.0622836	52
15:77168865-77170703	47	0.0622836	52
15:94677397-94678725	47	0.0622836	52
15:94703711-94705181	47	0.0622836	52
16:53648091-53648749	47	0.0622836	52
16:63712158-63715368	47	0.0622836	52
16:84341142-84342594	47	0.0622836	52
17:40399902-40401934	47	0.0622836	52
17:42250833-42252083	47	0.0622836	52
17:56883762-56885102	47	0.0622836	52
17:56886506-56887500	47	0.0622836	52
17:76984354-76985745	47	0.0622836	52
18:55038124-55039661	47	0.0622836	52
2:38154704-38157200	47	0.0622836	52
2:45018096-45020698	47	0.0622836	52
2:63129041-63129551	47	0.0622836	52
2:63129685-63129777	47	0.0622836	52
2:63131853-63133000	47	0.0622836	52
2:63136019-63137105	47	0.0622836	52
2:66506355-66507711	47	0.0622836	52
2:66519796-66520280	47	0.0622836	52
2:66657877-66658378	47	0.0622836	52
2:75280936-75281641	47	0.0622836	52
2:80382831-80384548	47	0.0622836	52
2:104825364-104827064	47	0.0622836	52
2:119307837-119310415	47	0.0622836	52
2:119631323-119633133	47	0.0622836	52
2:131437224-131438745	47	0.0622836	52
2:142604195-142605122	47	0.0622836	52
2:176655880-176656692	47	0.0622836	52
2:176660963-176661519	47	0.0622836	52
2:176761016-176762831	47	0.0622836	52
2:200043651-200044658	47	0.0622836	52
2:213110104-213111167	47	0.0622836	52
2:222863971-222864381	47	0.0622836	52
2:222867970-222868151	47	0.0622836	52
20:21449634-21451991	47	0.0622836	52
20:54933392-54934357	47	0.0622836	52
21:18538970-18539623	47	0.0622836	52
3:2114679-2116525	47	0.0622836	52
3:24845663-24847302	47	0.0622836	52
3:35655380-35656669	47	0.0622836	52
3:39825625-39827376	47	0.0622836	52
3:54129772-54132401	47	0.0622836	52
3:148581235-148581293	47	0.0622836	52
3:148596274-148597489	47	0.0622836	52
3:148613698-148613984	47	0.0622836	52
3:159303207-159304289	47	0.0622836	52
3:161425623-161427375	47	0.0622836	52
3:193608516-193610688	47	0.0622836	52
4:13152661-13153917	47	0.0622836	52
4:48186588-48188436	47	0.0622836	52
4:54787538-54788127	47	0.0622836	52
4:75028757-75029277	47	0.0622836	52
4:82170872-82172066	47	0.0622836	52
4:85621789-85622335	47	0.0622836	52
4:85636504-85639129	47	0.0622836	52
4:108175736-108176607	47	0.0622836	52
4:110442759-110443802	47	0.0622836	52
4:111762274-111764019	47	0.0622836	52
4:134288613-134288860	47	0.0622836	52
4:147780373-147781451	47	0.0622836	52
5:3644159-3645000	47	0.0622836	52
5:31229846-31230223	47	0.0622836	52
5:72451326-72452494	47	0.0622836	52
5:76970338-76971052	47	0.0622836	52
5:153842374-153843138	47	0.0622836	52
5:160907093-160908019	47	0.0622836	52
5:174094979-174095616	47	0.0622836	52
6:1549400-1550738	47	0.0622836	52
6:5947381-5948332	47	0.0622836	52
6:10533764-10534879	47	0.0622836	52
6:50895246-50896347	47	0.0622836	52
6:84619507-84620679	47	0.0622836	52
6:85540652-85541629	47	0.0622836	52
6:100145398-100146198	47	0.0622836	52
6:101022048-101022604	47	0.0622836	52
7:15691836-15692269	47	0.0622836	52
7:15692873-15693735	47	0.0622836	52
7:19122530-19124875	47	0.0622836	52
7:27174681-27174845	47	0.0622836	52
7:27175397-27176580	47	0.0622836	52
7:32304428-32305481	47	0.0622836	52
7:35259511-35261199	47	0.0622836	52
7:37922148-37923080	47	0.0622836	52
7:63986477-63987544	47	0.0622836	52
7:96488337-96489561	47	0.0622836	52
7:114904558-114904978	47	0.0622836	52
7:154866714-154867982	47	0.0622836	52
7:156489187-156489937	47	0.0622836	52
8:22043507-22044831	47	0.0622836	52
8:25958766-25959837	47	0.0622836	52
8:55528705-55530146	47	0.0622836	52
8:109163662-109165184	47	0.0622836	52
9:966163-967819	47	0.0622836	52
9:17896186-17897520	47	0.0622836	52
9:73954081-73954723	47	0.0622836	52
9:99303497-99305064	47	0.0622836	52
10:119283033-119283339	118	0.0621187	53
10:121291124-121293159	118	0.0621187	53
13:49601664-49603026	118	0.0621187	53
14:28316899-28316955	118	0.0621187	53
14:88328150-88329389	118	0.0621187	53
15:50877524-50878338	118	0.0621187	53
17:43924974-43925128	118	0.0621187	53
18:44731768-44732586	118	0.0621187	53
2:152662401-152662506	118	0.0621187	53
6:108546958-108547038	118	0.0621187	53
7:96484957-96485054	118	0.0621187	53
1:39922019-39922574	111	0.0615742	54
1:119329945-119330074	111	0.0615742	54
1:153320763-153321889	111	0.0615742	54
10:28070039-28070635	111	0.0615742	54
10:112392732-112393265	111	0.0615742	54
10:124894551-124896151	111	0.0615742	54
11:20140852-20141177	111	0.0615742	54
12:113362928-113363455	111	0.0615742	54
15:34962242-34962433	111	0.0615742	54
15:94706544-94706605	111	0.0615742	54
17:15104471-15105786	111	0.0615742	54
18:26875488-26877115	111	0.0615742	54
18:73090330-73092810	111	0.0615742	54
2:238736839-238737782	111	0.0615742	54
20:9435556-9435889	111	0.0615742	54
20:9437396-9437755	111	0.0615742	54
3:148623786-148623993	111	0.0615742	54
3:182896833-182896932	111	0.0615742	54
4:4907983-4908351	111	0.0615742	54
4:13140261-13140336	111	0.0615742	54
4:13149727-13150153	111	0.0615742	54
4:147788165-147789391	111	0.0615742	54
4:174674335-174674997	111	0.0615742	54
5:79900634-79902253	111	0.0615742	54
5:88005681-88007090	111	0.0615742	54
5:153839818-153840167	111	0.0615742	54
7:45926465-45928063	111	0.0615742	54
7:90731390-90734266	111	0.0615742	54
7:96470909-96470997	111	0.0615742	54
7:121744286-121744577	111	0.0615742	54
7:154947838-154948072	111	0.0615742	54
8:145530497-145533598	111	0.0615742	54
1:67545560-67545792	60	0.0606525	55
1:109457619-109458575	60	0.0606525	55
1:155156720-155157393	60	0.0606525	55
10:76832433-76833808	60	0.0606525	55
10:85944195-85945271	60	0.0606525	55
10:94449297-94449554	60	0.0606525	55
10:102815977-102817675	60	0.0606525	55
10:112393358-112394541	60	0.0606525	55
11:2421748-2423521	60	0.0606525	55
12:56444894-56447052	60	0.0606525	55
13:32487929-32489428	60	0.0606525	55
14:89596392-89598737	60	0.0606525	55
16:65765397-65766479	60	0.0606525	55
17:44029937-44030954	60	0.0606525	55
3:130806677-130808839	60	0.0606525	55
4:109307079-109308951	60	0.0606525	55
5:76961022-76962671	60	0.0606525	55
5:92940508-92942138	60	0.0606525	55
5:170671592-170671664	60	0.0606525	55
6:41447733-41448103	60	0.0606525	55
6:100143165-100144191	60	0.0606525	55
7:5424924-5426084	60	0.0606525	55
7:155018501-155019145	60	0.0606525	55
8:144573817-144574913	60	0.0606525	55
9:4289119-4289701	60	0.0606525	55
9:97317705-97318988	60	0.0606525	55
1:145015270-145019201	32	0.0600135	56
1:206198951-206199740	32	0.0600135	56
10:95317282-95317316	32	0.0600135	56
10:124210340-124210393	32	0.0600135	56
11:2846945-2847067	32	0.0600135	56
11:2847136-2848075	32	0.0600135	56
11:19323230-19324779	32	0.0600135	56
11:20577236-20577547	32	0.0600135	56
12:46685349-46685590	32	0.0600135	56
14:102638184-102639039	32	0.0600135	56
15:87753251-87753695	32	0.0600135	56
22:44745918-44747390	32	0.0600135	56
22:48795286-48796240	32	0.0600135	56
6:11151611-11153237	32	0.0600135	56
7:8439680-8442368	32	0.0600135	56
7:55053636-55055599	32	0.0600135	56
7:154975815-154976246	32	0.0600135	56
8:143542513-143543641	32	0.0600135	56
9:138230242-138231648	32	0.0600135	56
9:138232259-138235293	32	0.0600135	56
9:138236271-138237069	32	0.0600135	56
1:163589777-163590529	124	0.0594421	57
10:100984339-100984503	124	0.0594421	57
11:32416924-32417580	124	0.0594421	57
11:122352396-122352596	124	0.0594421	57
2:222885840-222886087	124	0.0594421	57
20:60810304-60811665	124	0.0594421	57
3:159307347-159307970	124	0.0594421	57
4:10067138-10068870	124	0.0594421	57
4:54660586-54662992	124	0.0594421	57
5:54562966-54563576	124	0.0594421	57
5:54563853-54565693	124	0.0594421	57
5:88015823-88017254	124	0.0594421	57
5:92973388-92973684	124	0.0594421	57
6:28900944-28901410	124	0.0594421	57
7:27248630-27250128	124	0.0594421	57
7:96471113-96471506	124	0.0594421	57
7:154945424-154945566	124	0.0594421	57
8:145175286-145179999	124	0.0594421	57
1:3557058-3559808	100	0.0575305	58
1:46686374-46686930	100	0.0575305	58
1:65763590-65764363	100	0.0575305	58
1:69805556-69807335	100	0.0575305	58
1:91073568-91074479	100	0.0575305	58
1:212427147-212427588	100	0.0575305	58
10:23502231-23503895	100	0.0575305	58
10:50487044-50490384	100	0.0575305	58
10:60605651-60607055	100	0.0575305	58
10:76861090-76861698	100	0.0575305	58
10:95350340-95351417	100	0.0575305	58
10:118883552-118884422	100	0.0575305	58
10:131646873-131648103	100	0.0575305	58
10:131660609-131661852	100	0.0575305	58
10:134447487-134449851	100	0.0575305	58
10:134449962-134452639	100	0.0575305	58
11:20134226-20135566	100	0.0575305	58
11:124133578-124135681	100	0.0575305	58
12:39868171-39869242	100	0.0575305	58
12:52677521-52677697	100	0.0575305	58
13:107945243-107946997	100	0.0575305	58
13:111765043-111765914	100	0.0575305	58
13:111768412-111771348	100	0.0575305	58
14:33598886-33599802	100	0.0575305	58
14:36056114-36058568	100	0.0575305	58
14:36201449-36202606	100	0.0575305	58
14:37123230-37123936	100	0.0575305	58
14:37746906-37750671	100	0.0575305	58
14:37793917-37795485	100	0.0575305	58
14:60173695-60174604	100	0.0575305	58
14:101095743-101098594	100	0.0575305	58
15:45263498-45264779	100	0.0575305	58
15:74417056-74418051	100	0.0575305	58
18:11138308-11139936	100	0.0575305	58
18:53245802-53247308	100	0.0575305	58
18:68684946-68688303	100	0.0575305	58
19:35557467-35558618	100	0.0575305	58
2:63139454-63140720	100	0.0575305	58
2:74593847-74597471	100	0.0575305	58
2:161988135-161989143	100	0.0575305	58
2:176672309-176673743	100	0.0575305	58
2:176680207-176681171	100	0.0575305	58
2:176695613-176696537	100	0.0575305	58
2:176702177-176703901	100	0.0575305	58
2:176732748-176734093	100	0.0575305	58
2:176737453-176738267	100	0.0575305	58
2:210344590-210345230	100	0.0575305	58
2:222871158-222872120	100	0.0575305	58
20:4176533-4178496	100	0.0575305	58
20:9444199-9445565	100	0.0575305	58
20:21634200-21635725	100	0.0575305	58
20:54013087-54014085	100	0.0575305	58
22:28205920-28207242	100	0.0575305	58
3:26639052-26641095	100	0.0575305	58
3:131176880-131177489	100	0.0575305	58
3:148591202-148591799	100	0.0575305	58
3:148610069-148611773	100	0.0575305	58
3:171785709-171786416	100	0.0575305	58
4:9392059-9394080	100	0.0575305	58
4:21558898-21560102	100	0.0575305	58
4:82354726-82355559	100	0.0575305	58
4:85632998-85633257	100	0.0575305	58
4:107035682-107037239	100	0.0575305	58
4:108176714-108176902	100	0.0575305	58
4:141709235-141709828	100	0.0575305	58
4:164472421-164473047	100	0.0575305	58
4:172970322-172971904	100	0.0575305	58
5:1983755-1984940	100	0.0575305	58
5:2791992-2794237	100	0.0575305	58
5:11437682-11438521	100	0.0575305	58
5:50714206-50715132	100	0.0575305	58
5:115324955-115327002	100	0.0575305	58
5:148013666-148014239	100	0.0575305	58
5:169863497-169864366	100	0.0575305	58
5:174084065-174085343	100	0.0575305	58
6:10522809-10523865	100	0.0575305	58
6:84474317-84476148	100	0.0575305	58
6:85528790-85530929	100	0.0575305	58
6:101023834-101024286	100	0.0575305	58
6:117304432-117305392	100	0.0575305	58
6:165993888-165998209	100	0.0575305	58
7:19150689-19151612	100	0.0575305	58
7:78920834-78921572	100	0.0575305	58
7:136206258-136206752	100	0.0575305	58
8:4836355-4838012	100	0.0575305	58
8:4838530-4840016	100	0.0575305	58
8:15138609-15139610	100	0.0575305	58
8:23615451-23616536	100	0.0575305	58
8:31616068-31616783	100	0.0575305	58
8:31616960-31617873	100	0.0575305	58
8:55532761-55535067	100	0.0575305	58
8:55541702-55542718	100	0.0575305	58
8:72631115-72632846	100	0.0575305	58
8:97241625-97243056	100	0.0575305	58
8:100029075-100030860	100	0.0575305	58
8:106399200-106401296	100	0.0575305	58
8:111055290-111056338	100	0.0575305	58
9:112380959-112382148	100	0.0575305	58
9:128415782-128417915	100	0.0575305	58
1:891092-892422	26	0.0571824	59
1:50655886-50656036	26	0.0571824	59
1:53300161-53301620	26	0.0571824	59
1:110411789-110412653	26	0.0571824	59
1:119333515-119333932	26	0.0571824	59
1:155095438-155097726	26	0.0571824	59
1:168896672-168897683	26	0.0571824	59
1:168904224-168904462	26	0.0571824	59
1:219131235-219131694	26	0.0571824	59
10:94818054-94819030	26	0.0571824	59
10:102871446-102871536	26	0.0571824	59
10:131648176-131648740	26	0.0571824	59
11:12986885-12989383	26	0.0571824	59
11:44288908-44290148	26	0.0571824	59
11:108798730-108800318	26	0.0571824	59
12:47650000-47650665	26	0.0571824	59
12:64409056-64409710	26	0.0571824	59
12:94707478-94707931	26	0.0571824	59
12:105503650-105504597	26	0.0571824	59
13:35902589-35903036	26	0.0571824	59
14:36060625-36060960	26	0.0571824	59
14:36194937-36196060	26	0.0571824	59
14:36196488-36198025	26	0.0571824	59
14:60051277-60052446	26	0.0571824	59
14:61348659-61349886	26	0.0571824	59
15:87753828-87754121	26	0.0571824	59
15:94665576-94667752	26	0.0571824	59
16:84877410-84878736	26	0.0571824	59
17:8846670-8848784	26	0.0571824	59
17:35006391-35007117	26	0.0571824	59
17:45396890-45397159	26	0.0571824	59
18:18004992-18006427	26	0.0571824	59
18:55082963-55083321	26	0.0571824	59
2:70980170-70981569	26	0.0571824	59
2:72226458-72228895	26	0.0571824	59
2:172653235-172653400	26	0.0571824	59
2:222875080-222875308	26	0.0571824	59
22:36544374-36545193	26	0.0571824	59
3:13298469-13299887	26	0.0571824	59
3:33234600-33235787	26	0.0571824	59
4:61748392-61751396	26	0.0571824	59
4:81408686-81408960	26	0.0571824	59
4:154824537-154825563	26	0.0571824	59
4:174684816-174685670	26	0.0571824	59
5:50730490-50731264	26	0.0571824	59
5:76959478-76960258	26	0.0571824	59
5:122462843-122463450	26	0.0571824	59
5:134853310-134854428	26	0.0571824	59
6:10493299-10493502	26	0.0571824	59
6:50921228-50921944	26	0.0571824	59
6:75968324-75969057	26	0.0571824	59
7:19125162-19125480	26	0.0571824	59
7:45894528-45895167	26	0.0571824	59
7:96473156-96474861	26	0.0571824	59
8:37671491-37675457	26	0.0571824	59
8:38876594-38877096	26	0.0571824	59
8:91872641-91873535	26	0.0571824	59
8:99145702-99146420	26	0.0571824	59
8:124621334-124623186	26	0.0571824	59
8:140786862-140787574	26	0.0571824	59
9:962622-963642	26	0.0571824	59
9:85945247-85945520	26	0.0571824	59
9:95753766-95755799	26	0.0571824	59
9:95755950-95758007	26	0.0571824	59
9:134029495-134029793	26	0.0571824	59
1:58487757-58488858	97	0.0568656	60
1:65241338-65241510	97	0.0568656	60
1:98283336-98284381	97	0.0568656	60
10:76828340-76830392	97	0.0568656	60
10:96152032-96153467	97	0.0568656	60
10:99779246-99781216	97	0.0568656	60
10:118914672-118916275	97	0.0568656	60
10:119291221-119292213	97	0.0568656	60
10:124210494-124212042	97	0.0568656	60
11:32417712-32417858	97	0.0568656	60
12:47774262-47774593	97	0.0568656	60
12:101879242-101879325	97	0.0568656	60
12:121253754-121255095	97	0.0568656	60
13:27442525-27442890	97	0.0568656	60
14:60180386-60180483	97	0.0568656	60
14:69724735-69725824	97	0.0568656	60
15:53667085-53668382	97	0.0568656	60
16:264850-266144	97	0.0568656	60
16:53526398-53526737	97	0.0568656	60
16:85157776-85160252	97	0.0568656	60
17:42410356-42412072	97	0.0568656	60
17:56832976-56833499	97	0.0568656	60
18:70274482-70276564	97	0.0568656	60
19:35409200-35409607	97	0.0568656	60
2:70969470-70970039	97	0.0568656	60
2:71546461-71547736	97	0.0568656	60
2:109111018-109113265	97	0.0568656	60
20:2620848-2622770	97	0.0568656	60
20:21438348-21439179	97	0.0568656	60
20:21447921-21448078	97	0.0568656	60
20:29921589-29922370	97	0.0568656	60
20:30046390-30046722	97	0.0568656	60
20:52222676-52224393	97	0.0568656	60
3:62330830-62331418	97	0.0568656	60
3:87924319-87925317	97	0.0568656	60
3:131175814-131176671	97	0.0568656	60
4:85633341-85633898	97	0.0568656	60
5:1061787-1062908	97	0.0568656	60
6:50916586-50916659	97	0.0568656	60
6:150352865-150353333	97	0.0568656	60
7:27158048-27158728	97	0.0568656	60
7:27189317-27189866	97	0.0568656	60
8:22069940-22070742	97	0.0568656	60
8:143527648-143531898	97	0.0568656	60
9:90982254-90983469	97	0.0568656	60
13:112032532-112032877	54	0.0557055	61
13:112032968-112033729	54	0.0557055	61
17:45426987-45427633	54	0.0557055	61
18:41862139-41862508	54	0.0557055	61
2:232923925-232925690	54	0.0557055	61
5:1903395-1904187	54	0.0557055	61
7:158481825-158483260	54	0.0557055	61
10:102797106-102798448	74	0.0556454	62
11:31803373-31803450	74	0.0556454	62
11:124296065-124296630	74	0.0556454	62
12:52710895-52711584	74	0.0556454	62
12:52713903-52714976	74	0.0556454	62
12:52727367-52727913	74	0.0556454	62
12:112397708-112398304	74	0.0556454	62
12:113366049-113366577	74	0.0556454	62
12:113606049-113607883	74	0.0556454	62
12:113657287-113658815	74	0.0556454	62
13:111771422-111771583	74	0.0556454	62
14:36052126-36052565	74	0.0556454	62
14:56346529-56346593	74	0.0556454	62
14:99138944-99141655	74	0.0556454	62
15:74426449-74426878	74	0.0556454	62
15:87721814-87723857	74	0.0556454	62
16:53523518-53525278	74	0.0556454	62
17:44074061-44075402	74	0.0556454	62
2:70970146-70970303	74	0.0556454	62
2:70984709-70985789	74	0.0556454	62
2:74579318-74580592	74	0.0556454	62
2:119319087-119319807	74	0.0556454	62
2:172653877-172654655	74	0.0556454	62
2:176654840-176655531	74	0.0556454	62
2:222873075-222873172	74	0.0556454	62
22:49389142-49390273	74	0.0556454	62
3:62337651-62338289	74	0.0556454	62
3:148613014-148613315	74	0.0556454	62
4:13133203-13135868	74	0.0556454	62
4:41442218-41444560	74	0.0556454	62
5:72561929-72562779	74	0.0556454	62
5:92955075-92955436	74	0.0556454	62
5:92965552-92965950	74	0.0556454	62
5:110433923-110434095	74	0.0556454	62
6:45738965-45739834	74	0.0556454	62
6:101953488-101953918	74	0.0556454	62
6:101954025-101954110	74	0.0556454	62
6:101954247-101954458	74	0.0556454	62
8:76478819-76479922	74	0.0556454	62
8:77748592-77749058	74	0.0556454	62
1:119327514-119328027	61	0.0546006	63
1:119350670-119351472	61	0.0546006	63
1:215376797-215377286	61	0.0546006	63
1:219133817-219135077	61	0.0546006	63
10:28070738-28070959	61	0.0546006	63
10:100983493-100983675	61	0.0546006	63
10:124883971-124887356	61	0.0546006	63
10:131651160-131651197	61	0.0546006	63
11:16588839-16589301	61	0.0546006	63
11:19220009-19220973	61	0.0546006	63
11:20136979-20137424	61	0.0546006	63
11:119586148-119586424	61	0.0546006	63
12:26270696-26271263	61	0.0546006	63
12:52618420-52619998	61	0.0546006	63
12:52653091-52654073	61	0.0546006	63
12:84191459-84191797	61	0.0546006	63
12:129211202-129215088	61	0.0546006	63
13:99440616-99442278	61	0.0546006	63
13:111757832-111758825	61	0.0546006	63
13:111763239-111764301	61	0.0546006	63
13:111764624-111764898	61	0.0546006	63
13:111774283-111776115	61	0.0546006	63
14:28306074-28307583	61	0.0546006	63
14:36121988-36123264	61	0.0546006	63
14:37136595-37138185	61	0.0546006	63
14:73775942-73778352	61	0.0546006	63
14:94307298-94308008	61	0.0546006	63
14:101099616-101100783	61	0.0546006	63
15:87751256-87752546	61	0.0546006	63
15:94709958-94711272	61	0.0546006	63
16:52879155-52879917	61	0.0546006	63
17:32374657-32374988	61	0.0546006	63
17:45403856-45405512	61	0.0546006	63
17:63703976-63706393	61	0.0546006	63
18:55514599-55516108	61	0.0546006	63
2:70977834-70978397	61	0.0546006	63
2:104845033-104845567	61	0.0546006	63
2:119315907-119316219	61	0.0546006	63
2:119323862-119323941	61	0.0546006	63
2:119323993-119324149	61	0.0546006	63
2:161989273-161989369	61	0.0546006	63
2:172663618-172664216	61	0.0546006	63
2:172672932-172674314	61	0.0546006	63
2:176652334-176654383	61	0.0546006	63
2:176694501-176695063	61	0.0546006	63
2:176744545-176745611	61	0.0546006	63
20:21320067-21320481	61	0.0546006	63
3:140138275-140138957	61	0.0546006	63
3:159294712-159295751	61	0.0546006	63
3:159304496-159304863	61	0.0546006	63
4:4910563-4911092	61	0.0546006	63
4:41575876-41576117	61	0.0546006	63
4:94974543-94975330	61	0.0546006	63
4:111761263-111762193	61	0.0546006	63
4:167015358-167015713	61	0.0546006	63
4:174679359-174681939	61	0.0546006	63
5:38294961-38295001	61	0.0546006	63
5:54554718-54555352	61	0.0546006	63
5:72632682-72632992	61	0.0546006	63
5:76964112-76964649	61	0.0546006	63
5:76975123-76975363	61	0.0546006	63
5:87999098-87999254	61	0.0546006	63
5:87999337-87999476	61	0.0546006	63
5:92939943-92940119	61	0.0546006	63
5:149549730-149550174	61	0.0546006	63
5:172604918-172605616	61	0.0546006	63
5:174091260-174092335	61	0.0546006	63
6:50790308-50791370	61	0.0546006	63
6:50926779-50927313	61	0.0546006	63
6:100159186-100159465	61	0.0546006	63
6:100162324-100162992	61	0.0546006	63
6:101001232-101001351	61	0.0546006	63
6:101001729-101001967	61	0.0546006	63
6:101002193-101002419	61	0.0546006	63
6:101002495-101003261	61	0.0546006	63
6:101003667-101004322	61	0.0546006	63
6:101009768-101010952	61	0.0546006	63
6:101011940-101013392	61	0.0546006	63
6:108547203-108547901	61	0.0546006	63
7:1237286-1237829	61	0.0546006	63
7:25864717-25864976	61	0.0546006	63
7:25866544-25867021	61	0.0546006	63
8:11595262-11595878	61	0.0546006	63
8:25958511-25958557	61	0.0546006	63
8:37671103-37671374	61	0.0546006	63
8:41872498-41874029	61	0.0546006	63
8:81640700-81640902	61	0.0546006	63
8:100028606-100028800	61	0.0546006	63
9:85342174-85343597	61	0.0546006	63
1:168902533-168903137	14	0.0542025	64
1:168905431-168905562	14	0.0542025	64
10:21828640-21829594	14	0.0542025	64
10:102499002-102499691	14	0.0542025	64
11:20186838-20187027	14	0.0542025	64
11:117528563-117529694	14	0.0542025	64
12:113608100-113608560	14	0.0542025	64
13:27390070-27390670	14	0.0542025	64
14:71468430-71469345	14	0.0542025	64
15:36643598-36644950	14	0.0542025	64
15:94691709-94692109	14	0.0542025	64
17:32371311-32372289	14	0.0542025	64
17:56835708-56835773	14	0.0542025	64
4:94968794-94970338	14	0.0542025	64
4:94972276-94972529	14	0.0542025	64
4:174682128-174683638	14	0.0542025	64
5:50297168-50298431	14	0.0542025	64
5:92942271-92942817	14	0.0542025	64
5:141062038-141062776	14	0.0542025	64
6:5939470-5939763	14	0.0542025	64
6:36463238-36463978	14	0.0542025	64
6:37774179-37775080	14	0.0542025	64
6:100157740-100158658	14	0.0542025	64
8:24913829-24914685	14	0.0542025	64
8:25964948-25965573	14	0.0542025	64
8:65449512-65449648	14	0.0542025	64
9:965543-965857	14	0.0542025	64
1:51207076-51208538	52	0.0541398	65
1:154656714-154656749	52	0.0541398	65
1:219119495-219120361	52	0.0541398	65
11:36354530-36355974	52	0.0541398	65
11:65423233-65424861	52	0.0541398	65
13:19997330-19998461	52	0.0541398	65
14:57833941-57834769	52	0.0541398	65
15:94761991-94762138	52	0.0541398	65
17:30838362-30838750	52	0.0541398	65
17:30838930-30839040	52	0.0541398	65
17:44017297-44018003	52	0.0541398	65
18:75254749-75255858	52	0.0541398	65
19:10390773-10392929	52	0.0541398	65
2:45022201-45022511	52	0.0541398	65
2:46378278-46380071	52	0.0541398	65
3:27729251-27729743	52	0.0541398	65
4:13139192-13139586	52	0.0541398	65
5:43055409-43055680	52	0.0541398	65
5:43077662-43079234	52	0.0541398	65
5:139472964-139474692	52	0.0541398	65
6:37771794-37773760	52	0.0541398	65
6:150285596-150286135	52	0.0541398	65
6:166320594-166320864	52	0.0541398	65
8:21962242-21962876	52	0.0541398	65
8:29264902-29265786	52	0.0541398	65
9:36126197-36127229	52	0.0541398	65
9:72217502-72219213	52	0.0541398	65
1:47746657-47746963	6	0.0536007	66
1:110428520-110429007	6	0.0536007	66
1:156417248-156418082	6	0.0536007	66
1:181025019-181025720	6	0.0536007	66
1:208472423-208473891	6	0.0536007	66
1:234371298-234371691	6	0.0536007	66
10:8136985-8137361	6	0.0536007	66
10:42748174-42749466	6	0.0536007	66
10:116153327-116154982	6	0.0536007	66
11:16583593-16583945	6	0.0536007	66
11:62449615-62451554	6	0.0536007	66
11:74913650-74915178	6	0.0536007	66
11:75056095-75057745	6	0.0536007	66
12:4888350-4890472	6	0.0536007	66
12:52688964-52689809	6	0.0536007	66
14:99695088-99696194	6	0.0536007	66
15:23658574-23660111	6	0.0536007	66
15:38360897-38363457	6	0.0536007	66
16:2009734-2010866	6	0.0536007	66
17:44045241-44046054	6	0.0536007	66
17:44051383-44051910	6	0.0536007	66
17:52024753-52027346	6	0.0536007	66
17:68099922-68100675	6	0.0536007	66
17:68672319-68673945	6	0.0536007	66
17:75399500-75401387	6	0.0536007	66
19:18584337-18584989	6	0.0536007	66
2:20728516-20731070	6	0.0536007	66
2:31213826-31215229	6	0.0536007	66
2:45730491-45733189	6	0.0536007	66
2:85833812-85836082	6	0.0536007	66
2:95374785-95376876	6	0.0536007	66
2:176750998-176751674	6	0.0536007	66
20:44369220-44370864	6	0.0536007	66
22:28039282-28042062	6	0.0536007	66
3:138972918-138972962	6	0.0536007	66
3:138973126-138973694	6	0.0536007	66
3:159298182-159298917	6	0.0536007	66
5:37872149-37873835	6	0.0536007	66
5:88011819-88012472	6	0.0536007	66
5:137605399-137605870	6	0.0536007	66
6:99386039-99386744	6	0.0536007	66
6:142664277-142665414	6	0.0536007	66
7:87067439-87068320	6	0.0536007	66
7:100330100-100332952	6	0.0536007	66
7:150576286-150577422	6	0.0536007	66
8:100025637-100026402	6	0.0536007	66
9:96441182-96441888	6	0.0536007	66
9:100745777-100746864	6	0.0536007	66
9:139181638-139184591	6	0.0536007	66
1:53165238-53166512	92	0.0525308	67
1:90968596-90968921	92	0.0525308	67
1:206150430-206151136	92	0.0525308	67
10:101286334-101287693	92	0.0525308	67
11:115955909-115956249	92	0.0525308	67
12:47676928-47679551	92	0.0525308	67
12:47975174-47975934	92	0.0525308	67
12:52680272-52680879	92	0.0525308	67
12:63460428-63461712	92	0.0525308	67
12:113586892-113588492	92	0.0525308	67
13:24641999-24644089	92	0.0525308	67
14:37135018-37135416	92	0.0525308	67
14:37138503-37138654	92	0.0525308	67
15:30796823-30799072	92	0.0525308	67
15:35182353-35182464	92	0.0525308	67
15:75897958-75899903	92	0.0525308	67
16:55254363-55254853	92	0.0525308	67
16:87533072-87536431	92	0.0525308	67
17:28642503-28644578	92	0.0525308	67
17:33176060-33177037	92	0.0525308	67
17:44065812-44066482	92	0.0525308	67
17:44068926-44069169	92	0.0525308	67
18:33398906-33399558	92	0.0525308	67
2:71534118-71534865	92	0.0525308	67
2:171280043-171282448	92	0.0525308	67
2:185171092-185171977	92	0.0525308	67
2:222997051-222997987	92	0.0525308	67
20:13148671-13150815	92	0.0525308	67
20:41976512-41978541	92	0.0525308	67
22:17890852-17892303	92	0.0525308	67
22:29548227-29548893	92	0.0525308	67
3:135852163-135852896	92	0.0525308	67
3:170868923-170869226	92	0.0525308	67
4:144840273-144841668	92	0.0525308	67
4:156807603-156808800	92	0.0525308	67
5:1934829-1936020	92	0.0525308	67
5:1936065-1936286	92	0.0525308	67
7:123459268-123461043	92	0.0525308	67
7:150494944-150496444	92	0.0525308	67
8:140783782-140786303	92	0.0525308	67
9:21985077-21986224	92	0.0525308	67
1:24520814-24521805	42	0.0521359	68
1:47674856-47674959	42	0.0521359	68
1:61295216-61295376	42	0.0521359	68
1:94485384-94486096	42	0.0521359	68
1:110950486-110952111	42	0.0521359	68
1:143750919-143751518	42	0.0521359	68
1:178466226-178467626	42	0.0521359	68
10:6226527-6228001	42	0.0521359	68
10:22644914-22645823	42	0.0521359	68
10:22669367-22670539	42	0.0521359	68
10:50492357-50492809	42	0.0521359	68
11:117983455-117984795	42	0.0521359	68
12:52669501-52669541	42	0.0521359	68
14:51803958-51805603	42	0.0521359	68
17:34083231-34085026	42	0.0521359	68
17:43165409-43166431	42	0.0521359	68
17:44018135-44018568	42	0.0521359	68
17:44026304-44026517	42	0.0521359	68
17:76975014-76976046	42	0.0521359	68
19:10485476-10486776	42	0.0521359	68
19:47372371-47372898	42	0.0521359	68
2:84961243-84962031	42	0.0521359	68
2:241155953-241157300	42	0.0521359	68
21:45175615-45177330	42	0.0521359	68
22:15945518-15946990	42	0.0521359	68
5:76361890-76362627	42	0.0521359	68
5:176761861-176764230	42	0.0521359	68
6:108545488-108546770	42	0.0521359	68
8:29261332-29264797	42	0.0521359	68
8:134650949-134654207	42	0.0521359	68
8:145122197-145124253	42	0.0521359	68
9:92995872-92996351	42	0.0521359	68
10:119282030-119282131	96	0.0518338	69
12:52632972-52633368	96	0.0518338	69
13:27443214-27443296	96	0.0518338	69
13:99407148-99407986	96	0.0518338	69
15:89444216-89444821	96	0.0518338	69
17:70479784-70480989	96	0.0518338	69
19:35407406-35407567	96	0.0518338	69
2:19424449-19425175	96	0.0518338	69
2:66518302-66518513	96	0.0518338	69
2:222869776-222870163	96	0.0518338	69
3:148588866-148588945	96	0.0518338	69
4:4908397-4909181	96	0.0518338	69
4:81342012-81343857	96	0.0518338	69
5:72751667-72751916	96	0.0518338	69
5:72957329-72958391	96	0.0518338	69
5:92956255-92956968	96	0.0518338	69
6:1323237-1323370	96	0.0518338	69
6:85535249-85535529	96	0.0518338	69
6:101015949-101016189	96	0.0518338	69
1:3299602-3301120	85	0.0515049	70
1:20682831-20686098	85	0.0515049	70
1:47946516-47948655	85	0.0515049	70
1:50653504-50654887	85	0.0515049	70
1:63567952-63568852	85	0.0515049	70
1:90944672-90945359	85	0.0515049	70
1:159495102-159495611	85	0.0515049	70
1:179553767-179554673	85	0.0515049	70
10:102883630-102884700	85	0.0515049	70
10:103990260-103991774	85	0.0515049	70
10:119295974-119296349	85	0.0515049	70
11:31784148-31784497	85	0.0515049	70
11:128749639-128749777	85	0.0515049	70
12:3470299-3471250	85	0.0515049	70
12:52631371-52632544	85	0.0515049	70
12:53229369-53229977	85	0.0515049	70
12:113593887-113594434	85	0.0515049	70
13:27396146-27397046	85	0.0515049	70
13:27447840-27448246	85	0.0515049	70
13:111759988-111760666	85	0.0515049	70
13:111808867-111809114	85	0.0515049	70
14:36042921-36043546	85	0.0515049	70
14:100993306-100995692	85	0.0515049	70
14:101317189-101318001	85	0.0515049	70
15:34959635-34960328	85	0.0515049	70
16:55259464-55259780	85	0.0515049	70
17:1903519-1909615	85	0.0515049	70
17:76931073-76932200	85	0.0515049	70
19:1726886-1727794	85	0.0515049	70
19:38803966-38806159	85	0.0515049	70
2:45089016-45091248	85	0.0515049	70
2:66512796-66513225	85	0.0515049	70
2:222884356-222884869	85	0.0515049	70
20:2487064-2487796	85	0.0515049	70
21:33318546-33322604	85	0.0515049	70
3:63239030-63240016	85	0.0515049	70
3:140146409-140149194	85	0.0515049	70
4:13139946-13140065	85	0.0515049	70
4:108964939-108966003	85	0.0515049	70
4:111772194-111774162	85	0.0515049	70
4:122520888-122521727	85	0.0515049	70
5:122452805-122454735	85	0.0515049	70
5:145698422-145700544	85	0.0515049	70
5:177948865-177950318	85	0.0515049	70
6:28885944-28886372	85	0.0515049	70
6:108595967-108596761	85	0.0515049	70
7:27162804-27163386	85	0.0515049	70
7:32963258-32964205	85	0.0515049	70
7:100602034-100602871	85	0.0515049	70
7:102708606-102708750	85	0.0515049	70
7:154857185-154858262	85	0.0515049	70
8:144582272-144585100	85	0.0515049	70
9:37015934-37018076	85	0.0515049	70
7:27147934-27148006	68	0.0514087	71
7:27148127-27149665	68	0.0514087	71
7:27150684-27150895	68	0.0514087	71
7:27150952-27151569	68	0.0514087	71
7:27151693-27152080	68	0.0514087	71
1:16891294-16893442	39	0.0513684	72
1:92718455-92719921	39	0.0513684	72
10:23532804-23532934	39	0.0513684	72
10:101270953-101271747	39	0.0513684	72
14:36194743-36194907	39	0.0513684	72
14:92049321-92050940	39	0.0513684	72
14:104624291-104625806	39	0.0513684	72
16:66128754-66130208	39	0.0513684	72
17:17566331-17568400	39	0.0513684	72
2:104642021-104642418	39	0.0513684	72
22:18126156-18126482	39	0.0513684	72
22:18130815-18131002	39	0.0513684	72
22:18131549-18131900	39	0.0513684	72
3:129687477-129687618	39	0.0513684	72
3:129687779-129687989	39	0.0513684	72
4:808674-810895	39	0.0513684	72
5:158455822-158457511	39	0.0513684	72
5:158463785-158466003	39	0.0513684	72
6:170439189-170439948	39	0.0513684	72
8:22077475-22079281	39	0.0513684	72
1:32010187-32011248	77	0.0498554	73
1:47682976-47683690	77	0.0498554	73
1:178470052-178471598	77	0.0498554	73
10:101290024-101290939	77	0.0498554	73
12:52676129-52676265	77	0.0498554	73
14:60188913-60189212	77	0.0498554	73
15:61460457-61461368	77	0.0498554	73
17:29930121-29931616	77	0.0498554	73
17:32368543-32368997	77	0.0498554	73
17:33177583-33179696	77	0.0498554	73
17:44927345-44930305	77	0.0498554	73
18:19523244-19524338	77	0.0498554	73
19:1699783-1701178	77	0.0498554	73
19:7758961-7760688	77	0.0498554	73
2:73371729-73374481	77	0.0498554	73
2:121758537-121759601	77	0.0498554	73
2:161991791-161992140	77	0.0498554	73
20:22510305-22512586	77	0.0498554	73
3:69517645-69518273	77	0.0498554	73
3:157491734-157492552	77	0.0498554	73
4:41578132-41579298	77	0.0498554	73
4:54787037-54787164	77	0.0498554	73
4:111774309-111774978	77	0.0498554	73
4:186174673-186175064	77	0.0498554	73
4:186175222-186175385	77	0.0498554	73
5:1904316-1905488	77	0.0498554	73
5:6501760-6502584	77	0.0498554	73
5:122451679-122452606	77	0.0498554	73
6:1324646-1325013	77	0.0498554	73
6:1338049-1339486	77	0.0498554	73
6:50899087-50899520	77	0.0498554	73
6:137859729-137861228	77	0.0498554	73
7:96494727-96494977	77	0.0498554	73
7:156490542-156492088	77	0.0498554	73
8:24870847-24871317	77	0.0498554	73
8:48812294-48814206	77	0.0498554	73
9:123301086-123302448	77	0.0498554	73
9:125819188-125820123	77	0.0498554	73
[truncated: 1,808 more rows]
