# Supplementary material for: A Deep Survival EWAS approach estimating risk profile based on pre-diagnostic DNA methylation: An application to breast cancer time to diagnosis
Source: PLoS Comput Biol. 2022 Sep 26;18(9):e1009959. doi: 10.1371/journal.pcbi.1009959 (PMC9536632; doi:10.1371/journal.pcbi.1009959)
Supplement: S5 Table — Results of independent modeling of CpG Islands w.r.t. TTD. The table reports p-values and test statistics obtained by modeling one univariate CoxPH for each island. (XLSX) [file pcbi.1009959.s008.xlsx]

## Sheet: StandardEWAS p-values
CpG_Island	pvalues	stattest	coefabs	concordance
1:848737-851466	0.000342487	3.58084	0.192996	0.514369
1:865469-868226	0.855801	0.181722	0.0102939	0.503919
1:891092-892422	0.268546	1.10642	0.0671919	0.498694
1:1279462-1280955	0.169511	1.37378	0.0942735	0.492293
1:2450283-2451870	0.00140439	3.19375	0.178253	0.566325
1:2970754-2970807	0.227671	1.20638	0.0759746	0.537
1:2973786-2977805	0.178244	1.34618	0.0824652	0.517863
1:2979921-2980557	0.377295	0.882891	0.0568245	0.536444
1:3299602-3301120	0.00121107	3.23626	0.206564	0.553328
1:3557058-3559808	0.0164767	2.39818	0.148578	0.545653
1:4613765-4616584	0.00079539	3.35439	0.203489	0.56417
1:6401526-6403517	0.152163	1.43193	0.0793255	0.552348
1:6406594-6407882	0.706569	0.376469	0.0218989	0.531938
1:9477996-9478409	0.0333218	2.12818	0.12845	0.543106
1:13712123-13713200	0.071038	1.80523	0.112288	0.546796
1:14091938-14092454	0.175122	1.35593	0.0742912	0.531154
1:16426743-16427157	0.107528	1.60941	0.100276	0.526386
1:16812044-16813024	0.0880408	1.70582	0.0944727	0.472112
1:16891294-16893442	0.874668	0.157732	0.0102971	0.487558
1:16898511-16900507	0.0340574	2.11939	0.134536	0.556953
1:16906356-16907295	0.000469897	3.49735	0.208156	0.582784
1:18829199-18831014	0.747866	0.321454	0.0195701	0.487852
1:18831389-18831595	0.000379337	3.55406	0.203592	0.560218
1:18831770-18832416	0.258843	1.12913	0.0654093	0.46803
1:18835330-18836574	0.000439874	3.51493	0.203949	0.547841
1:18839758-18840187	0.222611	1.21962	0.0751395	0.541571
1:18840354-18840671	0.275926	1.08952	0.0622723	0.47012
1:18842025-18843326	0.00888762	2.61635	0.171626	0.55754
1:18844222-18844684	4.61968e-06	4.58136	0.281438	0.587551
1:18845007-18845073	0.0289826	2.18372	0.132712	0.531644
1:18845464-18845713	0.00329308	2.93897	0.170565	0.545033
1:18915955-18916415	0.00561134	2.76967	0.155217	0.594932
1:19842843-19844572	0.689121	0.400048	0.0247961	0.527888
1:19863734-19865375	0.489165	0.691637	0.0420111	0.519986
1:20565170-20565921	0.00117809	3.24413	0.190847	0.587453
1:20682831-20686098	0.000824022	3.3446	0.20247	0.561851
1:20751329-20753179	0.00176883	3.12653	0.188479	0.557181
1:23622943-23624257	6.08116e-06	4.52355	0.261855	0.577559
1:24066865-24067608	2.00299e-05	4.26456	0.244907	0.565606
1:24520814-24521805	0.0262778	2.22208	0.120804	0.520671
1:25127743-25131723	0.0957643	1.66574	0.107697	0.516687
1:25815101-25817340	0.105165	1.62031	0.0944936	0.535759
1:26244555-26245840	0.000745084	3.37243	0.199798	0.575534
1:26360481-26361415	0.000952523	3.30419	0.189154	0.579551
1:29011089-29012346	0.0895202	1.69793	0.109588	0.552903
1:29320287-29324393	0.0880485	1.70578	0.106488	0.525113
1:29435188-29437770	0.00320642	2.94722	0.158614	0.569754
1:32010187-32011248	0.313377	1.00816	0.0613584	0.506825
1:33544734-33545661	0.963291	0.0460242	0.00294671	0.526354
1:35811251-35813151	0.472405	0.718572	0.0443395	0.51463
1:35814961-35816031	0.00012783	3.8306	0.221074	0.546405
1:37271000-37273474	0.00459997	2.83379	0.167109	0.568317
1:37871857-37873425	0.000246559	3.66581	0.216565	0.562178
1:38283566-38286148	0.0533589	1.93201	0.113802	0.518908
1:39909667-39910656	0.00837878	2.63641	0.154028	0.552511
1:39922019-39922574	0.183265	1.33077	0.0856191	0.524002
1:39930205-39931072	0.0405474	2.04813	0.120719	0.512703
1:40026295-40027821	1.40295e-06	4.82459	0.268096	0.564496
1:40553604-40554592	0.0192418	2.34081	0.132836	0.539188
1:40554767-40555727	0.237361	1.18161	0.0619074	0.546829
1:44644833-44646698	0.0129551	2.485	0.146837	0.542453
1:46686374-46686930	0.0118416	2.51683	0.164484	0.546927
1:46704650-46705431	0.190816	1.30817	0.0693169	0.435471
1:46723756-46724313	0.000214543	3.70125	0.219375	0.584678
1:46727381-46728578	0.264847	1.11501	0.0704204	0.504441
1:46728686-46729877	0.00938289	2.59778	0.157585	0.517798
1:46771251-46771808	0.00128529	3.21924	0.177046	0.561524
1:46782163-46782706	0.053444	1.93132	0.126679	0.552381
1:47463421-47464314	0.112866	1.58544	0.0793461	0.509405
1:47467476-47468063	0.114366	1.57887	0.0834534	0.512507
1:47468772-47468936	0.0395528	2.05839	0.114298	0.557671
1:47469092-47470768	0.0144396	2.44614	0.142184	0.530403
1:47654520-47655652	0.000624922	3.42056	0.208343	0.579812
1:47670913-47672951	0.272537	1.09724	0.0636616	0.51107
1:47674856-47674959	0.0447906	2.00662	0.121369	0.505552
1:47675329-47678200	0.0620415	1.866	0.105598	0.524786
1:47681809-47681857	5.33669e-08	5.43971	0.303596	0.60819
1:47682003-47682886	0.864455	0.170706	0.00995501	0.503723
1:47682976-47683690	0.00101629	3.28598	0.179099	0.56959
1:47683846-47684573	0.586005	0.544635	0.0309121	0.582849
1:47746297-47746600	1.07855e-05	4.40079	0.269603	0.569199
1:47746657-47746963	9.49375e-05	3.90318	0.218312	0.554928
1:47946516-47948655	0.00126201	3.22448	0.185176	0.552903
1:50653504-50654887	0.00220608	3.06099	0.18433	0.542812
1:50655028-50655793	0.0059718	2.74933	0.162395	0.543694
1:50655886-50656036	0.412621	0.819291	0.0487556	0.485664
1:50656565-50657940	0.0201386	2.32376	0.13876	0.541082
1:50658741-50659961	0.104743	1.62228	0.096325	0.519267
1:50660197-50660328	0.233483	1.19144	0.064548	0.510842
1:50660703-50662299	0.00052431	3.46802	0.199096	0.564137
1:50662716-50662848	0.608888	0.511662	0.0323942	0.496049
1:50663167-50663833	0.373368	0.890182	0.0547508	0.541539
1:50663929-50664059	0.342887	0.948477	0.0565858	0.51672
1:50664770-50665293	0.105072	1.62075	0.102691	0.529489
1:50665382-50665948	0.114499	1.57829	0.0960349	0.491248
1:50666012-50666580	0.966398	0.0421269	0.00233781	0.525439
1:50668760-50668875	0.0859995	1.71689	0.0992427	0.525798
1:51207076-51208538	0.492822	0.685828	0.0406181	0.484717
1:51214866-51214950	0.00188034	3.10851	0.203057	0.587421
1:51215279-51215755	0.000858071	3.33335	0.185173	0.549735
1:52871065-52871886	1.987e-06	4.75474	0.30866	0.606198
1:53165238-53166512	0.112211	1.58833	0.0981986	0.532722
1:53300161-53301620	0.33098	0.972141	0.0564496	0.489877
1:53975966-53977888	0.712523	0.368469	0.0223363	0.48119
1:55277649-55279061	0.000953416	3.30392	0.203284	0.565639
1:58487757-58488858	4.32197e-08	5.47716	0.316861	0.621285
1:61290322-61290479	0.337342	0.959431	0.0643845	0.496179
1:61291958-61292756	9.47583e-05	3.90364	0.216556	0.558912
1:61295216-61295376	0.156964	1.41536	0.081257	0.504082
1:61295480-61295601	0.688417	0.401004	0.0266712	0.505192
1:61320216-61322152	0.000448114	3.51	0.196276	0.574522
1:62556739-62557759	0.00269371	3.00069	0.185967	0.558226
1:63557767-63558207	0.00789933	2.65634	0.152088	0.54709
1:63558370-63558672	0.0404662	2.04896	0.124305	0.544119
1:63564768-63564832	0.160813	1.40234	0.0933581	0.524068
1:63565167-63565456	0.187875	1.31689	0.0822588	0.503788
1:63567952-63568852	0.00581712	2.75792	0.152545	0.545066
1:65241338-65241510	0.00297704	2.9701	0.168169	0.567762
1:65763590-65764363	0.0348893	2.10964	0.127428	0.53615
1:66030483-66031903	0.00345194	2.92433	0.16937	0.564268
1:67545560-67545792	0.000660649	3.40541	0.243042	0.550454
1:67545842-67546352	2.38398e-05	4.22551	0.258758	0.578538
1:68469197-68471142	0.00673602	2.70962	0.163255	0.566292
1:69805556-69807335	0.00425862	2.85834	0.171709	0.548854
1:71284815-71286418	0.232384	1.19424	0.0717103	0.466887
1:75368402-75368959	0.0231744	2.27055	0.136149	0.536771
1:75370387-75370754	0.309733	1.01578	0.0618637	0.521716
1:75370868-75370975	0.812784	0.236836	0.0135794	0.498171
1:75372712-75373010	0.0811936	1.7438	0.106326	0.536314
1:75373202-75373925	0.000475423	3.49423	0.194529	0.599471
1:75374468-75375627	0.0537982	1.92846	0.122552	0.536444
1:78283878-78284077	0.164604	1.38975	0.0801138	0.529293
1:78284137-78284959	0.000134693	3.81772	0.204366	0.568872
1:78729158-78730200	0.69537	0.391578	0.0240859	0.507805
1:85236473-85236879	0.399666	0.842219	0.0551216	0.509536
1:85286098-85287143	8.1598e-05	3.93966	0.220093	0.545262
1:90944672-90945359	0.00541439	2.78129	0.164404	0.542584
1:90945518-90945656	2.51045e-08	5.57254	0.330592	0.634087
1:90949048-90949399	0.00183682	3.11542	0.180499	0.577134
1:90954500-90955393	0.0535303	1.93062	0.105589	0.547743
1:90955609-90956401	0.281738	1.07642	0.0676319	0.52606
1:90956527-90957128	0.00338814	2.93014	0.170624	0.574489
1:90957358-90957617	0.00387856	2.88787	0.172834	0.551989
1:90957745-90958380	0.133373	1.50093	0.0960097	0.535824
1:90963042-90963258	0.0183404	2.35867	0.143635	0.5386
1:90963374-90963716	0.000910925	3.31668	0.203285	0.567174
1:90963820-90964386	0.0471743	1.98473	0.117175	0.510058
1:90964481-90964614	0.61085	0.508861	0.0321823	0.496832
1:90964878-90965337	9.82158e-05	3.89496	0.232285	0.577918
1:90968596-90968921	0.0147247	2.43908	0.136691	0.540951
1:91072778-91072881	0.000627751	3.41933	0.194621	0.575893
1:91072975-91073035	0.424618	0.798435	0.0478698	0.508099
1:91073568-91074479	0.0461879	1.99367	0.121261	0.548625
1:91088838-91089978	0.00192538	3.10151	0.177994	0.537065
1:92123018-92123168	0.170966	1.36911	0.0842839	0.538632
1:92123276-92123388	6.3679e-08	5.40815	0.352196	0.629939
1:92123502-92124673	2.86176e-05	4.1842	0.253142	0.54856
1:92718455-92719921	0.64072	0.466693	0.0298577	0.511234
1:92720000-92724204	0.030895	2.15842	0.11857	0.481647
1:92724308-92725197	6.17195e-05	4.00614	0.21982	0.598034
1:94485384-94486096	0.662303	0.436735	0.024743	0.556397
1:98283336-98284381	2.34571e-08	5.58435	0.341336	0.630266
1:98287629-98287766	0.00442162	2.8464	0.152743	0.557704
1:100777157-100778458	0.000331336	3.58948	0.171926	0.547776
1:109457619-109458575	0.000595723	3.43355	0.203098	0.56688
1:109810429-109811669	0.161589	1.39975	0.0825168	0.533995
1:110083893-110084811	0.173117	1.36226	0.0873502	0.503233
1:110411789-110412653	0.345652	0.943056	0.0582057	0.504898
1:110412896-110414955	0.00306388	2.96126	0.177045	0.53504
1:110428052-110428392	0.0299661	2.17054	0.121617	0.512671
1:110428520-110429007	0.0386806	2.06757	0.124161	0.533277
1:110494532-110495753	0.000270086	3.64242	0.208147	0.580236
1:110553818-110556317	4.11577e-06	4.60545	0.289169	0.582359
1:110950486-110952111	0.165428	1.38704	0.0636998	0.53246
1:111017334-111019820	0.123796	1.53903	0.102617	0.557018
1:112332855-112332980	0.444797	0.764117	0.0533394	0.486023
1:112333011-112335273	0.00487511	2.81517	0.15458	0.552544
1:112845953-112846515	0.494089	0.683819	0.0404097	0.508752
1:112852159-112853944	2.02689e-05	4.26191	0.272216	0.585037
1:113087905-113088695	0.569893	0.568209	0.0321075	0.509438
1:116181920-116184056	0.191145	1.3072	0.0861559	0.538143
1:119323836-119324429	0.0113219	2.5326	0.15234	0.549376
1:119327514-119328027	0.161267	1.40082	0.0820066	0.517863
1:119328250-119329069	0.0201942	2.32272	0.140149	0.55705
1:119329333-119329754	0.000357607	3.56954	0.228707	0.569656
1:119329945-119330074	0.560148	0.582621	0.0354837	0.516687
1:119330150-119330240	0.126636	1.5275	0.105843	0.516949
1:119330320-119330430	0.577506	0.557031	0.0342476	0.514761
1:119330674-119330957	0.00507687	2.80212	0.168848	0.561884
1:119331279-119332235	0.100096	1.64439	0.102078	0.518516
1:119333118-119333256	0.0347488	2.11127	0.131972	0.545523
1:119333355-119333421	0.02177	2.29436	0.141353	0.539775
1:119333515-119333932	0.0314384	2.15148	0.128383	0.516034
1:119337142-119337742	0.0201889	2.32282	0.143641	0.535301
1:119344398-119344977	0.00887651	2.61677	0.154178	0.539547
1:119345071-119345223	0.536743	0.617746	0.0366787	0.502449
1:119345305-119345610	0.122983	1.54237	0.0977095	0.517014
1:119350326-119350427	0.055676	1.91356	0.125009	0.535236
1:119350670-119351472	0.189462	1.31217	0.0805248	0.497616
1:119351534-119352779	0.00351209	2.91895	0.190309	0.56012
1:143750919-143751518	1.22982e-06	4.85077	0.312346	0.60032
1:143786875-143787433	0.000239195	3.67356	0.221785	0.589445
1:144184338-144186032	0.15201	1.43247	0.0884348	0.484521
1:145010662-145011499	0.341333	0.951535	0.0667484	0.545751
1:145015270-145019201	0.673066	0.421944	0.0273904	0.520835
1:146248652-146249097	0.284076	1.07121	0.0683055	0.507707
1:150346622-150348566	0.181969	1.33472	0.0862676	0.522076
1:151917472-151919043	0.050853	1.95272	0.121323	0.551074
1:152740756-152742323	0.573641	0.562697	0.0375192	0.508883
1:153317815-153318444	0.00010266	3.88422	0.230488	0.553132
1:153320763-153321889	0.121928	1.54673	0.103411	0.533963
1:154656714-154656749	0.00694382	2.69953	0.155994	0.538959
1:154656844-154658343	0.0178983	2.36771	0.137971	0.539677
1:154671785-154672269	9.2591e-06	4.43379	0.233081	0.605578
1:154672485-154673341	2.55731e-05	4.20968	0.261906	0.588923
1:154860372-154862434	0.057071	1.90277	0.116256	0.512377
1:155081453-155082416	0.548843	0.599495	0.0381671	0.523349
1:155085279-155085769	0.643388	0.462967	0.0289219	0.523806
1:155095438-155097726	0.0938329	1.67552	0.104092	0.487689
1:155156720-155157393	0.269364	1.10453	0.0666462	0.511495
1:155160160-155160903	0.0138698	2.46062	0.157781	0.528378
1:155163824-155164416	0.000228822	3.68487	0.216674	0.578898
1:156417248-156418082	0.404257	0.834042	0.0464139	0.508915
1:158090642-158091676	0.000278057	3.63493	0.250928	0.598165
1:159495102-159495611	0.0051756	2.7959	0.157737	0.534158
1:159708960-159709322	0.633648	0.476599	0.0306536	0.501992
1:160259682-160260755	0.0844585	1.72538	0.100476	0.492685
1:163353397-163353650	0.0415326	2.03817	0.121097	0.545425
1:163588164-163589231	0.148036	1.4465	0.086757	0.538992
1:163589777-163590529	0.0311191	2.15555	0.132159	0.51561
1:163590670-163592945	0.00600632	2.74744	0.160838	0.54954
1:163612194-163612649	0.00489195	2.81406	0.159767	0.495134
1:165156401-165157347	0.00177394	3.12568	0.191521	0.550454
1:165690574-165691811	0.0163205	2.40167	0.122924	0.498367
1:168895977-168896428	2.11696e-05	4.25218	0.242283	0.589478
1:168896672-168897683	0.604131	0.518469	0.0314392	0.506825
1:168899899-168901172	0.0032403	2.94397	0.176916	0.547417
1:168901456-168901602	0.897125	0.129294	0.00805098	0.51303
1:168902533-168903137	0.255756	1.13648	0.0705348	0.536053
1:168904224-168904462	0.155762	1.41947	0.0838852	0.512638
1:168905431-168905562	0.000103894	3.88131	0.260299	0.559663
1:175406751-175407259	5.50243e-06	4.54466	0.270918	0.560283
1:177811344-177811950	0.000165567	3.76648	0.218517	0.602345
1:177978482-177980627	0.014176	2.45277	0.157811	0.537032
1:178466226-178467626	1.82466e-05	4.28533	0.246862	0.585233
1:178469006-178469863	0.083059	1.73321	0.105967	0.498694
1:178470052-178471598	0.0222385	2.28627	0.137243	0.528019
1:179553767-179554673	0.00224902	3.05521	0.179381	0.531546
1:179717935-179718902	0.0299853	2.17028	0.112335	0.572595
1:181025019-181025720	1.14812e-06	4.86439	0.277361	0.612925
1:183209190-183210367	1.54419e-06	4.80543	0.313195	0.609235
1:196138212-196138906	3.78534e-05	4.12021	0.25533	0.578538
1:196146174-196147823	0.0101238	2.57157	0.156781	0.487395
1:196147906-196148416	0.00559444	2.77065	0.164253	0.528803
1:196148566-196149542	0.00463007	2.8317	0.184813	0.535269
1:196151698-196152353	0.286852	1.06505	0.0638368	0.511005
1:196153304-196154351	0.479346	0.707355	0.047051	0.504147
1:196154578-196154805	0.525023	0.635622	0.0397207	0.551662
1:196154928-196155093	0.397897	0.845383	0.0553531	0.490301
1:196155470-196156346	0.0505762	1.95506	0.118497	0.48684
1:196156994-196157397	0.410981	0.822169	0.0526828	0.494644
1:198269890-198269989	0.518213	0.646103	0.0419371	0.51623
1:198271098-198272108	0.290665	1.05666	0.0652851	0.512965
1:198278176-198278678	0.00648067	2.72242	0.169935	0.579779
1:199519029-199520231	0.000465418	3.49991	0.221331	0.559892
1:201311346-201312256	0.0884468	1.70365	0.096348	0.551597
1:202613356-202614053	0.789954	0.26637	0.0171174	0.511593
1:202920387-202921504	0.00542467	2.78067	0.163321	0.548364
1:204746867-204748007	7.74127e-11	6.50554	0.374654	0.62269
1:204797064-204797518	1.17459e-06	4.85988	0.288723	0.601104
1:205736261-205736726	0.481361	0.704115	0.0428254	0.516002
1:206150430-206151136	0.0430925	2.02281	0.117276	0.526876
1:206198951-206199740	0.764651	0.299378	0.0194876	0.503984
1:206483113-206484639	0.00296549	2.97129	0.172397	0.543857
1:207915088-207916049	0.403012	0.836254	0.0513233	0.518941
1:208472423-208473891	0.133544	1.50027	0.0848785	0.529978
1:208474031-208474301	0.15227	1.43156	0.0815308	0.498302
1:208568528-208569068	0.0765206	1.77124	0.0976761	0.473483
1:209373169-209374298	0.186484	1.32105	0.0735478	0.526027
1:210846786-210847808	0.22668	1.20896	0.0722671	0.48181
1:210939045-210941223	0.000116966	3.8524	0.229348	0.565378
1:212222501-212223560	0.113551	1.58243	0.0956017	0.531807
1:212223631-212223690	0.0129636	2.48477	0.156925	0.52459
1:212225090-212225703	0.000258803	3.65339	0.224933	0.555254
1:212228662-212229360	0.101167	1.63922	0.103139	0.506923
1:212427147-212427588	0.152293	1.43148	0.0837236	0.52655
1:213321756-213322480	0.00568036	2.76568	0.160854	0.554046
1:215374046-215375916	0.64575	0.459675	0.0267182	0.515055
1:215376114-215376668	0.00154948	3.16525	0.193474	0.54451
1:215376797-215377286	0.536833	0.617609	0.0407852	0.515936
1:215377373-215378417	0.0497713	1.96192	0.12268	0.524786
1:215379664-215379790	0.327003	0.980169	0.0592873	0.521847
1:218167756-218169182	9.12825e-05	3.91267	0.231132	0.580596
1:219116896-219117519	0.000435082	3.51784	0.213439	0.554405
1:219119495-219120361	0.018372	2.35803	0.155014	0.544543
1:219120406-219120472	0.00170848	3.13672	0.200236	0.567729
1:219120836-219120911	0.0245765	2.24799	0.14585	0.523219
1:219120960-219121605	0.205964	1.26474	0.0808937	0.501241
1:219121720-219122400	0.94931	0.0635738	0.00405782	0.487917
1:219124087-219124962	0.0656978	1.84048	0.119235	0.561459
1:219126801-219128162	0.0392818	2.06122	0.126233	0.537685
1:219131235-219131694	0.491993	0.687142	0.0390095	0.493926
1:219131880-219132206	0.197285	1.28933	0.0759016	0.525015
1:219133817-219135077	0.603465	0.519424	0.0323498	0.514532
1:219135406-219135851	0.49359	0.68461	0.0451129	0.487852
1:222002985-222003664	0.109157	1.60199	0.103796	0.527562
1:222870234-222871937	0.00278628	2.99038	0.174975	0.576285
1:222872032-222872459	0.0877194	1.70755	0.102622	0.506303
1:224477656-224478578	0.249396	1.15182	0.0722074	0.511266
1:224802695-224804170	0.113299	1.58354	0.0945343	0.512311
1:224990833-224993354	2.1945e-07	5.18206	0.327153	0.612468
1:226260690-226261915	0.0193217	2.33927	0.144367	0.549572
1:226262000-226263095	4.71496e-06	4.57709	0.271168	0.561818
1:226292066-226292625	0.164988	1.38849	0.0552472	0.618052
1:226700014-226701068	0.0651288	1.84437	0.107038	0.506368
1:226848465-226850791	0.000240186	3.6725	0.215768	0.585886
1:227609540-227610506	9.14944e-06	4.43636	0.257046	0.511593
1:227633789-227635682	0.107767	1.60831	0.106788	0.526092
1:227636054-227637262	0.0171333	2.38384	0.144524	0.546045
1:229241686-229243632	0.000815683	3.34742	0.206531	0.541212
1:229364360-229366400	0.397053	0.846897	0.0518099	0.534779
1:232106886-232108419	0.410019	0.82386	0.0520844	0.525668
1:234370992-234371136	0.116505	1.56961	0.104707	0.54451
1:234371298-234371691	0.063473	1.85586	0.0970525	0.52606
1:238321583-238323809	0.0213012	2.3026	0.134636	0.546209
1:243383116-243387263	0.056729	1.90539	0.106635	0.475018
10:6058646-6060140	8.37361e-05	3.93345	0.216662	0.598034
10:6226527-6228001	0.0535028	1.93084	0.100703	0.510319
10:7493104-7495345	0.0474869	1.98193	0.119951	0.53086
10:8115952-8117327	0.00832211	2.63871	0.133576	0.585625
10:8117836-8118236	0.00443056	2.84576	0.168269	0.533832
10:8118293-8118384	1.7997e-05	4.28839	0.271494	0.578506
10:8119142-8119440	0.0333248	2.12815	0.131079	0.558389
10:8119548-8119851	2.14975e-09	5.98607	0.37127	0.602933
10:8129618-8129952	0.109666	1.5997	0.105078	0.520443
10:8131167-8134354	0.000769263	3.36362	0.205839	0.554928
10:8134437-8134551	0.0808326	1.74588	0.108624	0.52828
10:8136985-8137361	0.0049235	2.812	0.161571	0.557965
10:8137496-8138335	0.0517208	1.94545	0.129573	0.552119
10:8140391-8140768	0.888065	0.140753	0.00882851	0.480406
10:8145995-8146048	0.206142	1.26425	0.0813502	0.522565
10:16601611-16603828	0.931736	0.0856609	0.00538279	0.508066
10:21828640-21829594	0.71205	0.369104	0.0235794	0.512409
10:22580930-22582733	0.145992	1.45384	0.0882297	0.521455
10:22644914-22645823	0.00572271	2.76326	0.13477	0.539579
10:22645988-22646112	0.00300801	2.96692	0.166038	0.56479
10:22662799-22663220	0.21123	1.25019	0.0767499	0.546209
10:22663357-22663769	0.492442	0.68643	0.0398437	0.527464
10:22663962-22665881	0.0133204	2.47509	0.141679	0.567305
10:22669367-22670539	0.112918	1.58521	0.0837201	0.53246
10:22674047-22675003	0.00818227	2.64445	0.159842	0.540461
10:22766721-22766770	0.00509008	2.80128	0.119842	0.567305
10:22804715-22807056	0.669825	0.426388	0.0266192	0.514761
10:23502231-23503895	0.00823151	2.64242	0.160798	0.558422
10:23519995-23520025	0.426404	0.79536	0.0485224	0.495722
10:23520243-23522367	0.0114093	2.52991	0.148281	0.543694
10:23523799-23524504	0.80505	0.246817	0.0150256	0.502155
10:23527781-23529118	0.00992151	2.57855	0.134837	0.514271
10:23529231-23529277	0.0233362	2.26789	0.13823	0.523708
10:23529651-23529958	0.565245	0.575069	0.0360943	0.48808
10:23532804-23532934	0.171196	1.36837	0.0800021	0.519463
10:24022406-24025022	0.0147184	2.43924	0.141068	0.564235
10:25050582-25051257	0.313382	1.00815	0.0614939	0.495853
10:26540641-26541248	0.618465	0.498027	0.0287854	0.495787
10:26544402-26546122	6.70928e-07	4.9696	0.281314	0.585265
10:26546288-26547259	3.13136e-06	4.66201	0.255434	0.592646
10:27587560-27588477	0.824208	0.222137	0.0132599	0.568741
10:28070039-28070635	0.619389	0.496716	0.0315359	0.504866
10:28070738-28070959	0.875882	0.156192	0.00935474	0.505258
10:28071059-28071285	0.296637	1.04367	0.0682229	0.530174
10:28071362-28073939	0.00687754	2.70272	0.175259	0.535367
10:28074050-28075529	0.677173	0.416324	0.0209428	0.542551
10:28075652-28075775	0.634565	0.475312	0.031094	0.506009
10:33663138-33666192	0.960859	0.049076	0.00307159	0.491803
10:42748174-42749466	4.39172e-05	4.08584	0.244191	0.580269
10:42891988-42893418	2.70614e-06	4.69195	0.281162	0.575469
10:43044448-43045953	0.00113195	3.25549	0.17879	0.539612
10:46390018-46391548	0.223021	1.21853	0.0719936	0.519333
10:50273025-50274163	0.0982931	1.65319	0.0955614	0.488832
10:50275180-50276750	0.156183	1.41803	0.082396	0.501763
10:50487044-50490384	0.0102349	2.56779	0.149799	0.55545
10:50490548-50491647	0.0230529	2.27256	0.145825	0.519986
10:50492357-50492809	0.54312	0.608102	0.0367857	0.479427
10:57060167-57061353	0.0150003	2.43237	0.146386	0.546731
10:60605651-60607055	0.00371711	2.90122	0.180573	0.545555
10:64244696-64245855	0.285758	1.06747	0.0642647	0.498302
10:71001479-71003398	0.0122851	2.50385	0.140607	0.56208
10:71006357-71006798	0.000298973	3.61619	0.207572	0.565084
10:71007099-71008144	0.0417696	2.03581	0.110668	0.559565
10:71008192-71008672	0.297442	1.04194	0.0666392	0.524264
10:71232177-71232865	0.00876356	2.62114	0.150125	0.559728
10:71713460-71713841	0.00196223	3.09589	0.18921	0.554471
10:71870072-71871374	0.276219	1.08885	0.0655393	0.509144
10:72826035-72827937	0.0377283	2.07779	0.117666	0.478186
10:73393260-73395093	0.000146988	3.7961	0.202297	0.588368
10:73516318-73516511	0.645865	0.459515	0.0270204	0.536281
10:73516703-73518327	0.00542227	2.78081	0.146527	0.498759
10:76825079-76825552	0.000130562	3.8254	0.238759	0.557736
10:76825631-76827292	0.000122849	3.84037	0.227615	0.542029
10:76828340-76830392	0.00419427	2.86317	0.174451	0.563484
10:76830430-76832221	0.0427374	2.02627	0.107861	0.464013
10:76832433-76833808	0.00299535	2.96822	0.167101	0.546111
10:76833953-76834792	0.126124	1.52957	0.0904569	0.542159
10:76834952-76835038	0.199599	1.2827	0.0866009	0.542257
10:76835144-76835519	0.15412	1.42513	0.0970839	0.54327
10:76835624-76835782	0.763754	0.300555	0.0203677	0.516916
10:76835899-76836479	0.00477468	2.82185	0.172985	0.565704
10:76837062-76838208	0.431638	0.786391	0.0510108	0.512442
10:76861090-76861698	0.106069	1.61612	0.0960992	0.534126
10:79066102-79068501	0.00880537	2.61952	0.148665	0.503298
10:85944195-85945271	3.02946e-05	4.17124	0.238419	0.566553
10:88112911-88113968	0.10535	1.61945	0.105181	0.510711
10:88114413-88117344	0.0328877	2.13345	0.12966	0.561688
10:90957567-90958255	1.26538e-06	4.84512	0.274938	0.610933
10:93989112-93990284	0.161259	1.40085	0.0872383	0.546078
10:94438674-94440512	0.00156946	3.16152	0.14976	0.559532
10:94449297-94449554	0.349833	0.934913	0.0554512	0.526256
10:94809776-94811385	0.682075	0.409633	0.0265603	0.514075
10:94811743-94813242	0.0230335	2.27288	0.134942	0.553981
10:94815537-94816305	0.0014486	3.18479	0.200465	0.543433
10:94818054-94819030	0.00124214	3.22902	0.192094	0.524819
10:94821439-94822886	0.166396	1.38388	0.0869928	0.513389
10:94823032-94825246	6.83111e-07	4.9661	0.28269	0.590948
10:95316220-95317098	0.0717809	1.8005	0.105612	0.539775
10:95317282-95317316	0.150992	1.43604	0.0931501	0.536869
10:95350340-95351417	0.0032435	2.94367	0.173872	0.549409
10:95743255-95744268	0.295668	1.04577	0.0608993	0.516655
10:96152032-96153467	0.000433424	3.51885	0.19953	0.59725
10:98262243-98262772	0.0854809	1.71973	0.10685	0.481386
10:98934912-98936580	0.00865907	2.62523	0.15805	0.547384
10:99520934-99521937	0.000234529	3.67859	0.204898	0.530011
10:99779246-99781216	0.000108588	3.87055	0.25986	0.607504
10:100983493-100983675	0.050975	1.95169	0.123483	0.520018
10:100983777-100984214	6.33377e-07	4.98075	0.338996	0.629776
10:100984339-100984503	0.000255452	3.65673	0.211408	0.548854
10:100985811-100986578	0.289932	1.05827	0.0609103	0.529456
10:100986724-100986816	0.353925	0.927004	0.0595427	0.529358
10:101078756-101080616	0.0195767	2.33436	0.144351	0.537326
10:101269908-101270514	0.0326227	2.1367	0.132092	0.541767
10:101270738-101270878	0.0796575	1.75268	0.113334	0.530468
10:101270953-101271747	0.742368	0.328719	0.019739	0.492587
10:101271828-101272220	0.00447613	2.8425	0.166375	0.552838
10:101276885-101277648	0.167897	1.37899	0.0834486	0.519986
10:101277742-101277882	0.410008	0.823879	0.0504228	0.501959
10:101279662-101280428	0.0955857	1.66664	0.100989	0.516622
10:101280564-101281358	0.000348912	3.57598	0.214572	0.54954
10:101281949-101283966	0.158428	1.41038	0.0778574	0.474332
10:101284290-101284328	0.430008	0.789178	0.0502229	0.511789
10:101284521-101286122	0.00475343	2.82329	0.16533	0.509732
10:101286334-101287693	0.0766474	1.77048	0.105602	0.521553
10:101290024-101290939	0.235152	1.18719	0.0658005	0.514565
10:102405287-102405311	0.000502907	3.4792	0.223156	0.547058
10:102405535-102405625	2.22376e-05	4.24115	0.262563	0.594344
10:102405918-102406305	0.00629088	2.73222	0.16344	0.548233
10:102409138-102409336	9.19613e-08	5.34193	0.308802	0.608484
10:102409545-102409621	0.0172847	2.3806	0.155296	0.548233
10:102430608-102431001	0.00020968	3.70706	0.220331	0.582784
10:102431131-102431214	0.341409	0.951384	0.058239	0.508033
10:102459797-102460316	0.00428914	2.85608	0.171293	0.561655
10:102463251-102463986	0.133249	1.50141	0.0940336	0.522108
10:102473742-102473834	0.0655796	1.84129	0.105079	0.548429
10:102474032-102474107	0.000917249	3.31475	0.215182	0.590817
10:102474169-102474490	0.552195	0.594474	0.0356062	0.486644
10:102479013-102479920	0.85833	0.1785	0.0116324	0.489223
10:102480171-102481268	0.0642855	1.85019	0.109757	0.487852
10:102485126-102485603	0.163728	1.39264	0.087118	0.55496
10:102487155-102487743	0.00100227	3.28989	0.178706	0.506335
10:102488380-102488428	0.00595141	2.75045	0.153085	0.527366
10:102488631-102489980	0.0275661	2.20341	0.129001	0.544347
10:102491602-102492334	0.00144601	3.18531	0.186928	0.579877
10:102493904-102494072	0.0847946	1.72352	0.108246	0.581608
10:102494208-102494939	0.346514	0.941372	0.0578794	0.479786
10:102497473-102498788	0.00591865	2.75225	0.160589	0.541506
10:102499002-102499691	0.924336	0.0949739	0.00597269	0.48599
10:102500264-102500559	0.086191	1.71584	0.112415	0.53197
10:102576116-102578505	0.000901151	3.3197	0.199225	0.533799
10:102579749-102580385	0.236897	1.18278	0.0716191	0.47443
10:102768595-102768912	0.0155523	2.41926	0.160952	0.525178
10:102797106-102798448	0.286261	1.06636	0.0667615	0.524655
10:102799895-102800236	0.0615324	1.86965	0.110805	0.508229
10:102812295-102812864	0.0116488	2.52261	0.154891	0.562569
10:102815977-102817675	0.0860291	1.71673	0.0929002	0.568219
10:102870803-102871267	0.110764	1.59477	0.0921423	0.520541
10:102871446-102871536	0.037342	2.082	0.111453	0.494481
10:102872991-102873506	0.0375943	2.07925	0.104972	0.566488
10:102880947-102882625	0.00223844	3.05663	0.181815	0.533538
10:102883630-102884700	0.000591596	3.43544	0.190119	0.556593
10:102884849-102885158	0.00170946	3.13655	0.194609	0.574489
10:102885648-102886655	0.122234	1.54546	0.100745	0.496179
10:102889213-102889568	0.938536	0.0771095	0.00473869	0.471099
10:102889813-102890445	0.0610959	1.8728	0.0972145	0.561067
10:102895705-102896670	0.0298252	2.1724	0.12738	0.538926
10:102966446-102966712	0.0529694	1.93517	0.122761	0.539253
10:102966882-102967009	0.0882238	1.70484	0.0875777	0.467442
10:102967151-102968086	0.0324693	2.13858	0.131658	0.524264
10:102968242-102968454	0.646257	0.458968	0.0295051	0.525211
10:102968748-102969152	0.0429752	2.02395	0.133243	0.52828
10:102972482-102973903	0.136586	1.48862	0.0908011	0.522892
10:102974112-102974942	0.206281	1.26386	0.0847373	0.530991
10:102975012-102975554	0.945392	0.0684942	0.00387075	0.536118
10:102975699-102975940	0.265094	1.11443	0.0671443	0.511593
10:102976277-102976642	0.0562709	1.90893	0.0926549	0.514793
10:102976783-102977611	5.87294e-05	4.01786	0.24719	0.587845
10:102977907-102980168	4.91908e-05	4.05944	0.240853	0.57253
10:102986105-102987408	0.0293919	2.17819	0.114071	0.49004
10:103041063-103042174	0.280015	1.08029	0.0625415	0.443733
10:103524706-103526480	0.0230675	2.27232	0.143752	0.561851
10:103979701-103981990	0.0033766	2.9312	0.169944	0.520541
10:103990260-103991774	0.0109994	2.54272	0.155663	0.518941
10:104159591-104159724	0.0228143	2.27653	0.15756	0.547156
10:104160007-104160821	0.300278	1.03584	0.0643788	0.504866
10:104667306-104669666	0.419449	0.807377	0.0486688	0.507184
10:105026548-105028767	0.0977817	1.6557	0.0993015	0.528901
10:106004286-106005123	1.75135e-05	4.29444	0.234137	0.577918
10:106389448-106390658	0.580875	0.552107	0.0331793	0.465058
10:106390870-106392960	0.00116213	3.24802	0.190873	0.562178
10:112392732-112393265	0.0945586	1.67183	0.113149	0.518549
10:112393358-112394541	0.000874955	3.32792	0.201796	0.558193
10:115792700-115795458	0.47174	0.71965	0.0447224	0.504409
10:115989011-115989723	0.774723	0.286202	0.0160906	0.505258
10:116153327-116154982	0.00158642	3.15839	0.176141	0.540559
10:118020386-118022769	0.00703758	2.69506	0.167455	0.545882
10:118022831-118023519	0.118265	1.5621	0.0938238	0.546633
10:118880944-118881257	0.204839	1.26788	0.0744081	0.530828
10:118881558-118881751	0.347565	0.939324	0.0609505	0.498759
10:118882112-118882594	0.026493	2.21891	0.145523	0.511168
10:118882882-118883269	0.167273	1.38102	0.0892652	0.483933
10:118883552-118884422	0.0231631	2.27073	0.131809	0.550617
10:118885998-118887531	0.0579568	1.89602	0.116422	0.545719
10:118887664-118888001	0.0120141	2.51173	0.147102	0.547221
10:118888990-118890319	0.00564688	2.76761	0.15549	0.553034
10:118890407-118890493	0.00682902	2.70507	0.179497	0.547939
10:118912279-118913510	6.96366e-06	4.4948	0.283641	0.594213
10:118914672-118916275	4.72905e-08	5.46121	0.32813	0.646039
10:118916935-118918601	0.84137	0.200142	0.0127647	0.498628
10:118924725-118925368	4.46843e-07	5.04784	0.301376	0.580596
10:119282030-119282131	0.159792	1.40577	0.0833194	0.523251
10:119282202-119282409	0.0435477	2.01842	0.121328	0.492489
10:119282520-119282578	0.0145208	2.44411	0.148591	0.520606
10:119283033-119283339	0.818974	0.228865	0.0140713	0.494416
10:119283790-119284046	0.244705	1.16331	0.0720874	0.512867
10:119284161-119285393	0.014987	2.43269	0.149346	0.540918
10:119285694-119287327	0.334176	0.965736	0.0555616	0.506401
10:119291221-119292213	6.57782e-08	5.40234	0.284073	0.633597
10:119292530-119293838	0.00726216	2.68458	0.155571	0.586604
10:119294070-119294143	0.000227036	3.68686	0.234934	0.610411
10:119294369-119294618	0.0237644	2.26092	0.131728	0.550193
10:119294709-119295421	0.0090935	2.60852	0.160515	0.543988
10:119295974-119296349	0.0233901	2.267	0.128882	0.545784
10:119300262-119300445	0.559999	0.582843	0.0369113	0.483247
10:119300890-119300955	0.00251883	3.02107	0.192031	0.565313
10:119301195-119302094	0.201345	1.27773	0.0743708	0.489158
10:119484297-119484950	0.470351	0.721908	0.0363771	0.518059
10:120955985-120957947	0.0217783	2.29421	0.12776	0.502645
10:121291124-121293159	0.0018942	3.10634	0.184456	0.553687
10:122206118-122207504	0.254573	1.13931	0.0710175	0.491705
10:124210340-124210393	0.586545	0.543849	0.0337672	0.512834
10:124210494-124212042	9.27247e-05	3.90888	0.233354	0.581249
10:124883669-124883823	0.0152607	2.42613	0.164024	0.55434
10:124883971-124887356	0.0401699	2.052	0.119428	0.504409
10:124889019-124890060	0.00211664	3.07336	0.179312	0.575958
10:124891898-124893407	0.0161958	2.40447	0.149093	0.536053
10:124894551-124896151	0.000734036	3.37654	0.209574	0.569427
10:124896411-124896676	0.0316587	2.14869	0.126393	0.543368
10:124896787-124896921	0.463087	0.733772	0.0462715	0.507217
10:124896964-124898776	0.000692862	3.39239	0.19312	0.576122
10:124898984-124899712	0.0032558	2.94249	0.185092	0.548984
10:124899863-124900031	0.0289604	2.18402	0.134942	0.523708
10:125841171-125843223	0.98159	0.0230751	0.00146796	0.5048
10:129424272-129427380	0.440601	0.771179	0.0481365	0.499641
10:131646873-131648103	0.0118305	2.51716	0.150911	0.559206
10:131648176-131648740	0.583572	0.548175	0.0334468	0.49275
10:131651160-131651197	0.069711	1.81378	0.110757	0.524296
10:131651292-131653694	0.0272224	2.20831	0.137875	0.517634
10:131653778-131653851	0.00131204	3.21333	0.187423	0.521945
10:131654984-131657776	0.555589	0.589406	0.0356372	0.463947
10:131658745-131659217	0.0562067	1.90943	0.11195	0.515218
10:131660609-131661852	0.0454989	2.00001	0.126077	0.542682
10:132998984-132999033	0.294063	1.04925	0.0631937	0.519235
10:133970317-133972625	0.18924	1.31283	0.0763377	0.51254
10:134447487-134449851	0.000936992	3.30879	0.193954	0.565084
10:134449962-134452639	0.0011145	3.2599	0.192989	0.567337
10:134898799-134902145	0.000321004	3.59773	0.197392	0.582359
10:134988699-134989838	3.92864e-05	4.11164	0.249214	0.542029
11:1725556-1727215	0.000478387	3.49258	0.193021	0.599014
11:2115471-2118076	0.00602838	2.74623	0.163034	0.552446
11:2118162-2119122	0.0351832	2.10624	0.128979	0.529521
11:2121659-2121844	9.89424e-06	4.41947	0.244973	0.589217
11:2121922-2122432	2.73122e-06	4.69006	0.260871	0.608843
11:2421748-2423521	0.27649	1.08824	0.0628319	0.527333
11:2846945-2847067	0.731647	0.342935	0.0216127	0.499118
11:2847136-2848075	0.000273524	3.63916	0.235709	0.559369
11:2861614-2864251	0.00316582	2.95116	0.162997	0.57426
11:2906369-2908332	1.26055e-08	5.69133	0.346284	0.631931
11:8246196-8246898	0.000441151	3.51416	0.204483	0.594017
11:8981699-8983012	1.38932e-05	4.34554	0.242918	0.524982
11:11598435-11600432	0.204859	1.26783	0.0701426	0.534093
11:12986885-12989383	0.836178	0.206784	0.0121161	0.51881
11:13940491-13942898	0.130044	1.51393	0.0935343	0.511658
11:14621513-14623227	0.289595	1.05901	0.0556372	0.495461
11:14950032-14950622	0.467262	0.726942	0.0440273	0.528019
11:14951686-14952675	0.104043	1.62556	0.0956675	0.513748
11:16582067-16582843	0.443367	0.766521	0.0442297	0.512344
11:16583031-16583487	1.33883e-05	4.35366	0.235762	0.562112
11:16583593-16583945	0.0236575	2.26265	0.132312	0.528933
11:16584788-16585521	6.74951e-05	3.98495	0.231564	0.590099
11:16585613-16585978	0.0269625	2.21206	0.134732	0.555875
11:16588509-16588665	0.254842	1.13867	0.0709905	0.536934
11:16588839-16589301	0.305648	1.0244	0.0660731	0.503821
11:16590708-16592545	0.0162572	2.40309	0.143748	0.546143
11:17329615-17330225	4.75204e-12	6.91279	0.461994	0.640063
11:17331087-17331265	0.0200841	2.32477	0.130475	0.520573
11:17331505-17331983	0.000105039	3.87865	0.238574	0.60868
11:17454053-17455202	0.0105736	2.55649	0.151674	0.572856
11:17696950-17698768	0.0100312	2.57475	0.163352	0.543759
11:17712633-17714803	0.000535416	3.46238	0.21614	0.577591
11:18024293-18024526	0.677073	0.41646	0.0258012	0.489877
11:19220009-19220973	0.0222697	2.28574	0.147486	0.524264
11:19323230-19324779	0.303092	1.02982	0.0680691	0.492587
11:20134226-20135566	0.0144837	2.44504	0.147783	0.537424
11:20136979-20137424	0.173763	1.36021	0.0827346	0.52606
11:20137795-20138871	0.00671717	2.71055	0.15381	0.558161
11:20139134-20139330	0.718754	0.360125	0.0242582	0.495069
11:20139423-20139992	0.0840018	1.72792	0.108189	0.534942
11:20140852-20141177	0.309141	1.01703	0.0615833	0.533146
11:20141250-20141356	0.00608404	2.74322	0.159125	0.560447
11:20141470-20142111	0.0429314	2.02438	0.116126	0.557769
11:20186455-20186722	0.0616176	1.86904	0.119988	0.532558
11:20186838-20187027	0.948917	0.0640666	0.00369874	0.504703
11:20574975-20576011	0.562686	0.578857	0.036089	0.512475
11:20576271-20576589	0.675012	0.41928	0.0291152	0.532395
11:20576757-20576866	0.000875884	3.32763	0.228281	0.556332
11:20577236-20577547	0.733531	0.340432	0.021261	0.500229
11:20577860-20578173	0.0279687	2.19773	0.130025	0.54856
11:20579297-20579975	0.00785791	2.65812	0.156551	0.548462
11:20647178-20649189	0.0249357	2.2424	0.13423	0.541669
11:27677017-27679197	0.13191	1.50661	0.0892666	0.4614
11:29994249-29994520	0.0095983	2.58997	0.156659	0.546568
11:29995023-29995940	0.21848	1.23058	0.0726207	0.520671
11:31776224-31777501	0.157833	1.4124	0.0891918	0.50689
11:31778819-31778942	0.53493	0.620497	0.0390893	0.497094
11:31780773-31780914	0.000385524	3.5498	0.225719	0.565182
11:31781742-31781833	6.06304e-06	4.52418	0.266156	0.603782
11:31782368-31783793	0.0188167	2.34914	0.131205	0.48488
11:31784148-31784497	4.86492e-05	4.06202	0.23421	0.558357
11:31788034-31788864	0.00361202	2.9102	0.156581	0.497159
11:31789283-31793023	3.33917e-05	4.14901	0.262723	0.559434
11:31793680-31793721	0.00726918	2.68425	0.157857	0.558259
11:31793995-31794330	0.251545	1.14661	0.0658802	0.478447
11:31794464-31796643	5.16748e-05	4.04792	0.238753	0.595356
11:31797106-31797543	0.137194	1.48632	0.0909266	0.536183
11:31797676-31798784	0.0955402	1.66687	0.102917	0.531742
11:31802905-31803286	0.668202	0.428617	0.0253715	0.494187
11:31803373-31803450	0.0349855	2.10853	0.123598	0.538992
11:31803715-31804525	0.00437955	2.84945	0.195502	0.55016
11:31804910-31804948	0.133773	1.49939	0.10284	0.556593
11:31805064-31805669	0.00548782	2.77691	0.170293	0.563059
11:32404838-32405740	0.118702	1.56025	0.0891113	0.54856
11:32405943-32406437	0.747599	0.321807	0.020139	0.502939
11:32406576-32407199	0.386515	0.865954	0.0537082	0.511462
11:32408721-32409456	0.284059	1.07125	0.0648369	0.504245
11:32411294-32411345	0.156821	1.41584	0.0845624	0.528835
11:32411416-32411658	0.10747	1.60967	0.103112	0.507119
11:32411816-32412219	0.370042	0.896396	0.0609258	0.525178
11:32412311-32415078	0.00581955	2.75778	0.151513	0.556495
11:32415232-32415346	0.0214056	2.30075	0.140943	0.546274
11:32415478-32415667	0.913597	0.108503	0.00654518	0.495624
11:32415981-32416804	0.229456	1.20176	0.0657224	0.544674
11:32416924-32417580	0.0012608	3.22476	0.201918	0.557475
11:32417712-32417858	0.00232499	3.04523	0.194758	0.590131
11:33846848-33848055	0.00291875	2.97617	0.178052	0.550519
11:33848286-33848417	0.292443	1.05278	0.0605807	0.51156
11:33848496-33848781	0.0014153	3.19151	0.184298	0.579257
11:35116976-35117792	0.217359	1.23358	0.0706574	0.57831
11:35396541-35396829	0.00233688	3.0437	0.173296	0.549376
11:35396952-35398718	0.115169	1.57538	0.0967692	0.509732
11:35595941-35598581	0.849655	0.189559	0.0117569	0.488864
11:36354530-36355974	0.0157738	2.41411	0.153568	0.530305
11:43553304-43553947	4.47319e-05	4.08157	0.223673	0.55692
11:43554040-43554132	0.565805	0.574241	0.0334669	0.49938
11:43558996-43559858	0.00364622	2.90725	0.164784	0.561296
11:43560121-43560933	0.000732121	3.37726	0.192482	0.572921
11:43561070-43561149	0.319722	0.99503	0.066843	0.523708
11:43561329-43561486	2.75185e-06	4.68852	0.281339	0.573966
11:43920203-43921869	6.53136e-05	3.99274	0.234987	0.581641
11:44281482-44283093	0.274783	1.09211	0.0659685	0.523349
11:44283558-44283655	0.0311878	2.15467	0.136055	0.502253
11:44283817-44284666	0.0252219	2.23799	0.131464	0.53086
11:44287119-44288337	0.00216864	3.06611	0.167988	0.542682
11:44288613-44288801	0.000127319	3.83159	0.211021	0.542747
11:44288908-44290148	0.0473191	1.98343	0.115509	0.516589
11:44294115-44295331	0.0169652	2.38746	0.139893	0.544445
11:44297227-44298597	0.000670905	3.4012	0.19707	0.58298
11:45642751-45644048	5.56305e-09	5.82939	0.343641	0.598328
11:46367498-46370978	0.239696	1.17575	0.0820548	0.518353
11:56982351-56985263	0.560109	0.58268	0.0320331	0.512638
11:60531636-60532373	0.235054	1.18744	0.0720367	0.50111
11:62449615-62451554	0.0534775	1.93105	0.109372	0.517634
11:63559496-63561078	8.6938e-05	3.92442	0.239117	0.593528
11:63815441-63816738	0.000464407	3.50049	0.199047	0.528705
11:63823399-63825292	0.553398	0.592675	0.0324332	0.520606
11:64236776-64238143	0.001144	3.25249	0.180389	0.553393
11:65310172-65312328	0.043611	2.01781	0.117718	0.51512
11:65423233-65424861	0.337632	0.958854	0.056244	0.523545
11:66546907-66547905	0.0167359	2.39246	0.150448	0.546176
11:69298008-69299692	2.44255e-05	4.22004	0.235884	0.572301
11:69340820-69343647	0.000366875	3.56283	0.212652	0.584547
11:69601573-69601879	0.000745712	3.3722	0.204347	0.546339
11:69601987-69602785	0.0862085	1.71575	0.0998502	0.546666
11:71627933-71630162	0.0840862	1.72745	0.103695	0.508066
11:71632390-71634099	0.0990904	1.64928	0.0953961	0.525407
11:71978419-71979394	0.00292319	2.9757	0.164478	0.549931
11:74119488-74120549	0.187115	1.31916	0.0771112	0.533048
11:74629296-74631097	0.767611	0.295501	0.0183293	0.498237
11:74818386-74819728	0.377425	0.882651	0.0580688	0.518451
11:74913650-74915178	1.06414e-06	4.87939	0.29479	0.587976
11:75056095-75057745	0.0003025	3.61315	0.209394	0.571093
11:75594695-75595680	0.000131989	3.82272	0.209752	0.555614
11:75596193-75599984	0.0152326	2.4268	0.152728	0.546143
11:82121084-82122721	0.11705	1.56728	0.0923285	0.544543
11:86060344-86061372	0.00199491	3.09099	0.204095	0.560839
11:92342213-92343072	0.277904	1.08504	0.0636308	0.53282
11:93916543-93918561	0.0436455	2.01748	0.126462	0.516818
11:94522998-94524459	0.00574647	2.76191	0.167764	0.537914
11:100502912-100503068	0.214101	1.24237	0.068653	0.549964
11:100503167-100505647	0.191365	1.30655	0.081408	0.498041
11:106966405-106968152	0.000395551	3.54303	0.214639	0.569395
11:108798730-108800318	0.0789763	1.75666	0.0944233	0.502057
11:110888351-110889102	0.146208	1.45306	0.0903627	0.530272
11:110916143-110917773	0.0634269	1.85619	0.105622	0.517569
11:113434324-113434532	0.574082	0.56205	0.0375689	0.512507
11:113434751-113437446	5.73803e-05	4.02333	0.234157	0.537391
11:115035223-115035888	0.00155654	3.16393	0.190422	0.560741
11:115135507-115136465	0.000380407	3.55332	0.205426	0.56786
11:115955909-115956249	0.0293294	2.17903	0.128911	0.564757
11:115956332-115956552	0.00257417	3.01448	0.193525	0.537195
11:117171314-117173390	0.283417	1.07267	0.0552718	0.553818
11:117528563-117529694	0.140709	1.47316	0.0898341	0.528444
11:117983455-117984795	0.0104693	2.55993	0.153276	0.527039
11:117985537-117987106	0.426924	0.794466	0.046822	0.513879
11:118692200-118693356	1.1521e-07	5.30094	0.311003	0.568937
11:119544484-119544577	0.7336	0.340341	0.0224362	0.515577
11:119544788-119546091	0.0690754	1.81793	0.114401	0.527137
11:119586148-119586424	0.973433	0.0333032	0.00197114	0.492424
11:119586600-119587449	0.0269112	2.2128	0.123952	0.509144
11:122352396-122352596	0.0151552	2.42865	0.130745	0.493207
11:122352705-122353802	0.00671051	2.71088	0.14927	0.575077
11:122354144-122354314	0.894061	0.133168	0.00758812	0.4839
11:122355092-122355501	0.0153531	2.42394	0.146379	0.528966
11:122355700-122355756	0.105217	1.62007	0.108705	0.550552
11:122355951-122356359	0.139843	1.47637	0.0928649	0.507609
11:122359617-122360792	0.000455509	3.50564	0.189293	0.544935
11:122734104-122734673	1.27047e-05	4.36513	0.248907	0.571517
11:124093143-124093695	0.0613682	1.87083	0.111375	0.491967
11:124120600-124122254	0.402348	0.837435	0.0542974	0.494155
11:124126964-124127356	0.012613	2.49451	0.146665	0.564921
11:124133578-124135681	0.00165104	3.14674	0.190579	0.550519
11:124137025-124138449	0.000164623	3.76791	0.240517	0.585559
11:124214304-124215167	2.69855e-06	4.69252	0.278599	0.593168
11:124218148-124218605	0.0202676	2.32136	0.147264	0.546111
11:124238355-124238842	0.641453	0.465668	0.0290412	0.521912
11:124240150-124241695	0.043121	2.02254	0.118843	0.545033
11:124243510-124244678	0.187517	1.31796	0.0742442	0.529815
11:124296065-124296630	0.0026991	3.00008	0.198149	0.551042
11:124437941-124438845	0.401994	0.838065	0.0470453	0.488668
11:124539559-124542065	7.01865e-07	4.96085	0.283679	0.585331
11:126375443-126375937	0.0594914	1.88454	0.0990896	0.521129
11:128060914-128061000	0.246024	1.16006	0.0751989	0.496571
11:128061344-128062335	0.107948	1.60749	0.0955425	0.502025
11:128063091-128063677	0.973983	0.0326126	0.002116	0.511528
11:128064309-128065181	0.0486621	1.97154	0.129201	0.552479
11:128065314-128065736	0.835792	0.207278	0.0134588	0.491607
11:128067882-128069119	0.0273206	2.20691	0.132866	0.529064
11:128069183-128070496	0.953035	0.058896	0.00386206	0.51881
11:128265652-128266425	2.68899e-06	4.69325	0.27316	0.593168
11:128279621-128279860	0.95469	0.0568188	0.00352605	0.505258
11:128747740-128748703	0.301348	1.03355	0.0636702	0.471948
11:128749218-128749540	0.0924702	1.68251	0.0921454	0.533963
11:128749639-128749777	0.00297461	2.97035	0.171956	0.526582
11:129823454-129825408	0.067992	1.82506	0.114622	0.520116
11:132369465-132369568	0.320066	0.994323	0.069498	0.519528
12:1509295-1511385	0.16258	1.39645	0.0883918	0.526648
12:1572351-1574727	0.968355	0.0396712	0.00238315	0.453726
12:1585073-1585327	0.48962	0.690913	0.0408205	0.514695
12:1608908-1610179	0.747372	0.322107	0.0203001	0.502155
12:3470299-3471250	0.000546818	3.45671	0.183928	0.55532
12:3472547-3473264	0.192082	1.30444	0.0808188	0.529325
12:4788463-4790156	0.222425	1.2201	0.0752224	0.514042
12:4888350-4890472	0.000130355	3.82579	0.218807	0.553589
12:5022997-5025170	0.613273	0.505408	0.030834	0.481059
12:5411365-5413421	0.169699	1.37317	0.0858579	0.513618
12:16650501-16650869	0.0130976	2.48111	0.141647	0.547417
12:22378082-22379933	1.0595e-05	4.40466	0.244146	0.560937
12:26166245-26167674	0.0350288	2.10803	0.12363	0.505094
12:26270696-26271263	0.299205	1.03814	0.0620759	0.51192
12:28013205-28013798	0.0413819	2.03968	0.133165	0.491836
12:28015205-28015607	0.186456	1.32114	0.0794821	0.49791
12:28019065-28020338	0.0126606	2.49318	0.146984	0.556953
12:33482531-33482882	0.514313	0.652137	0.0410646	0.488407
12:33483045-33483726	0.129039	1.5179	0.0959181	0.519953
12:33483767-33484361	0.156117	1.41825	0.0815154	0.540396
12:39868171-39869242	0.19794	1.28744	0.078693	0.521618
12:39869496-39870196	0.129862	1.51464	0.091463	0.516557
12:40917492-40918844	0.0220418	2.28965	0.11841	0.440304
12:43730401-43731291	0.0190218	2.3451	0.148625	0.550911
12:43731328-43731775	0.00159462	3.15689	0.192625	0.565313
12:45511180-45512074	0.919216	0.101421	0.00651502	0.472928
12:45512246-45512297	0.324718	0.984808	0.0667692	0.509503
12:46682808-46683148	0.00156647	3.16208	0.180103	0.575109
12:46683255-46684998	0.1448	1.45815	0.0831392	0.530599
12:46685349-46685590	0.888883	0.139718	0.0093362	0.498726
12:47650000-47650665	0.34495	0.94443	0.0608649	0.495395
12:47651540-47651913	0.294446	1.04842	0.057977	0.451995
12:47657958-47661817	0.000328238	3.59193	0.209225	0.568023
12:47676928-47679551	0.0376163	2.07901	0.118129	0.57253
12:47769877-47770603	0.00139129	3.19645	0.152426	0.531187
12:47774262-47774593	0.000141057	3.80631	0.219743	0.581641
12:47774727-47774873	0.244821	1.16302	0.0686027	0.491281
12:47975174-47975934	0.0532464	1.93292	0.12214	0.538077
12:47976066-47977703	7.10369e-06	4.49056	0.277712	0.576742
12:48015896-48017556	0.571003	0.566575	0.0351216	0.523153
12:48024997-48027352	0.00256431	3.01565	0.173754	0.545751
12:48217843-48219904	0.723112	0.354303	0.0221178	0.476487
12:48229054-48229608	0.0611062	1.87273	0.118361	0.526843
12:48641118-48642397	0.0231298	2.27128	0.138989	0.544706
12:48737267-48738159	6.37401e-05	3.99852	0.238194	0.557279
12:50494102-50495069	0.0044294	2.84584	0.160895	0.540233
12:50586946-50587821	0.459223	0.740126	0.0422874	0.467213
12:52418416-52418734	0.00692601	2.70038	0.167008	0.517014
12:52430830-52432367	0.95015	0.0625184	0.00388542	0.468323
12:52607569-52607988	0.00645438	2.72376	0.170517	0.539383
12:52608133-52608562	0.230346	1.19947	0.074747	0.486742
12:52610809-52610855	0.130747	1.51116	0.0940211	0.520443
12:52616121-52616345	0.267569	1.10868	0.0674298	0.524492
12:52616566-52616673	0.45269	0.750938	0.0449768	0.490562
12:52618420-52619998	0.00393028	2.8837	0.181946	0.545882
12:52625010-52625776	0.0492814	1.96615	0.108746	0.544935
12:52629907-52630115	0.172336	1.36474	0.0861041	0.516067
12:52631371-52632544	2.76032e-05	4.19239	0.236527	0.575207
12:52632972-52633368	0.0710433	1.8052	0.104698	0.510319
12:52634767-52635839	2.32701e-05	4.23096	0.271045	0.576742
12:52636382-52636517	0.00996308	2.57711	0.149787	0.531709
12:52640797-52641758	0.23851	1.17872	0.0725844	0.522631
12:52643631-52643895	0.197517	1.28866	0.0738678	0.522108
12:52644002-52644094	0.0163411	2.40121	0.175684	0.568807
12:52645943-52646399	0.154153	1.42502	0.0972353	0.52041
12:52653091-52654073	0.122241	1.54544	0.0952547	0.51721
12:52654162-52654490	0.00158441	3.15876	0.188308	0.571844
12:52654539-52655370	0.000793027	3.35522	0.183899	0.566031
12:52662286-52662412	0.331039	0.972024	0.0660799	0.513618
12:52662504-52662542	0.866883	0.16762	0.0107579	0.507511
12:52663434-52663911	0.718811	0.360048	0.0213642	0.549409
12:52664091-52666678	0.326708	0.980767	0.0613203	0.505715
12:52669501-52669541	0.308946	1.01744	0.0633493	0.502057
12:52670831-52671021	0.0076521	2.66705	0.160886	0.548005
12:52674093-52674679	0.0398018	2.0558	0.110118	0.531023
12:52674806-52675916	0.917084	0.104107	0.00650321	0.478708
12:52676129-52676265	0.251815	1.14595	0.0697272	0.505943
12:52677073-52677146	0.88544	0.144077	0.00821528	0.517438
12:52677521-52677697	0.15885	1.40895	0.0801085	0.531546
12:52679685-52680115	0.258355	1.13029	0.0691731	0.506205
12:52680272-52680879	0.0276013	2.20291	0.129913	0.544249
12:52682603-52682639	0.33518	0.963733	0.0671691	0.51303
12:52684770-52684829	0.674201	0.420389	0.0260201	0.502743
12:52684992-52685213	0.000731169	3.37762	0.182164	0.558291
12:52685349-52685537	0.883748	0.14622	0.00989727	0.509046
12:52685680-52685921	0.0291876	2.18094	0.135046	0.542616
12:52688964-52689809	0.0055891	2.77096	0.164491	0.541996
12:52694626-52694964	0.0375579	2.07965	0.128512	0.554667
12:52695462-52695497	0.208926	1.25653	0.0774644	0.515871
12:52697977-52698559	0.167201	1.38125	0.0847911	0.529423
12:52699087-52699652	0.017455	2.37698	0.154742	0.533048
12:52710187-52710507	0.205646	1.26563	0.0820455	0.496114
12:52710895-52711584	0.00453757	2.83815	0.169582	0.544837
12:52713185-52713686	0.382417	0.873452	0.0540492	0.510189
12:52713903-52714976	6.11756e-05	4.00823	0.232942	0.540265
12:52726910-52727323	0.746458	0.323314	0.0205311	0.532199
12:52727367-52727913	3.75078e-05	4.12232	0.25496	0.585527
12:52732262-52732368	0.172554	1.36404	0.0889792	0.523806
12:52733817-52733864	0.000243059	3.66946	0.262001	0.585331
12:52740545-52740743	0.463503	0.733091	0.0512412	0.5048
12:52770461-52770736	5.61701e-05	4.02835	0.239302	0.554046
12:52786400-52787425	0.256099	1.13566	0.0758999	0.517863
12:52806036-52807265	0.352472	0.929805	0.0580298	0.4968
12:52853311-52853757	1.61287e-07	5.23919	0.305266	0.597152
12:53229369-53229977	0.520819	0.642083	0.0395083	0.489125
12:55896269-55897435	0.158749	1.40929	0.0900784	0.535171
12:55918200-55919484	0.992981	0.00879772	0.000502486	0.531905
12:55920061-55923468	0.153832	1.42613	0.0981575	0.511397
12:56299313-56299919	0.311382	1.01233	0.0615889	0.489648
12:56300976-56302005	0.000458818	3.50371	0.213687	0.57008
12:56307512-56308390	0.149235	1.44224	0.0876987	0.505356
12:56311938-56313467	1.1436e-06	4.86517	0.33701	0.603945
12:56406216-56407918	0.496269	0.680372	0.0446006	0.502939
12:56416163-56419088	0.00535558	2.78483	0.138385	0.575763
12:56444894-56447052	0.00169121	3.1397	0.171884	0.575763
12:60870960-60871590	0.999468	0.000666609	4.40418e-05	0.514728
12:60871683-60871789	0.0847053	1.72401	0.101024	0.548233
12:60871826-60872836	0.225743	1.2114	0.0711638	0.525831
12:61829969-61831712	0.188112	1.31619	0.0832347	0.510646
12:63460428-63461712	0.000926722	3.31188	0.183585	0.588858
12:63504319-63506038	0.0953107	1.66803	0.0921969	0.532003
12:64409056-64409710	0.439488	0.773057	0.0476813	0.490497
12:64868987-64869792	0.000927681	3.31159	0.184073	0.57795
12:67612814-67613799	0.0131631	2.47933	0.148637	0.537849
12:67613992-67614215	0.908466	0.114974	0.00771088	0.513095
12:70119475-70120840	0.598553	0.526483	0.0296446	0.438116
12:70951635-70954351	0.00796856	2.6534	0.155367	0.524492
12:84191459-84191797	0.0911168	1.68954	0.105288	0.53455
12:84195904-84196116	0.74664	0.323073	0.0201078	0.497028
12:84196288-84197043	0.0828794	1.73422	0.0881202	0.513944
12:84197331-84197485	0.000323055	3.59607	0.211296	0.590262
12:92490306-92491521	0.4413	0.769999	0.0489314	0.518157
12:93065859-93068602	0.0098439	2.58127	0.133929	0.458918
12:94707478-94707931	0.0135702	2.46844	0.142658	0.540559
12:94708005-94709488	0.0690776	1.81791	0.108079	0.526648
12:97811594-97811717	0.929934	0.0879285	0.00550912	0.483639
12:97811907-97812043	0.136762	1.48796	0.101508	0.511397
12:100127370-100128269	0.104237	1.62465	0.104473	0.522435
12:101874225-101875928	0.00400623	2.87767	0.175441	0.547907
12:101876089-101876843	0.00291728	2.97632	0.176194	0.514761
12:101879242-101879325	0.00403838	2.87515	0.166728	0.568023
12:101882925-101883090	0.27989	1.08057	0.0710728	0.528835
12:101883229-101883759	0.128043	1.52187	0.0743639	0.497551
12:105498543-105499930	0.426654	0.794931	0.0488213	0.491738
12:105501397-105502942	0.000144756	3.7999	0.195685	0.574815
12:105503039-105503446	0.996913	0.0038688	0.00022102	0.511266
12:105503560-105503613	0.622369	0.492495	0.0321276	0.51525
12:105503650-105504597	0.0697603	1.81346	0.107751	0.519071
12:105504676-105505692	0.00134223	3.20679	0.170578	0.578244
12:106236250-106238580	5.97479e-05	4.0138	0.220927	0.593495
12:106693117-106693700	0.272919	1.09636	0.0651588	0.523937
12:106761280-106762833	0.00360514	2.91079	0.152288	0.568219
12:108231210-108232720	0.00103922	3.27969	0.198191	0.585592
12:111999572-112000334	0.319214	0.996074	0.0635776	0.497845
12:112384990-112386862	0.00469843	2.82701	0.161443	0.549213
12:112387056-112387345	0.00633802	2.72976	0.163822	0.555058
12:112387445-112387933	0.575842	0.559469	0.0304013	0.466135
12:112388998-112390782	0.108483	1.60505	0.0913627	0.493991
12:112393271-112394144	0.530787	0.626806	0.0378101	0.50885
12:112397708-112398304	0.0241246	2.25514	0.118202	0.55545
12:112398381-112399013	0.00230777	3.04747	0.179145	0.574848
12:112401778-112401833	0.38558	0.867662	0.0567494	0.530893
12:112401906-112402490	0.0170472	2.38569	0.152425	0.537
12:113318139-113318641	0.25216	1.14512	0.0633536	0.531056
12:113320862-113321262	0.000789349	3.3565	0.211934	0.551956
12:113321714-113322970	0.22897	1.20302	0.0744994	0.516818
12:113323071-113323472	0.0103812	2.56287	0.153849	0.528803
12:113325175-113325586	0.0613562	1.87092	0.115205	0.529652
12:113325874-113326264	0.0510005	1.95148	0.122165	0.544119
12:113326374-113326433	0.655047	0.446762	0.0298753	0.487003
12:113326869-113328736	0.101061	1.63973	0.0903226	0.524786
12:113330245-113330601	0.280923	1.07825	0.0650229	0.515642
12:113330670-113330960	0.334729	0.964633	0.0586705	0.499575
12:113331061-113332033	0.353247	0.928309	0.0563225	0.505258
12:113336383-113336721	0.0360296	2.09659	0.128918	0.518712
12:113361526-113361852	0.000509509	3.47571	0.188107	0.563778
12:113362104-113362335	0.0714923	1.80234	0.100813	0.52864
12:113362508-113362572	0.0182232	2.36105	0.147722	0.530925
12:113362928-113363455	0.0302086	2.16734	0.133709	0.546307
12:113366049-113366577	0.010765	2.55024	0.151314	0.54745
12:113366846-113367474	0.05274	1.93704	0.121803	0.530011
12:113367679-113367873	0.740502	0.331188	0.0209659	0.492358
12:113369544-113370036	0.0308707	2.15874	0.121175	0.536967
12:113370354-113371203	0.0833328	1.73167	0.111133	0.516949
12:113402919-113403087	0.170385	1.37097	0.0761187	0.485076
12:113586892-113588492	0.01207	2.51009	0.152261	0.565019
12:113589105-113589367	0.000822117	3.34524	0.211833	0.562178
12:113589447-113589931	0.266175	1.11191	0.0693367	0.514205
12:113591583-113591994	0.580241	0.553032	0.0348485	0.535105
12:113593887-113594434	0.00511256	2.79985	0.172769	0.537195
12:113596398-113597083	0.803814	0.248415	0.0154697	0.510287
12:113603150-113603196	0.882709	0.147536	0.00916884	0.532787
12:113605085-113605419	0.00363967	2.90781	0.17147	0.550454
12:113606049-113607883	0.119791	1.55565	0.0940102	0.54118
12:113608100-113608560	0.0946384	1.67142	0.106854	0.520737
12:113608673-113609609	0.00706884	2.69358	0.161519	0.536444
12:113614015-113615292	0.464719	0.731099	0.0433821	0.477598
12:113618745-113618930	0.0154028	2.42277	0.142386	0.53909
12:113619245-113619773	0.894489	0.132626	0.00832772	0.497779
12:113619943-113620084	0.0150603	2.43093	0.147154	0.562145
12:113620166-113620719	0.0306474	2.16162	0.125905	0.533571
12:113622079-113622858	0.0895211	1.69793	0.101542	0.526256
12:113657287-113658815	0.143798	1.46179	0.0922036	0.532656
12:115801552-115802211	0.53263	0.623996	0.0370783	0.520084
12:115802449-115802758	0.67762	0.415713	0.0270604	0.488962
12:115802896-115803983	0.557395	0.586715	0.036701	0.503527
12:115804110-115804298	0.0992658	1.64842	0.0971378	0.538796
12:115804377-115804518	0.375604	0.886025	0.0562245	0.505584
12:116282298-116283831	0.00502602	2.80536	0.163793	0.55274
12:118515899-118517682	0.0141703	2.45292	0.151784	0.530893
12:121253754-121255095	2.9626e-05	4.17632	0.215867	0.597185
12:122200659-122201921	0.000638688	3.41463	0.204939	0.560545
12:125776736-125777591	0.00683534	2.70476	0.170117	0.545882
12:129211202-129215088	0.0223777	2.28389	0.138558	0.533963
13:19633908-19634157	0.766852	0.296495	0.0184847	0.533211
13:19664170-19665499	1.91975e-10	6.36763	0.368095	0.626216
13:19665591-19665723	0.784809	0.273057	0.0172014	0.559794
13:19703716-19704867	0.000563598	3.44855	0.200791	0.567305
13:19773570-19774201	0.000191314	3.73022	0.231055	0.580008
13:19997330-19998461	0.561313	0.580893	0.033641	0.507544
13:20175174-20176687	0.000991244	3.293	0.16277	0.606068
13:20193423-20194438	0.810326	0.240005	0.0153028	0.499314
13:22631463-22632816	0.0624234	1.86328	0.0941017	0.575371
13:24217537-24219288	0.000109203	3.86918	0.233283	0.561557
13:24219417-24220255	0.0151715	2.42826	0.109735	0.583567
13:24641999-24644089	0.0621251	1.8654	0.115979	0.536248
13:25522227-25524343	0.0192481	2.34069	0.129947	0.50147
13:26232227-26233192	0.0019359	3.09989	0.17794	0.573575
13:27261744-27262269	0.62089	0.49459	0.0271734	0.432957
13:27263459-27264299	0.606866	0.514552	0.031492	0.509536
13:27264550-27266860	0.00103987	3.27951	0.198761	0.563059
13:27266992-27267845	0.77784	0.282135	0.0178225	0.489027
13:27268963-27269746	0.0140361	2.45634	0.140591	0.534518
13:27295105-27295218	0.166887	1.38228	0.0868736	0.551074
13:27390070-27390670	0.0763102	1.77251	0.104694	0.531644
13:27391290-27391423	0.00311331	2.95632	0.182883	0.579485
13:27391932-27394121	0.188572	1.31481	0.077467	0.477337
13:27394379-27394951	0.0793914	1.75423	0.110254	0.507152
13:27395001-27395578	0.533694	0.622377	0.0381669	0.481419
13:27396146-27397046	0.00644636	2.72417	0.153643	0.566455
13:27398855-27399202	0.360808	0.913827	0.0530594	0.512377
13:27399366-27399414	0.0951702	1.66873	0.096751	0.538404
13:27399623-27400211	0.0527542	1.93693	0.128746	0.543694
13:27400309-27401512	0.459785	0.739201	0.0447291	0.52188
13:27425650-27426982	0.134639	1.49606	0.093165	0.523937
13:27432458-27433560	0.351474	0.931734	0.0512031	0.527529
13:27438357-27441600	0.00157691	3.16014	0.185278	0.549115
13:27442525-27442890	1.94903e-07	5.20413	0.296554	0.609627
13:27443214-27443296	0.136573	1.48868	0.0896198	0.549017
13:27447574-27447699	0.687404	0.402381	0.0239688	0.484913
13:27447840-27448246	2.20144e-06	4.73399	0.289002	0.579485
13:27449524-27451125	0.000107912	3.87208	0.225188	0.531873
13:27451492-27451556	0.488043	0.693425	0.0450748	0.515153
13:27451775-27451806	0.302362	1.03138	0.0691321	0.544902
13:32487929-32489428	0.00401054	2.87733	0.157177	0.574881
13:32821946-32822781	0.209764	1.25421	0.0774643	0.518255
13:34947245-34948424	0.0127879	2.48962	0.157493	0.535138
13:34950494-34951119	0.413141	0.818379	0.0534201	0.517994
13:35902589-35903036	0.0683342	1.8228	0.109889	0.515708
13:36145950-36147247	0.951859	0.0603725	0.00386744	0.481027
13:40928930-40930778	0.0121418	2.508	0.15677	0.545915
13:48692044-48693543	0.978375	0.027106	0.00179893	0.506335
13:49598831-49599423	0.335145	0.963802	0.0606724	0.518255
13:49599502-49600447	0.118532	1.56096	0.0990136	0.53135
13:49600669-49600736	0.919675	0.100843	0.00593131	0.487068
13:49600879-49601046	0.0708394	1.80651	0.114797	0.538469
13:49601664-49603026	0.2346	1.18859	0.0751867	0.504343
13:49605210-49605982	0.550908	0.5964	0.03685	0.50885
13:57101588-57101840	1.15359e-07	5.3007	0.288814	0.623571
13:57101973-57102323	0.0040365	2.87529	0.164914	0.548658
13:57103550-57107135	0.228183	1.20505	0.0722413	0.52361
13:69579734-69580434	0.0682028	1.82366	0.10519	0.530109
13:72532362-72532478	0.012373	2.50132	0.142852	0.487525
13:72532639-72532672	0.0106559	2.55379	0.144325	0.556201
13:76357357-76359100	8.95107e-05	3.9174	0.226862	0.573901
13:78068080-78068847	0.856191	0.181225	0.0111148	0.502221
13:78068956-78069055	0.0144421	2.44607	0.149821	0.55594
13:78069214-78069553	0.00365776	2.90626	0.187529	0.557932
13:78073612-78074696	0.0537481	1.92886	0.105439	0.529815
13:78074770-78076066	0.691278	0.397121	0.0205739	0.528672
13:78080511-78081198	0.120838	1.55126	0.0977552	0.487003
13:78081472-78081949	0.063784	1.85369	0.112751	0.524427
13:87123743-87124298	0.521748	0.640653	0.0369493	0.504931
13:87124616-87124920	0.337022	0.960066	0.0571926	0.493077
13:87126449-87127153	0.141843	1.46896	0.0965882	0.528476
13:90848721-90850229	0.93307	0.0839823	0.00526282	0.498726
13:92677202-92678970	0.0351419	2.10672	0.12561	0.539971
13:94151944-94153356	0.00135339	3.20441	0.187019	0.563516
13:94153509-94154305	0.493153	0.685303	0.0448872	0.511593
13:94161154-94164046	0.00396618	2.88084	0.169563	0.551042
13:95540140-95542161	0.133062	1.50213	0.0886256	0.522141
13:98202516-98203104	0.0317652	2.14735	0.137071	0.533081
13:99406019-99407041	0.421172	0.80439	0.049491	0.504017
13:99407148-99407986	0.828706	0.216361	0.0130564	0.494579
13:99409802-99410410	0.0958388	1.66537	0.101901	0.49053
13:99440616-99442278	0.0111645	2.53751	0.163487	0.549866
13:99442403-99442519	0.676068	0.417835	0.0257221	0.515969
13:101366427-101367633	0.00180188	3.12108	0.175244	0.524492
13:107945243-107946997	0.00994673	2.57768	0.167878	0.545229
13:109756864-109759133	0.000535455	3.46236	0.211597	0.53971
13:111755711-111756785	0.00099862	3.29092	0.211907	0.559467
13:111757832-111758825	0.179297	1.34292	0.085098	0.520051
13:111759988-111760666	0.00145351	3.18381	0.193682	0.552315
13:111763239-111764301	0.0991978	1.64876	0.0998611	0.529783
13:111764624-111764898	0.571731	0.565504	0.0359528	0.496114
13:111765043-111765914	0.0713815	1.80304	0.113623	0.534681
13:111768137-111768246	0.0356242	2.10119	0.118234	0.545294
13:111768412-111771348	0.0163136	2.40182	0.140587	0.542616
13:111771422-111771583	0.126528	1.52794	0.0939042	0.533407
13:111772203-111772272	0.100677	1.64158	0.0975955	0.523578
13:111772455-111772585	0.21402	1.24259	0.0784841	0.50062
13:111774059-111774160	0.282234	1.07531	0.0665513	0.499053
13:111774283-111776115	0.287513	1.06359	0.0639572	0.516851
13:111776203-111776438	1.60564e-05	4.31367	0.270659	0.57684
13:111806020-111807553	0.160315	1.40401	0.084528	0.497224
13:111808867-111809114	0.00581684	2.75793	0.166913	0.519953
13:111809182-111809365	0.06157	1.86938	0.125699	0.542845
13:112032532-112032877	0.691246	0.397165	0.0268383	0.500425
13:112032968-112033729	0.0316932	2.14826	0.139289	0.551597
13:112809619-112813535	0.0055516	2.77315	0.158072	0.557083
13:112855333-112856044	0.378091	0.881418	0.0552499	0.500588
14:23873450-23874274	2.02462e-05	4.26216	0.24816	0.566847
14:23878197-23878914	0.63742	0.471309	0.0302483	0.525374
14:28295505-28295679	0.370087	0.896309	0.0519054	0.508458
14:28295784-28296273	0.92657	0.0921613	0.00562787	0.502057
14:28298645-28298692	0.0917431	1.68627	0.104468	0.503788
14:28299000-28299301	0.0138794	2.46037	0.148933	0.523121
14:28301021-28301069	0.0152959	2.4253	0.147286	0.535955
14:28304655-28304733	0.354304	0.926274	0.0561627	0.503135
14:28304843-28305251	0.0813489	1.74291	0.109142	0.524492
14:28306074-28307583	0.0800701	1.75028	0.10934	0.527562
14:28312924-28313060	0.0210359	2.30734	0.145039	0.513944
14:28313155-28313626	0.482927	0.701602	0.0418992	0.49275
14:28316899-28316955	0.909312	0.113906	0.00733146	0.491934
14:28317125-28317375	0.0173926	2.3783	0.158953	0.576122
14:30412895-30414631	0.0629511	1.85954	0.103887	0.528313
14:33598886-33599802	0.0211509	2.30528	0.143785	0.538894
14:35072350-35074802	0.00637504	2.72784	0.176423	0.568154
14:36042921-36043546	5.02274e-05	4.05457	0.244166	0.567109
14:36044323-36045160	0.00518866	2.79508	0.151351	0.576285
14:36047225-36047797	0.0678001	1.82633	0.120061	0.524917
14:36052126-36052565	0.0552662	1.91678	0.120923	0.523545
14:36052988-36053824	6.63121e-05	3.98914	0.243342	0.554797
14:36055647-36055691	3.62617e-05	4.13009	0.254178	0.549964
14:36056114-36058568	0.0173652	2.37888	0.142647	0.553001
14:36058703-36060161	0.0142131	2.45183	0.129364	0.571876
14:36060260-36060327	0.0357313	2.09997	0.124647	0.543465
14:36060625-36060960	0.0893997	1.69857	0.0952062	0.52508
14:36061299-36062239	0.0373419	2.08201	0.123623	0.535301
14:36118818-36119499	0.180391	1.33955	0.07583	0.479525
14:36119680-36121860	0.218625	1.23019	0.0670578	0.453302
14:36121988-36123264	0.242794	1.16803	0.0699363	0.502482
14:36123352-36123441	0.00604507	2.74533	0.180344	0.545817
14:36185940-36187364	0.0166569	2.39419	0.133871	0.517634
14:36193394-36193544	0.30545	1.02482	0.0651284	0.530338
14:36193769-36193815	0.0458584	1.99669	0.129415	0.511332
14:36193946-36194234	0.00875291	2.62156	0.161481	0.538502
14:36194743-36194907	0.357485	0.920169	0.0547712	0.512148
14:36194937-36196060	0.0546522	1.92163	0.113289	0.503853
14:36196488-36198025	0.0835451	1.73048	0.106626	0.535824
14:36198176-36198571	0.0635322	1.85545	0.114214	0.523055
14:36198867-36198976	0.898559	0.127481	0.008136	0.520508
14:36199953-36200514	0.94099	0.0740253	0.00465443	0.494906
14:36200687-36201321	0.000622903	3.42144	0.213025	0.560316
14:36201449-36202606	0.0236819	2.26225	0.139847	0.534387
14:36202742-36202951	0.00056677	3.44704	0.208362	0.560283
14:36205265-36206099	0.0865454	1.71391	0.101782	0.520835
14:37123230-37123936	0.0221575	2.28766	0.136189	0.551074
14:37124024-37124511	0.375343	0.88651	0.054882	0.491934
14:37130411-37132034	0.796331	0.258098	0.0140111	0.502776
14:37135018-37135416	1.3316e-05	4.35485	0.227467	0.582588
14:37136595-37138185	0.241306	1.17173	0.070718	0.510646
14:37138304-37138372	0.0894641	1.69823	0.114403	0.499314
14:37138503-37138654	0.000648985	3.41027	0.195969	0.552609
14:37138692-37139090	0.00728131	2.6837	0.146324	0.54438
14:37161151-37161879	0.149329	1.44191	0.0868688	0.523806
14:37746906-37750671	0.00228331	3.05067	0.188044	0.559826
14:37793917-37795485	0.0531213	1.93393	0.128189	0.524068
14:41146953-41147493	0.707005	0.375881	0.0250202	0.511528
14:47212896-47215339	0.334684	0.964723	0.0590382	0.518745
14:49229418-49230029	1.10069e-06	4.87273	0.285087	0.576285
14:50408463-50408829	0.117177	1.56673	0.0980146	0.499967
14:50629875-50632237	0.0205939	2.31535	0.136702	0.520867
14:51803958-51805603	0.0631756	1.85795	0.10599	0.505911
14:51850357-51851839	0.0326376	2.13651	0.123997	0.561851
14:53488353-53488602	0.163312	1.39402	0.0824573	0.509307
14:53489838-53491817	0.217054	1.2344	0.0783673	0.512246
14:53499905-53500420	0.0807831	1.74616	0.103823	0.506401
14:54665462-54666631	0.0139207	2.4593	0.136946	0.57844
14:56344735-56345844	0.00734123	2.68096	0.175206	0.545458
14:56345937-56346146	0.273162	1.09581	0.0637005	0.5209
14:56346243-56346302	0.000965975	3.30025	0.186347	0.573575
14:56346529-56346593	0.0916163	1.68693	0.106824	0.514989
14:56348463-56348938	0.0426263	2.02735	0.122673	0.537098
14:56349072-56349291	0.371116	0.894385	0.0532937	0.495689
14:56353504-56354311	0.283366	1.07279	0.0694387	0.515512
14:57833941-57834769	0.240158	1.17459	0.0708363	0.495167
14:57834927-57836364	0.784427	0.273554	0.0165799	0.452289
14:59000286-59002027	0.0462506	1.9931	0.130454	0.492162
14:59406705-59407444	0.000356161	3.5706	0.204309	0.560839
14:60043208-60043300	0.0490434	1.96821	0.122184	0.521325
14:60043431-60043832	0.0988203	1.6506	0.0978277	0.526419
14:60044115-60044155	0.910328	0.112625	0.00680164	0.512605
14:60045200-60046703	0.00330738	2.93762	0.170478	0.544478
14:60046947-60047715	0.324373	0.985511	0.0569976	0.530207
14:60047819-60048029	0.493317	0.685042	0.0384012	0.53713
14:60051277-60052446	0.580769	0.552261	0.0327467	0.497845
14:60052573-60052679	0.870222	0.163376	0.0114863	0.535301
14:60173695-60174604	0.109568	1.60014	0.0959654	0.537228
14:60177929-60179820	0.699445	0.38607	0.0225721	0.517667
14:60180386-60180483	0.0328617	2.13377	0.137305	0.551989
14:60183856-60184509	0.226179	1.21026	0.0776634	0.525831
14:60184706-60186350	0.00227895	3.05124	0.175186	0.570733
14:60188474-60188567	0.461903	0.735717	0.0471272	0.476487
14:60188913-60189212	0.10645	1.61436	0.0993757	0.512279
14:60189282-60189501	0.116391	1.5701	0.0963889	0.540396
14:60189630-60189699	0.000106741	3.87473	0.220556	0.567109
14:60189792-60190036	0.164922	1.38871	0.080337	0.471524
14:60192437-60192665	0.0255429	2.23309	0.136126	0.539906
14:60192746-60193885	0.455605	0.746103	0.0408183	0.458722
14:61348659-61349886	0.824175	0.222178	0.0136814	0.519986
14:64415865-64416793	3.14848e-07	5.11434	0.302603	0.5804
14:69724735-69725824	7.2851e-08	5.38399	0.353903	0.635066
14:71468430-71469345	0.0152559	2.42625	0.142247	0.544478
14:71469599-71469997	0.00186229	3.11136	0.18848	0.586376
14:72428987-72430251	0.086334	1.71506	0.0956871	0.490497
14:73775942-73778352	0.459284	0.740026	0.0446708	0.507446
14:73794331-73795062	0.631153	0.480105	0.0287272	0.496767
14:74147138-74149336	0.799616	0.253844	0.0159911	0.515806
14:76806412-76807472	0.775281	0.285475	0.0173353	0.453628
14:87858675-87858815	0.0284251	2.19137	0.139391	0.520867
14:87858997-87860322	1.50997e-07	5.25134	0.338597	0.604076
14:87862626-87863008	0.000983614	3.29517	0.235615	0.599961
14:88328150-88329389	0.00269698	3.00032	0.16297	0.541669
14:89596392-89598737	0.000271663	3.64092	0.227371	0.548168
14:91858667-91860465	0.093281	1.67834	0.0976077	0.515218
14:92049321-92050940	0.300887	1.03453	0.0678213	0.502286
14:92223097-92224657	0.0074438	2.67631	0.181268	0.556365
14:93323712-93325455	0.0127913	2.48953	0.14819	0.560055
14:94303418-94303888	0.00605361	2.74486	0.174607	0.548168
14:94304366-94305493	0.0119841	2.51261	0.144382	0.544445
14:94305550-94306369	0.115653	1.57328	0.0909918	0.541702
14:94307083-94307140	0.174746	1.35711	0.0880831	0.506988
14:94307298-94308008	0.0279063	2.1986	0.13344	0.550748
14:94308388-94308504	0.0598296	1.88205	0.121208	0.518092
14:94309026-94309432	0.00174889	3.12986	0.195909	0.546307
14:94309885-94310094	0.939016	0.0765063	0.00508328	0.498988
14:94310161-94310321	0.168261	1.37781	0.0901483	0.519692
14:96569091-96569929	0.211282	1.25005	0.0748959	0.544151
14:99138944-99141655	0.0255719	2.23265	0.136567	0.531905
14:99695088-99696194	0.506962	0.663575	0.0358364	0.487558
14:100103358-100105497	0.000724545	3.38012	0.181818	0.573999
14:100122441-100123752	4.12245e-07	5.06321	0.305402	0.606427
14:100262127-100264174	0.0638029	1.85355	0.11769	0.528019
14:100993306-100995692	0.0107081	2.55208	0.16167	0.543694
14:101095743-101098594	0.0696828	1.81397	0.107573	0.523055
14:101099616-101100783	0.134577	1.49629	0.0907791	0.529064
14:101241757-101242458	0.0799413	1.75103	0.117578	0.539547
14:101317189-101318001	0.0320094	2.14429	0.120344	0.504213
14:102458770-102459980	0.350307	0.933994	0.0582511	0.509928
14:102464073-102467222	0.0744754	1.78368	0.103639	0.551205
14:102638184-102639039	0.87565	0.156486	0.0112197	0.489779
14:102743179-102744070	0.131067	1.50991	0.100778	0.544021
14:103652801-103654301	0.0150047	2.43227	0.153509	0.540592
14:103671506-103675377	1.27182e-07	5.28286	0.344602	0.611129
14:104469188-104471489	0.556265	0.588398	0.0363524	0.523023
14:104624291-104625806	0.46297	0.733966	0.0464444	0.518483
14:104630538-104631418	0.164236	1.39096	0.084044	0.491085
14:105011371-105013100	0.483483	0.700712	0.0451016	0.517079
14:105015200-105017336	0.671014	0.424757	0.0254907	0.50418
15:23658574-23660111	8.88357e-05	3.91922	0.240485	0.544217
15:24662867-24664860	0.223634	1.21692	0.0720902	0.522631
15:26013370-26014136	3.51123e-06	4.6384	0.246966	0.601136
15:26015491-26016029	0.0572404	1.90147	0.104589	0.464764
15:26025022-26026670	2.19592e-06	4.7345	0.284455	0.56626
15:30796823-30799072	0.00239909	3.03579	0.172898	0.550389
15:31390109-31391499	0.0823053	1.73746	0.102027	0.531807
15:32516080-32517393	2.14793e-07	5.18606	0.284589	0.584939
15:32833761-32834058	0.878893	0.152372	0.00949685	0.492881
15:32834178-32834996	0.000222584	3.6919	0.224525	0.577559
15:34959635-34960328	0.012363	2.50161	0.163685	0.52361
15:34962242-34962433	0.272935	1.09633	0.0622803	0.501241
15:34967815-34968205	0.0378559	2.07641	0.132535	0.535399
15:35175317-35176281	0.303334	1.02931	0.0666183	0.503723
15:35177111-35177705	0.0360261	2.09663	0.133999	0.543661
15:35181958-35182136	0.113982	1.58055	0.0975561	0.534746
15:35182353-35182464	0.0655799	1.84128	0.119398	0.513356
15:36643598-36644950	0.249873	1.15066	0.0708677	0.50111
15:38187806-38188860	0.000422576	3.52557	0.209709	0.512475
15:38331686-38332797	0.0082181	2.64298	0.137852	0.52655
15:38360897-38363457	0.185256	1.32475	0.0782473	0.520998
15:39007070-39010435	0.103306	1.62903	0.0951622	0.560675
15:39572593-39575779	1.91199e-08	5.61978	0.362236	0.607798
15:39580651-39582768	0.17112	1.36861	0.0771326	0.512965
15:39590663-39591143	0.138701	1.48065	0.0954465	0.53824
15:39591203-39593434	0.00947994	2.59424	0.15872	0.559369
15:39961417-39962127	0.263373	1.11845	0.0584663	0.462968
15:43190563-43191510	0.203551	1.2715	0.0834272	0.533375
15:43191911-43192774	0.00511311	2.79982	0.159519	0.577003
15:43193760-43194159	0.0261796	2.22354	0.123904	0.539481
15:43195866-43196805	0.0317152	2.14798	0.127103	0.548495
15:43197198-43197529	0.554094	0.591637	0.0385145	0.491771
15:43208545-43209635	0.0264386	2.21971	0.134698	0.54451
15:43601628-43602765	0.392465	0.855155	0.051165	0.544315
15:45263498-45264779	0.0313614	2.15246	0.133674	0.543302
15:49173154-49173314	0.221072	1.22368	0.071424	0.511168
15:49173391-49175041	0.710528	0.371147	0.0216996	0.503625
15:49421080-49421646	0.407826	0.827725	0.0519133	0.508687
15:49830550-49831727	0.148079	1.44635	0.0836547	0.511854
15:50864762-50865218	0.745616	0.324425	0.0207535	0.541996
15:50865313-50865515	0.0415137	2.03836	0.105682	0.471034
15:50867053-50870991	0.00263625	3.00725	0.182697	0.565606
15:50873992-50874276	0.00751184	2.67326	0.153227	0.528672
15:50874360-50874780	0.0106771	2.55309	0.142557	0.551989
15:50874948-50875504	0.0166445	2.39447	0.140133	0.527954
15:50877524-50878338	0.35257	0.929616	0.0577952	0.47959
15:50883107-50883774	0.00251463	3.02158	0.173856	0.507152
15:53667085-53668382	0.000120639	3.84482	0.208712	0.612174
15:53821671-53823210	3.63938e-08	5.50751	0.278605	0.627719
15:56144513-56146090	0.0164407	2.39898	0.147078	0.5466
15:57516690-57517199	0.837626	0.204932	0.0126546	0.567239
15:58074352-58075012	0.0500968	1.95914	0.124056	0.51365
15:58075343-58075391	0.364076	0.907625	0.0544068	0.481092
15:58081508-58081909	0.0173595	2.379	0.144367	0.540755
15:58082575-58082638	0.00510262	2.80048	0.164634	0.548886
15:58083293-58086096	0.0329248	2.133	0.131702	0.535301
15:60146742-60146832	0.247148	1.15731	0.0732007	0.518679
15:60147034-60148271	0.101225	1.63895	0.0997259	0.560022
15:60243326-60245229	0.126555	1.52783	0.0889987	0.488342
15:61460457-61461368	0.00210204	3.07542	0.174342	0.560414
15:63475987-63476444	0.0106599	2.55365	0.150724	0.55336
15:64332147-64333360	5.91915e-07	4.99384	0.321819	0.605447
15:64333532-64334035	0.271899	1.0987	0.0617505	0.527105
15:64782163-64783575	0.195795	1.29362	0.0730331	0.522468
15:65899664-65900754	0.530604	0.627085	0.0447113	0.517014
15:65900859-65901608	0.0834877	1.7308	0.0890919	0.558128
15:65901756-65903113	0.00744683	2.67617	0.140153	0.512899
15:65903174-65903574	0.00461883	2.83248	0.152943	0.527921
15:65904535-65908737	0.00778269	2.66135	0.159293	0.546307
15:65908879-65909724	0.0138732	2.46053	0.148422	0.557704
15:65913013-65913623	1.16531e-05	4.38398	0.284341	0.583796
15:65913992-65915729	0.000126504	3.83317	0.200679	0.571876
15:66510422-66511745	0.000115309	3.85589	0.205601	0.563484
15:67378164-67378808	0.0664113	1.83564	0.109063	0.527627
15:72206804-72210507	0.0057133	2.7638	0.157633	0.54229
15:72211659-72214800	0.003789	2.89521	0.166817	0.552642
15:74417056-74418051	0.0475969	1.98095	0.124564	0.538371
15:74419192-74419517	0.983275	0.0209627	0.00109708	0.477402
15:74419573-74421330	0.43921	0.773528	0.0382941	0.532395
15:74421873-74422778	0.331092	0.971917	0.0509756	0.550944
15:74426449-74426878	0.00175445	3.12893	0.193877	0.567043
15:75897958-75899903	0.00555082	2.7732	0.162247	0.571615
15:76699346-76700671	0.026389	2.22044	0.130079	0.56159
15:77168865-77170703	0.366217	0.903583	0.0566705	0.478577
15:77511155-77512666	0.00304768	2.96289	0.167028	0.55496
15:78331001-78331708	0.773246	0.288131	0.0166105	0.503658
15:81742727-81743602	0.000216284	3.6992	0.218148	0.577918
15:81743699-81743801	0.249513	1.15153	0.0624189	0.555189
15:81743911-81745009	0.0325085	2.1381	0.116206	0.54856
15:82113267-82114775	0.783847	0.274309	0.0168999	0.528215
15:86599369-86599760	0.80607	0.245499	0.0160635	0.505388
15:86599835-86600743	0.00799191	2.65241	0.16102	0.557148
15:86948364-86950494	0.00270113	2.99985	0.185274	0.56012
15:87147113-87148207	0.228186	1.20504	0.0685966	0.569623
15:87702919-87703901	8.81581e-05	3.92107	0.221929	0.531285
15:87705827-87707042	7.99307e-06	4.46537	0.276055	0.588107
15:87711526-87713133	0.0304211	2.16456	0.127874	0.536902
15:87714723-87716217	0.329178	0.975771	0.0595735	0.521161
15:87721814-87723857	0.128469	1.52017	0.0813194	0.530436
15:87743857-87744814	0.0176092	2.37374	0.141503	0.540363
15:87750378-87750908	0.00031453	3.60303	0.20252	0.549931
15:87751256-87752546	0.0175314	2.37537	0.14422	0.544086
15:87752791-87752883	0.177717	1.34782	0.0844531	0.516949
15:87753251-87753695	0.81104	0.239085	0.0149909	0.532036
15:87753828-87754121	0.399394	0.842704	0.0500842	0.490693
15:87754243-87754417	9.15887e-08	5.34267	0.344283	0.588531
15:87755379-87756176	0.135753	1.49179	0.0718555	0.564855
15:88094240-88095711	0.00671798	2.71051	0.169605	0.537587
15:88873730-88875119	0.0195214	2.33542	0.146879	0.529652
15:89246585-89247704	0.000676229	3.39904	0.178917	0.517047
15:89444216-89444821	0.36759	0.900996	0.0519321	0.493403
15:94665576-94667752	0.0496702	1.96279	0.116848	0.519169
15:94670858-94670893	0.00560895	2.76981	0.17881	0.552773
15:94670979-94671474	0.0944522	1.67237	0.103339	0.540624
15:94674413-94676109	0.628688	0.483574	0.0286933	0.509144
15:94676190-94676921	0.0533425	1.93214	0.109343	0.534616
15:94677397-94678725	0.00274908	2.99449	0.181002	0.563059
15:94684946-94685605	0.000528736	3.46576	0.194045	0.574391
15:94687194-94687671	0.94503	0.068949	0.00389853	0.539416
15:94687843-94688206	0.10158	1.63724	0.0914828	0.491444
15:94688306-94688620	0.0180816	2.36394	0.144505	0.532787
15:94689963-94690421	0.0171051	2.38444	0.150189	0.569427
15:94691602-94691653	0.151172	1.4354	0.0893535	0.54327
15:94691709-94692109	0.77859	0.281156	0.0170634	0.508393
15:94695815-94696708	0.341745	0.950723	0.0572267	0.502188
15:94697915-94699001	5.32219e-07	5.01432	0.284009	0.612925
15:94701147-94701648	0.889891	0.138442	0.00877156	0.492718
15:94702308-94702546	0.230672	1.19863	0.0666045	0.531905
15:94703711-94705181	0.467697	0.726232	0.0441935	0.503037
15:94705378-94706174	0.0573925	1.90031	0.109875	0.499249
15:94706544-94706605	0.000369657	3.56085	0.226262	0.568415
15:94707712-94707831	0.095721	1.66596	0.0968383	0.532722
15:94709958-94711272	0.0187922	2.34963	0.138601	0.53024
15:94712128-94713193	0.439408	0.773194	0.0454367	0.51574
15:94713718-94713969	0.859477	0.17704	0.011408	0.525472
15:94753426-94754307	0.0140561	2.45583	0.145793	0.562112
15:94760362-94761307	0.514567	0.651742	0.0409312	0.498792
15:94761396-94761817	0.00736948	2.67967	0.152181	0.554471
15:94761991-94762138	0.0113226	2.53258	0.188625	0.576056
15:97462554-97464153	0.579696	0.553829	0.0372633	0.501665
15:99236766-99238690	0.000470594	3.49696	0.209256	0.582718
15:99275810-99276413	0.000419334	3.52761	0.204036	0.588041
15:99276660-99277948	0.000807651	3.35016	0.19711	0.588531
15:99330769-99331846	0.282493	1.07473	0.0713714	0.513748
15:99845819-99848270	0.230704	1.19855	0.0787401	0.514957
16:154376-156720	0.00157898	3.15976	0.187061	0.565998
16:264850-266144	0.00432802	2.85321	0.170695	0.580988
16:695039-696697	0.361977	0.911604	0.0573192	0.50516
16:969912-975949	0.148877	1.44351	0.0978873	0.560904
16:1907560-1908958	0.0201189	2.32412	0.1412	0.53615
16:2009734-2010866	0.000291536	3.62271	0.209392	0.577722
16:2329636-2332165	0.370268	0.895971	0.0576717	0.499967
16:10181458-10184925	0.000111632	3.86381	0.217535	0.60192
16:23101218-23102257	0.00580376	2.75867	0.168255	0.527823
16:23673348-23674703	0.00476279	2.82265	0.179671	0.547613
16:47401774-47402855	0.206259	1.26392	0.0798383	0.516949
16:47866345-47866850	0.217077	1.23434	0.0775499	0.518516
16:47868915-47869082	0.765324	0.298496	0.0192566	0.503004
16:47869199-47869311	0.295381	1.04639	0.0638031	0.507707
16:47870723-47874194	0.402038	0.837986	0.0487877	0.527856
16:52873086-52874698	0.000839461	3.33944	0.180307	0.585298
16:52875131-52878032	8.12709e-05	3.94062	0.234254	0.588041
16:52879155-52879917	0.663219	0.435473	0.0286833	0.503233
16:52880195-52881159	0.847392	0.192447	0.0109982	0.526386
16:52881598-52882188	0.00109267	3.26551	0.201138	0.580302
16:53519789-53523081	0.0444002	2.01029	0.117859	0.545751
16:53523360-53523431	0.000164351	3.76832	0.222503	0.571354
16:53523518-53525278	0.0109573	2.54406	0.154557	0.540004
16:53526274-53526333	0.949825	0.0629263	0.00408717	0.51303
16:53526398-53526737	2.75083e-09	5.94582	0.363946	0.632095
16:53529529-53530149	0.130018	1.51403	0.0850073	0.529031
16:53530217-53530732	0.340795	0.952596	0.0618473	0.523676
16:53648091-53648749	0.0272122	2.20846	0.12985	0.531187
16:53914673-53916559	0.000185226	3.73836	0.219224	0.585919
16:53920239-53920843	0.363992	0.907785	0.0542314	0.520312
16:53922249-53923466	0.26243	1.12067	0.0689717	0.5161
16:54246917-54248396	0.00149898	3.17488	0.193609	0.557018
16:55180497-55181415	0.113353	1.5833	0.0885095	0.514957
16:55199631-55200375	8.84259e-07	4.91579	0.29662	0.591568
16:55208451-55208973	0.0202831	2.32107	0.140527	0.528672
16:55216623-55217161	0.00352604	2.91772	0.15563	0.550846
16:55223474-55224142	0.0383113	2.07151	0.131634	0.538796
16:55226549-55227199	0.00102093	3.28469	0.196414	0.584351
16:55229439-55230097	0.243131	1.1672	0.0646561	0.429887
16:55239368-55239512	0.694166	0.393208	0.0233448	0.504245
16:55249044-55249519	0.000707021	3.38684	0.179856	0.569819
16:55254363-55254853	0.0780759	1.76196	0.10287	0.551303
16:55259464-55259780	0.000862843	3.33181	0.199812	0.546894
16:55260901-55261232	0.635546	0.473935	0.0301488	0.485109
16:55875223-55876448	0.0290241	2.18316	0.126783	0.556691
16:57054598-57056276	0.000637778	3.41502	0.180772	0.548429
16:63712158-63715368	0.00481833	2.81894	0.171984	0.54918
16:65018005-65019714	0.00418769	2.86367	0.167489	0.545947
16:65170251-65171217	0.103863	1.62641	0.0971261	0.545262
16:65435678-65436522	0.00476163	2.82273	0.160332	0.547678
16:65539281-65540446	0.783976	0.274141	0.0175065	0.524198
16:65605151-65605929	0.000177262	3.74939	0.233716	0.595422
16:65750547-65751734	0.0129253	2.48582	0.135952	0.483574
16:65754255-65755933	0.0109175	2.54533	0.14818	0.542486
16:65756051-65757655	0.146402	1.45236	0.0915916	0.537979
16:65765397-65766479	2.40129e-06	4.71634	0.277405	0.560414
16:65775046-65777121	0.455097	0.746944	0.0440641	0.503004
16:65984549-65986479	0.121716	1.54761	0.0959384	0.515936
16:66120077-66121833	0.0340485	2.1195	0.128486	0.52028
16:66128754-66130208	0.899725	0.126008	0.00795717	0.524394
16:71655341-71655488	0.388719	0.861944	0.0578879	0.504311
16:71656233-71656688	0.493531	0.684703	0.0424871	0.512997
16:71657344-71658654	0.932825	0.0842915	0.00528743	0.495559
16:80370166-80371312	6.60012e-05	3.99026	0.235651	0.561492
16:81217935-81219232	0.12027	1.55364	0.095964	0.527497
16:84341142-84342594	0.0332747	2.12875	0.12677	0.512834
16:84877410-84878736	0.147542	1.44827	0.0853634	0.552838
16:85085347-85085475	0.963483	0.0457828	0.00270713	0.479492
16:85085697-85086532	0.127145	1.52546	0.101359	0.53073
16:85087075-85087787	0.000935053	3.30937	0.185324	0.546698
16:85088401-85090472	0.00015321	3.78581	0.258953	0.574489
16:85095717-85096062	0.628777	0.483449	0.0292384	0.524982
16:85096322-85097146	1.13388e-09	6.08933	0.426786	0.622167
16:85098806-85100071	0.348073	0.938335	0.0543376	0.507707
16:85100160-85102671	0.0789819	1.75662	0.100485	0.520573
16:85103861-85104364	0.247196	1.15719	0.0707321	0.500882
16:85106323-85106452	0.626514	0.48664	0.0289767	0.503821
16:85106546-85107536	0.000237235	3.67566	0.207995	0.528705
16:85107739-85108002	0.118074	1.56291	0.0866856	0.54118
16:85156312-85156396	0.280582	1.07901	0.0720297	0.499118
16:85156657-85157332	0.000449888	3.50894	0.233657	0.554667
16:85157776-85160252	0.00396052	2.88129	0.150155	0.572138
16:85161995-85162394	0.10086	1.6407	0.11937	0.541114
16:85166532-85167225	0.749357	0.319488	0.0210927	0.510352
16:85167372-85168072	5.087e-06	4.56117	0.289018	0.584253
16:85169690-85171313	0.677115	0.416403	0.0273661	0.508556
16:86976752-86978080	0.00659199	2.71678	0.145918	0.561296
16:87022849-87025264	2.81964e-05	4.18756	0.254873	0.590654
16:87046231-87050015	0.650043	0.453703	0.0272989	0.496865
16:87533072-87536431	0.00577151	2.76049	0.162814	0.575828
16:87794786-87796736	0.00262144	3.00896	0.178185	0.552642
16:88168236-88170877	0.420094	0.806259	0.0529769	0.529848
17:1078111-1080117	0.0137178	2.46457	0.141237	0.524492
17:1873456-1876158	0.000138891	3.81013	0.203111	0.570048
17:1899670-1901737	4.3281e-07	5.05393	0.294892	0.59921
17:1903519-1909615	0.0179599	2.36644	0.142436	0.532885
17:4489410-4492139	0.42232	0.802403	0.0496346	0.489615
17:4588670-4590159	0.00520628	2.79399	0.156992	0.516818
17:4639027-4640717	0.888639	0.140026	0.00926862	0.503755
17:7698879-7700277	0.460468	0.738076	0.0485425	0.531219
17:7846744-7848134	0.359182	0.916924	0.0592451	0.501045
17:7916470-7916658	0.0208536	2.31062	0.13677	0.532003
17:7916800-7917475	0.0468935	1.98726	0.117332	0.515969
17:7965484-7968429	0.000307953	3.60852	0.228545	0.573673
17:8846398-8846615	0.125091	1.53375	0.0925365	0.507119
17:8846670-8848784	0.063396	1.8564	0.108832	0.526223
17:8864893-8867921	0.000427937	3.52223	0.200921	0.569166
17:13444535-13446554	0.0216618	2.29625	0.141597	0.540624
17:14143358-14143983	0.0201219	2.32407	0.146699	0.55643
17:15104471-15105786	0.512804	0.654478	0.0415524	0.494677
17:15788483-15790238	3.40948e-05	4.14424	0.200342	0.599569
17:17338744-17341181	0.431891	0.785959	0.0446936	0.467605
17:17544334-17544910	0.296716	1.0435	0.0667652	0.523219
17:17566331-17568400	0.182459	1.33322	0.0829572	0.511626
17:19377362-19378384	0.126663	1.52739	0.0930465	0.544315
17:19378448-19378557	0.271177	1.10036	0.06578	0.507511
17:21219952-21221640	0.473545	0.716723	0.0449323	0.515806
17:21221707-21222153	0.162212	1.39767	0.0890259	0.507511
17:23722514-23723709	1.93949e-06	4.75963	0.321018	0.60548
17:23732353-23732911	0.0391054	2.06308	0.137574	0.528966
17:23735573-23736446	0.243892	1.16531	0.0742196	0.482039
17:24917220-24920188	0.00013093	3.8247	0.219475	0.578636
17:24966241-24967577	0.573952	0.562241	0.0363129	0.527039
17:25586344-25587312	0.00636697	2.72826	0.176846	0.58053
17:26272895-26274147	0.545667	0.604266	0.0335348	0.536085
17:26909942-26911490	0.277829	1.08521	0.069586	0.508164
17:27616542-27618146	0.0611072	1.87272	0.114477	0.546568
17:28642503-28644578	0.0196821	2.33235	0.132724	0.536412
17:29930121-29931616	0.0335877	2.12499	0.133355	0.536346
17:29931749-29933406	0.0346442	2.11249	0.119431	0.540037
17:30724601-30724985	2.45076e-08	5.57673	0.378116	0.643198
17:30725103-30725760	3.85127e-08	5.49754	0.341291	0.579453
17:30800458-30801001	0.15896	1.40858	0.089319	0.501012
17:30811564-30811958	0.0111532	2.53786	0.154399	0.543498
17:30838362-30838750	0.220446	1.22534	0.058583	0.497877
17:30838930-30839040	0.6675	0.429582	0.0249391	0.500947
17:30841195-30841393	0.000694468	3.39175	0.214087	0.55336
17:30846691-30847168	0.0333463	2.12789	0.130404	0.533538
17:32071957-32072873	0.561112	0.58119	0.038168	0.519561
17:32363502-32364198	0.0296817	2.17431	0.134448	0.532003
17:32364365-32364942	0.0394108	2.05987	0.131039	0.541147
17:32365134-32365409	0.0048023	2.82	0.175706	0.562798
17:32365579-32365737	0.308047	1.01933	0.0651427	0.503168
17:32365861-32368438	0.013968	2.45809	0.145085	0.539514
17:32368543-32368997	0.134826	1.49534	0.0851281	0.530403
17:32369093-32370546	0.130074	1.51381	0.0886214	0.508131
17:32370828-32371266	0.0138802	2.46035	0.151835	0.526876
17:32371311-32372289	0.178673	1.34485	0.0839999	0.505943
17:32373435-32374562	0.0296984	2.17409	0.137022	0.525929
17:32374657-32374988	0.03018	2.16772	0.139321	0.537653
17:32377428-32377631	0.683596	0.407561	0.0245416	0.50983
17:33176060-33177037	0.00297231	2.97059	0.189717	0.536379
17:33177168-33177489	0.0077536	2.66262	0.148133	0.480994
17:33177583-33179696	0.114191	1.57963	0.0854002	0.525439
17:33971254-33972076	0.0825314	1.73618	0.114955	0.545131
17:34083231-34085026	0.0161861	2.40469	0.143035	0.52926
17:34114533-34116384	3.42826e-07	5.09824	0.316918	0.572823
17:34574840-34575715	0.163404	1.39371	0.0911349	0.537653
17:34634480-34635918	0.00868735	2.62412	0.146806	0.532134
17:35006391-35007117	0.00727651	2.68392	0.145162	0.49742
17:35007597-35007750	0.0247613	2.24511	0.145593	0.546666
17:35007876-35007951	0.346096	0.942189	0.0590643	0.512899
17:35008894-35009025	0.21151	1.24942	0.0778232	0.509895
17:35009185-35009793	0.712463	0.368551	0.0240987	0.524884
17:35014671-35014875	0.385982	0.866927	0.0563201	0.503625
17:35015046-35017136	0.00153134	3.16868	0.176401	0.54389
17:35273870-35274194	0.644935	0.46081	0.0358512	0.495526
17:37143503-37145015	0.0315145	2.15051	0.131363	0.531285
17:39146612-39147002	0.0556363	1.91387	0.118709	0.548527
17:40399902-40401934	0.0718782	1.79989	0.111105	0.537522
17:40451854-40452529	0.0027549	2.99384	0.165393	0.513781
17:40862511-40863562	0.728832	0.346679	0.0211299	0.499086
17:41216493-41218764	0.0075088	2.67339	0.170025	0.55163
17:41327205-41329872	0.395785	0.849173	0.0494154	0.518941
17:42250833-42252083	0.0627146	1.86121	0.110072	0.524264
17:42252305-42252591	0.0510901	1.95072	0.115645	0.545555
17:42410356-42412072	0.000822941	3.34496	0.181954	0.589837
17:43165409-43166431	0.0869833	1.71153	0.0980023	0.49471
17:43283027-43284121	0.295934	1.04519	0.0674397	0.527595
17:43862422-43862777	0.0213515	2.30171	0.15255	0.531285
17:43924974-43925128	0.183736	1.32934	0.0767984	0.508523
17:43925231-43925482	0.110505	1.59593	0.0942914	0.502253
17:43962804-43963329	0.161096	1.40139	0.087834	0.523774
17:43973918-43973982	0.208759	1.25699	0.074193	0.516622
17:43974025-43974982	0.583757	0.547905	0.0345013	0.494318
17:43975367-43976529	0.00056915	3.44591	0.199452	0.574554
17:43976708-43977356	0.36083	0.913786	0.0564526	0.488766
17:43982787-43983551	0.417692	0.810432	0.0516977	0.514467
17:43983659-43983725	0.473811	0.716293	0.0478912	0.533865
17:43983805-43984039	0.00397817	2.87989	0.193796	0.568154
17:43984106-43984815	0.571415	0.565969	0.0350809	0.497322
17:43986800-43987197	0.243639	1.16594	0.0750607	0.523774
17:43996544-43997084	0.444754	0.76419	0.0465149	0.510744
17:44000971-44001043	0.265805	1.11278	0.071617	0.51819
17:44003491-44003615	0.945392	0.0684942	0.00443891	0.506825
17:44006179-44006225	0.516236	0.649159	0.0386443	0.529913
17:44006630-44006822	0.457141	0.743563	0.0523342	0.542486
17:44008599-44008728	0.14286	1.46522	0.0894673	0.514205
17:44008884-44009368	0.775579	0.285085	0.016896	0.501404
17:44010215-44010603	0.00832081	2.63877	0.155532	0.543074
17:44010789-44011543	0.896908	0.129568	0.00764984	0.494971
17:44011663-44011695	0.0278996	2.1987	0.12948	0.553687
17:44012513-44012656	0.9522	0.0599439	0.00362173	0.485827
17:44013966-44014776	0.0398478	2.05532	0.136329	0.524264
17:44014926-44014993	0.0745289	1.78335	0.116023	0.531383
17:44017297-44018003	0.0398594	2.0552	0.117055	0.524982
17:44018135-44018568	4.55136e-05	4.07755	0.25856	0.587421
17:44018647-44018888	0.086909	1.71193	0.0923988	0.549768
17:44024474-44025163	0.0514529	1.94768	0.11944	0.536771
17:44025420-44026015	0.000595282	3.43375	0.212775	0.581543
17:44026304-44026517	0.0973979	1.6576	0.0888452	0.518418
17:44026708-44027269	0.494137	0.683743	0.0426692	0.518353
17:44027881-44028016	0.0728418	1.79382	0.101281	0.55483
17:44028344-44029180	0.416928	0.811763	0.0554991	0.506564
17:44029394-44029516	0.000412	3.53228	0.217327	0.568317
17:44029937-44030954	0.0508517	1.95273	0.116915	0.547939
17:44034457-44035153	0.78497	0.272848	0.0187385	0.519528
17:44035252-44035461	0.0151837	2.42797	0.159666	0.560349
17:44036110-44036154	0.708138	0.374358	0.0246435	0.508295
17:44036289-44036401	0.736045	0.337096	0.0214441	0.502613
17:44038448-44038620	0.0720277	1.79894	0.117358	0.549246
17:44040291-44040448	0.585754	0.545	0.036012	0.501339
17:44042566-44043182	0.0253593	2.23588	0.116095	0.45193
17:44043397-44043465	0.140052	1.4756	0.0850575	0.459637
17:44043530-44043945	7.39973e-05	3.96305	0.265762	0.59085
17:44044387-44044717	0.0573541	1.9006	0.119226	0.545621
17:44045241-44046054	0.00554265	2.77368	0.170192	0.533603
17:44046527-44047021	0.156761	1.41605	0.0822636	0.528313
17:44047822-44047899	0.571773	0.565443	0.0317089	0.543792
17:44050079-44050706	0.101913	1.63565	0.0945745	0.529554
17:44051383-44051910	0.000902812	3.31918	0.198577	0.575828
17:44052038-44052655	0.392372	0.855323	0.055893	0.501959
17:44053880-44054272	0.732605	0.341662	0.0216787	0.508915
17:44057280-44059114	0.286979	1.06477	0.0631189	0.533505
17:44065812-44066482	0.00143281	3.18796	0.175469	0.514075
17:44068926-44069169	0.0386199	2.06821	0.126639	0.528803
17:44074061-44075402	0.422975	0.801271	0.0483789	0.50356
17:44078403-44079370	0.774302	0.286753	0.0179593	0.498204
17:44110648-44110963	0.416571	0.812384	0.0346889	0.554797
17:44150724-44151922	0.711813	0.369423	0.0232898	0.485011
17:44154416-44154755	0.272089	1.09826	0.0633871	0.525374
17:44155889-44156363	0.00307469	2.96017	0.177677	0.516328
17:44157263-44158059	0.0388062	2.06624	0.114153	0.523317
17:44159233-44159409	0.252941	1.14324	0.068464	0.513193
17:44160606-44161147	1.00833e-05	4.41538	0.248811	0.584776
17:44161407-44161668	0.0020523	3.08256	0.168925	0.57795
17:44165572-44165934	0.87751	0.154126	0.00900902	0.492652
17:44166388-44166552	0.170423	1.37084	0.0791893	0.477467
17:44171157-44171646	0.115526	1.57383	0.0986826	0.526386
17:44179672-44180371	0.0233662	2.26739	0.138584	0.530762
17:44182435-44182640	0.103384	1.62867	0.0982994	0.54033
17:44184994-44185601	0.489019	0.69187	0.0364167	0.499053
17:44186741-44187631	0.93679	0.0793053	0.00504217	0.483574
17:44564811-44565739	0.28582	1.06734	0.0598369	0.518549
17:44655924-44657363	0.260205	1.12591	0.0698496	0.509732
17:44662569-44663705	0.037397	2.0814	0.107228	0.462837
17:44927345-44930305	0.018029	2.36502	0.104121	0.5659
17:45342540-45343071	0.307026	1.02148	0.0615686	0.511005
17:45396167-45396750	0.0207997	2.3116	0.137365	0.54549
17:45396890-45397159	0.412622	0.819287	0.0491753	0.501274
17:45397461-45398014	0.0356953	2.10038	0.112033	0.50307
17:45403856-45405512	0.0491364	1.96741	0.120616	0.529652
17:45426564-45426880	0.063839	1.8533	0.114734	0.540918
17:45426987-45427633	0.346164	0.942055	0.0625143	0.520639
17:45487919-45489498	0.104298	1.62436	0.0922506	0.475671
17:46066901-46067692	0.0109098	2.54557	0.130366	0.550683
17:47589953-47592380	0.00786019	2.65802	0.156612	0.533113
17:52024753-52027346	0.00164933	3.14704	0.176638	0.544837
17:53293747-53293940	0.00736736	2.67977	0.156595	0.547188
17:53681685-53682261	0.0233172	2.2682	0.141281	0.538698
17:55571079-55571527	0.00170481	3.13735	0.179141	0.549605
17:56827865-56829913	0.10593	1.61676	0.0919087	0.541637
17:56830047-56832859	0.0975428	1.65688	0.0974465	0.53406
17:56832976-56833499	0.000787471	3.35716	0.220068	0.587715
17:56833668-56833943	0.0122835	2.50389	0.146364	0.538763
17:56835235-56835633	0.0900412	1.69518	0.103372	0.529978
17:56835708-56835773	0.23845	1.17887	0.0741519	0.509862
17:56835972-56838011	0.00543446	2.78009	0.166239	0.557671
17:56840273-56840715	0.154403	1.42415	0.0909873	0.512736
17:56842732-56845217	0.354417	0.926056	0.0555342	0.52237
17:56883762-56885102	2.23059e-06	4.73132	0.296356	0.58471
17:56886506-56887500	0.00757255	2.67056	0.170609	0.555842
17:56888532-56889431	0.564728	0.575832	0.0344896	0.53393
17:56889571-56890036	0.0405034	2.04858	0.113909	0.516263
17:56894165-56894301	0.57592	0.559354	0.0344683	0.50689
17:56894369-56894648	2.12163e-08	5.60178	0.329541	0.603161
17:60204829-60205775	0.0653148	1.8431	0.112884	0.532101
17:63703976-63706393	0.0844023	1.7257	0.100694	0.531644
17:63706529-63707495	0.506408	0.664442	0.0379814	0.472079
17:67624420-67626485	0.0444796	2.00954	0.122462	0.509372
17:67627426-67627532	0.0982418	1.65344	0.0994617	0.54487
17:67627629-67628188	0.000100509	3.88936	0.205702	0.605284
17:68099256-68099769	0.712628	0.368329	0.0228659	0.477206
17:68099922-68100675	0.288657	1.06107	0.0628812	0.495428
17:68672319-68673945	0.0520385	1.94282	0.112099	0.532199
17:69409566-69410110	0.000195607	3.72462	0.220626	0.582849
17:70367256-70369628	0.071516	1.80219	0.104657	0.498073
17:70400963-70401805	2.95429e-08	5.54412	0.314837	0.609105
17:70430618-70432614	0.0552428	1.91696	0.104481	0.531481
17:70443331-70444184	0.143075	1.46443	0.0934038	0.530305
17:70479784-70480989	0.0754915	1.77747	0.104968	0.511756
17:71581986-71585232	0.00821313	2.64318	0.150564	0.546405
17:71645235-71645787	0.104	1.62576	0.106817	0.551989
17:71747399-71748993	0.0252094	2.23818	0.127551	0.58729
17:71890185-71894108	0.0282339	2.19402	0.142116	0.527007
17:72044879-72046161	2.96834e-05	4.17588	0.253463	0.582163
17:72092574-72094078	5.53705e-08	5.43314	0.317407	0.589282
17:72375766-72378223	0.00122419	3.23318	0.172153	0.57377
17:75377960-75380468	0.00621602	2.73616	0.160445	0.552054
17:75380680-75380962	0.000144813	3.7998	0.252828	0.586898
17:75381231-75381618	0.277541	1.08586	0.073801	0.518581
17:75381777-75382150	0.736019	0.337131	0.0228956	0.488472
17:75383532-75383844	0.406021	0.830916	0.0479396	0.489844
17:75384930-75387486	6.90381e-10	6.16828	0.416116	0.631997
17:75387548-75388062	0.000159516	3.77577	0.251358	0.566292
17:75388294-75388850	0.607559	0.51356	0.0294955	0.479067
17:75388935-75389871	0.0249647	2.24195	0.133379	0.55803
17:75391169-75393063	0.00159068	3.15761	0.187525	0.545196
17:75399500-75401387	0.0102696	2.56662	0.144525	0.527954
17:75401427-75404632	0.256129	1.13559	0.0700943	0.51721
17:75420495-75421529	0.517375	0.647397	0.0414991	0.520606
17:75422070-75423774	0.721436	0.356541	0.0225201	0.478937
17:75427098-75430838	0.183007	1.33155	0.080573	0.501372
17:75431045-75433630	0.00087563	3.32771	0.17524	0.56577
17:76063840-76067621	0.00116342	3.2477	0.174399	0.575469
17:76929540-76930505	0.0289508	2.18416	0.132836	0.55434
17:76931073-76932200	0.00858275	2.62824	0.147907	0.54745
17:76933184-76935248	0.197011	1.29011	0.078338	0.508491
17:76975014-76976046	0.0261681	2.22371	0.12309	0.507217
17:76976181-76976338	0.667051	0.430198	0.0278232	0.503853
17:76981377-76982676	0.0245356	2.24864	0.142675	0.568088
17:76984354-76985745	0.700328	0.384877	0.0227658	0.492946
17:76986616-76987282	0.833472	0.210251	0.0133419	0.514793
17:76987424-76988811	8.48594e-10	6.13556	0.321163	0.632813
17:76988852-76989337	0.939858	0.0754479	0.00484358	0.497192
17:77411159-77412825	0.00536603	2.7842	0.160902	0.498335
17:77510577-77513312	0.0128875	2.48686	0.136939	0.568709
17:77779458-77780761	8.02559e-05	3.94363	0.242795	0.568905
17:78248387-78250588	0.916112	0.105333	0.00385708	0.57893
17:78629632-78632696	0.728056	0.347712	0.0208796	0.527986
18:894523-895157	0.00032915	3.59121	0.204136	0.547025
18:896020-898576	0.166154	1.38467	0.0815428	0.535791
18:899018-899574	0.139165	1.47891	0.100689	0.545588
18:5618098-5618161	0.0196023	2.33387	0.148945	0.550421
18:5618325-5620785	0.043896	2.01508	0.11695	0.544674
18:11138308-11139936	0.0385821	2.06862	0.12799	0.543531
18:12028414-12029327	0.00427511	2.85712	0.178245	0.53922
18:12243567-12245089	0.00263829	3.00701	0.179572	0.545621
18:17075382-17077471	0.00135984	3.20304	0.193351	0.554699
18:17999347-17999820	5.34786e-06	4.55066	0.238648	0.597642
18:18001094-18001350	7.34695e-05	3.96476	0.242545	0.572007
18:18002221-18004908	0.961406	0.0483894	0.00296365	0.49742
18:18004992-18006427	0.0686272	1.82087	0.11608	0.519724
18:18010470-18011291	0.439009	0.773867	0.0474695	0.500098
18:18392943-18393978	0.0249934	2.24151	0.122513	0.553622
18:18394097-18394244	0.00930989	2.60046	0.147483	0.561786
18:19523244-19524338	0.0358827	2.09825	0.100844	0.53184
18:22380779-22384181	0.391501	0.856899	0.0539699	0.534975
18:22384365-22385136	1.29106e-07	5.28011	0.343445	0.612501
18:26875488-26877115	0.000438155	3.51597	0.220557	0.566129
18:33358451-33358940	0.000236948	3.67597	0.222923	0.563255
18:33398906-33399558	0.00258347	3.01339	0.161364	0.564268
18:33399648-33399794	0.440196	0.771862	0.046849	0.489583
18:33400670-33401055	0.157888	1.41221	0.0869423	0.517667
18:33401160-33401626	0.00364157	2.90765	0.172868	0.565541
18:33401761-33401853	0.200165	1.28108	0.0843871	0.519137
18:41862139-41862508	0.912745	0.109577	0.00711605	0.48328
18:42590116-42591105	0.0186228	2.353	0.149298	0.545849
18:43027008-43029575	0.543749	0.607154	0.0359446	0.490922
18:43031610-43032235	0.0678311	1.82613	0.107539	0.537
18:43043411-43044764	0.80793	0.243098	0.0149678	0.5048
18:43916238-43917649	0.000311116	3.60586	0.211092	0.568741
18:44188452-44191285	0.0319656	2.14484	0.136892	0.524884
18:44730194-44731253	4.05971e-10	6.25171	0.394892	0.622036
18:44731768-44732586	0.590536	0.538059	0.0343621	0.505225
18:45341074-45342526	0.000353138	3.57283	0.228151	0.566945
18:45974197-45975830	0.00307609	2.96003	0.187144	0.552054
18:46339620-46341568	0.0015153	3.17174	0.185447	0.552707
18:48120199-48121532	0.0234372	2.26623	0.133626	0.530991
18:48122084-48122720	0.105244	1.61995	0.102445	0.512834
18:53245802-53247308	0.114935	1.5764	0.0985224	0.546111
18:53253135-53255255	0.0039284	2.88385	0.172369	0.558847
18:53257829-53258235	0.0113209	2.53263	0.152656	0.549082
18:53258341-53259350	0.868441	0.165639	0.00958921	0.50885
18:53259532-53260053	0.433785	0.782731	0.048987	0.524264
18:55038124-55039661	0.000398215	3.54126	0.214496	0.561982
18:55082963-55083321	0.457632	0.742751	0.0442371	0.4968
18:55085814-55086681	0.168884	1.3758	0.088207	0.497714
18:55086917-55087906	0.700778	0.38427	0.0221456	0.507609
18:55090159-55092803	0.0318125	2.14676	0.122846	0.562896
18:55514599-55516108	0.199904	1.28182	0.0816367	0.501306
18:58414361-58415181	0.00111548	3.25965	0.193811	0.542551
18:68684946-68688303	0.0536014	1.93004	0.127838	0.535203
18:70274482-70276564	0.00966909	2.58744	0.147521	0.571158
18:71045075-71046439	0.328777	0.97658	0.0623694	0.500555
18:71048903-71050758	0.00441805	2.84666	0.160195	0.55127
18:71296410-71297024	0.856754	0.180508	0.0118853	0.51783
18:73090330-73092810	0.272825	1.09658	0.0746719	0.521586
18:74838022-74838410	0.000561552	3.44954	0.215838	0.573738
18:74838799-74839162	4.62713e-06	4.58102	0.297216	0.589119
18:75254749-75255858	0.70126	0.38362	0.022826	0.482529
18:75255977-75258000	0.0135029	2.47022	0.133607	0.520965
18:75658472-75660117	0.00606365	2.74432	0.158279	0.547711
18:75811758-75814395	1.83291e-10	6.37473	0.466638	0.659297
19:447842-450809	0.00536288	2.78439	0.160912	0.575567
19:868059-871787	0.000907892	3.31762	0.196197	0.572497
19:1416207-1422617	0.297288	1.04227	0.0636993	0.530011
19:1699202-1699711	0.332365	0.969361	0.0614079	0.514434
19:1699783-1701178	0.0102952	2.56575	0.159869	0.509568
19:1704275-1706659	1.74144e-08	5.6359	0.393457	0.639671
19:1708179-1709229	0.00854486	2.62975	0.145058	0.574195
19:1713007-1713824	0.0198299	2.32955	0.130921	0.550552
19:1716594-1717327	0.61634	0.501045	0.0308404	0.491477
19:1726886-1727794	0.0450141	2.00452	0.116256	0.528738
19:2240853-2242893	0.843416	0.197527	0.0133676	0.510613
19:3309496-3312440	3.02787e-06	4.66892	0.279785	0.568774
19:3320494-3320878	0.0577355	1.8977	0.128768	0.523872
19:3414018-3415358	0.000361049	3.56703	0.172626	0.602573
19:4293557-4295027	0.00109435	3.26507	0.194306	0.569231
19:6541379-6542072	0.0056577	2.76699	0.17992	0.542976
19:7758961-7760688	0.0519193	1.9438	0.114437	0.525994
19:10260419-10264937	0.00564976	2.76744	0.145853	0.548233
19:10266854-10267435	0.124703	1.53533	0.104557	0.507707
19:10390773-10392929	0.111554	1.59125	0.0964135	0.5177
19:10396140-10396507	0.881	0.149701	0.00816119	0.424172
19:10485476-10486776	0.177618	1.34812	0.0798326	0.521096
19:12966783-12968657	0.391378	0.857122	0.0476227	0.50356
19:12981987-12982751	0.468517	0.724893	0.0479413	0.519398
19:12982847-12985391	0.809807	0.240675	0.0147166	0.50996
19:12985586-12985678	0.0584225	1.89251	0.109127	0.54758
19:12986001-12986256	0.272411	1.09753	0.0713603	0.484096
19:12988822-12988939	0.340075	0.954018	0.0622602	0.512801
19:12996280-12997294	0.142214	1.4676	0.0974971	0.531873
19:13070446-13070515	0.0611137	1.87267	0.111717	0.594801
19:13070606-13071522	0.000137057	3.81342	0.22105	0.57733
19:13933666-13935824	0.830138	0.214524	0.0127245	0.53971
19:15428605-15430216	0.174413	1.35816	0.0775591	0.535008
19:16296270-16299051	0.279711	1.08097	0.0672693	0.542616
19:18577182-18578796	0.0196953	2.3321	0.142397	0.531742
19:18579143-18579723	0.0265362	2.21827	0.126217	0.54745
19:18584337-18584989	0.405761	0.831377	0.0432014	0.529031
19:18760038-18763274	0.0126327	2.49396	0.156534	0.562504
19:34707737-34710691	0.02639	2.22042	0.124873	0.555418
19:34710969-34713141	0.0689298	1.81888	0.107929	0.559434
19:35407406-35407567	0.0638538	1.8532	0.101455	0.540918
19:35408118-35408321	0.0928882	1.68036	0.0998046	0.515969
19:35408364-35409121	0.013179	2.4789	0.150926	0.531448
19:35409200-35409607	0.000221768	3.69283	0.205038	0.598459
19:35411433-35411810	0.0443538	2.01073	0.128783	0.539188
19:35557467-35558618	0.0526979	1.93739	0.119188	0.540102
19:36534037-36534889	0.00119344	3.24044	0.195012	0.534681
19:38803966-38806159	0.0270117	2.21135	0.124094	0.534093
19:40087790-40088358	0.209523	1.25488	0.0842656	0.521357
19:44429360-44431345	0.227721	1.20625	0.0728366	0.545915
19:44446602-44448550	0.0838773	1.72862	0.105223	0.538469
19:45710388-45711285	0.788191	0.26866	0.0163185	0.526223
19:45717010-45717946	0.0228947	2.27519	0.144114	0.553785
19:45765361-45765977	0.140311	1.47463	0.0889239	0.529587
19:47108418-47109353	0.0443568	2.0107	0.103915	0.536444
19:47372371-47372898	0.000395216	3.54326	0.192308	0.570472
19:49952214-49953587	8.17004e-09	5.76491	0.393982	0.616485
19:50412609-50412841	0.233367	1.19173	0.0730753	0.499673
19:50428993-50429985	0.1345	1.49659	0.0923188	0.535269
19:50590785-50592111	0.0127594	2.49041	0.156416	0.542029
19:51688244-51691087	0.256703	1.13422	0.0731727	0.489387
19:52214553-52217069	0.0150328	2.43159	0.144219	0.55754
19:54250964-54252448	0.00165812	3.14548	0.186447	0.545131
19:55861542-55864662	0.491708	0.687595	0.0465745	0.502253
19:60654307-60655599	0.251819	1.14594	0.0694001	0.494644
2:279254-279582	0.0103751	2.56307	0.148285	0.587062
2:279731-280090	0.451845	0.752343	0.0425653	0.520867
2:457622-458656	0.154393	1.42418	0.0881877	0.526484
2:7488557-7489093	0.406035	0.830892	0.0502101	0.50725
2:8733766-8734715	0.446672	0.760974	0.0470343	0.505421
2:10361582-10362112	0.88082	0.149929	0.00923135	0.544837
2:14691281-14693244	0.133884	1.49896	0.0986095	0.532395
2:19413297-19414688	0.0107184	2.55175	0.141018	0.499706
2:19416446-19416964	0.0203526	2.31978	0.150387	0.523284
2:19418959-19422361	0.0442283	2.01192	0.112025	0.551825
2:19424449-19425175	0.00527375	2.78982	0.161381	0.572334
2:19426231-19426446	0.0337558	2.12298	0.124681	0.531219
2:20509910-20511750	0.179952	1.3409	0.0941167	0.5225
2:20728516-20731070	0.0948937	1.67013	0.0914889	0.504898
2:20732770-20735202	0.00259844	3.01164	0.193143	0.54069
2:23461235-23463629	0.907741	0.115888	0.0067845	0.49262
2:25244577-25245344	0.00396995	2.88054	0.173588	0.524721
2:26768853-26770031	0.0730069	1.79279	0.103329	0.517732
2:26923786-26926737	0.0513679	1.94839	0.124968	0.539971
2:27194867-27195639	0.000705091	3.38759	0.20051	0.584645
2:27340111-27340674	0.884382	0.145417	0.00794522	0.454575
2:27382599-27384952	0.872214	0.160848	0.011034	0.491575
2:29191342-29192596	0.0948254	1.67048	0.0990218	0.50529
2:31213826-31215229	0.000481649	3.49076	0.188536	0.555744
2:31658798-31660446	0.103767	1.62686	0.105709	0.524296
2:38154211-38154560	0.317631	0.999338	0.0615115	0.529358
2:38154704-38157200	0.0699351	1.81233	0.107924	0.516295
2:39745795-39747433	0.119238	1.55798	0.101484	0.528182
2:45008705-45009105	0.0168415	2.39015	0.140115	0.539481
2:45009278-45010595	0.0314833	2.15091	0.135996	0.563843
2:45010964-45011137	0.246462	1.15899	0.0679475	0.55692
2:45014116-45016584	0.000285754	3.62788	0.217374	0.564137
2:45018096-45020698	0.0646373	1.84776	0.111472	0.54709
2:45022201-45022511	0.125133	1.53358	0.097891	0.492587
2:45022804-45024208	0.0213378	2.30195	0.125802	0.552185
2:45024793-45025521	0.0672554	1.82996	0.107161	0.478022
2:45033231-45033898	0.141173	1.47144	0.09978	0.529227
2:45035184-45036564	0.742796	0.328152	0.021588	0.489419
2:45081010-45082273	0.00210611	3.07485	0.164478	0.57782
2:45084690-45085776	0.00136227	3.20253	0.182801	0.557638
2:45085921-45086054	0.0446773	2.00768	0.125607	0.546405
2:45086894-45087184	0.649254	0.454798	0.0302797	0.509764
2:45089016-45091248	0.0629718	1.85939	0.0932582	0.512311
2:45093843-45095083	0.00189699	3.1059	0.185953	0.567207
2:45249392-45251690	6.16816e-05	4.00628	0.244978	0.576514
2:45730491-45733189	0.00123945	3.22964	0.183762	0.535203
2:46378278-46380071	0.265721	1.11297	0.067385	0.507968
2:46380206-46380625	0.154106	1.42518	0.084813	0.518647
2:60816270-60816526	0.371713	0.893269	0.0549708	0.49053
2:63129041-63129551	0.01821	2.36132	0.141598	0.553262
2:63129685-63129777	0.36024	0.914908	0.0543378	0.533995
2:63130069-63130291	0.44715	0.760176	0.0441733	0.543596
2:63130470-63130535	0.000462427	3.50163	0.200825	0.555777
2:63130699-63131512	0.00965856	2.58782	0.15436	0.549115
2:63131853-63133000	0.0302226	2.16716	0.135113	0.537685
2:63133121-63133241	0.385485	0.867835	0.056346	0.510058
2:63133344-63134259	0.210916	1.25105	0.0804806	0.512344
2:63134302-63135304	0.0141517	2.45339	0.140349	0.472895
2:63136019-63137105	0.104023	1.62565	0.104066	0.508556
2:63137299-63137651	0.00275874	2.99341	0.188552	0.557704
2:63137952-63138079	0.0163789	2.40036	0.149773	0.556855
2:63138218-63138302	0.0140933	2.45488	0.159796	0.555973
2:63139454-63140720	0.0360582	2.09627	0.125248	0.539645
2:66506355-66507711	0.227861	1.20589	0.0733848	0.515414
2:66512796-66513225	0.542302	0.609335	0.034593	0.518679
2:66514586-66515842	0.0022723	3.05212	0.183426	0.536118
2:66518302-66518513	0.277769	1.08534	0.0622269	0.522631
2:66519796-66520280	0.157079	1.41496	0.0834242	0.509993
2:66520543-66520578	0.198893	1.28471	0.0846145	0.515904
2:66520674-66520966	0.387251	0.864614	0.0519414	0.515642
2:66521040-66521095	0.968083	0.040013	0.0026356	0.514793
2:66525086-66525363	0.0503703	1.95681	0.120048	0.534387
2:66525823-66526402	0.00415545	2.86611	0.160253	0.57942
2:66526559-66527501	0.0483454	1.97432	0.123903	0.532885
2:66656359-66657813	0.00458333	2.83495	0.161728	0.520835
2:66657877-66658378	0.040771	2.04585	0.115237	0.528052
2:66658566-66659111	0.477755	0.709918	0.0445189	0.487427
2:66662073-66662882	0.161854	1.39886	0.0820402	0.521749
2:66663427-66663520	0.46282	0.734211	0.0457832	0.541865
2:66663975-66664144	0.403491	0.835403	0.0500352	0.504964
2:70870337-70871553	0.134439	1.49682	0.0940969	0.53024
2:70969139-70969298	0.264806	1.1151	0.0636005	0.52139
2:70969470-70970039	0.00043336	3.51889	0.197969	0.608778
2:70970146-70970303	0.234715	1.1883	0.0658985	0.533865
2:70977834-70978397	0.633328	0.477048	0.030184	0.489975
2:70980170-70981569	0.00824599	2.64183	0.16007	0.524786
2:70981699-70982652	0.0816898	1.74096	0.104349	0.542486
2:70984709-70985789	0.224473	1.21472	0.0690729	0.514695
2:70987907-70988300	0.108563	1.60469	0.0917729	0.543727
2:71534118-71534865	0.00375921	2.89769	0.166432	0.542159
2:71546461-71547736	8.56049e-08	5.3549	0.29964	0.630821
2:72223562-72226253	0.0204063	2.31879	0.148752	0.5402
2:72226458-72228895	0.624864	0.488969	0.0310681	0.491411
2:72229050-72231128	0.00931234	2.60037	0.179286	0.573575
2:72996088-72999787	0.106159	1.6157	0.0868339	0.489811
2:73000538-73001738	0.000108743	3.87021	0.218244	0.592744
2:73004647-73005819	1.67213e-05	4.3047	0.260135	0.582686
2:73256147-73257059	0.000346421	3.57786	0.230451	0.55999
2:73282816-73284155	0.0398624	2.05517	0.111092	0.53811
2:73371729-73374481	0.0590638	1.88772	0.117726	0.539841
2:74579318-74580592	0.408677	0.826224	0.0516473	0.49853
2:74582608-74584778	0.011497	2.52722	0.154316	0.534812
2:74593847-74597471	0.00722696	2.6862	0.164664	0.546698
2:75280936-75281641	0.00270053	2.99992	0.174355	0.558422
2:80382831-80384548	0.0281061	2.1958	0.136302	0.530795
2:84960831-84961036	0.661931	0.437248	0.0277106	0.456698
2:84961243-84962031	0.11319	1.58401	0.091281	0.485403
2:85833812-85836082	2.91544e-05	4.17997	0.235302	0.567109
2:86869486-86871693	0.000246473	3.6659	0.234552	0.574946
2:91033192-91035292	1.90762e-08	5.62018	0.312103	0.578636
2:95374785-95376876	0.00907394	2.60926	0.131214	0.555483
2:96350676-96351591	0.940566	0.0745591	0.00453345	0.518026
2:96566086-96567514	0.00696417	2.69855	0.162555	0.576677
2:98329274-98330018	0.174104	1.35913	0.0817203	0.51303
2:98330150-98330869	0.0190065	2.3454	0.148771	0.525635
2:98804674-98806409	0.0459423	1.99592	0.12289	0.52975
2:98918480-98919574	0.0022172	3.05948	0.195267	0.583665
2:98919838-98920263	0.22832	1.2047	0.0764512	0.508654
2:100086548-100088317	0.000117329	3.85164	0.258217	0.59134
2:100303937-100305595	0.455958	0.745519	0.0429051	0.537979
2:100804210-100804305	0.493469	0.684801	0.0412189	0.512899
2:104642021-104642418	0.956866	0.0540863	0.00338158	0.502743
2:104825364-104827064	0.123937	1.53846	0.0969387	0.526876
2:104827244-104828372	0.0217689	2.29438	0.143996	0.541931
2:104834861-104834919	0.00024346	3.66904	0.244278	0.565835
2:104835140-104837259	0.000524375	3.46799	0.206113	0.570701
2:104837534-104840130	0.0376418	2.07873	0.126307	0.552838
2:104845033-104845567	0.000385088	3.5501	0.198017	0.54758
2:104846341-104847192	1.34604e-05	4.35248	0.259477	0.593103
2:104849999-104850978	0.0733861	1.79042	0.113134	0.521096
2:104851017-104851127	0.106754	1.61296	0.0953045	0.506597
2:104855852-104856833	0.00318614	2.94918	0.160413	0.502025
2:109111018-109113265	0.0483835	1.97398	0.107162	0.570309
2:111592378-111592494	0.0307986	2.15966	0.138417	0.532722
[truncated: 1,808 more rows]
