# Supplementary material for: A Deep Survival EWAS approach estimating risk profile based on pre-diagnostic DNA methylation: An application to breast cancer time to diagnosis
Source: PLoS Comput Biol. 2022 Sep 26;18(9):e1009959. doi: 10.1371/journal.pcbi.1009959 (PMC9536632; doi:10.1371/journal.pcbi.1009959)
Supplement: S7 Table — Results of independent modeling of single CpG sites w.r.t. TTD. The table reports p-values and test statistics obtained by modeling one univariate CoxPH for each CpG site. (CSV) [file pcbi.1009959.s010.csv]

CpG	Chromosome	Position	UCSC_RefGene_Name	UCSC_RefGene_Group	HMM_Island	log_HR	se_log_HR	Z	p.val
cg03725447	1	860008	SAMD11	TSS1500	1:848737-851466	0.2159	0.0549	3.9329	8.39E-05
cg25215298	1	860022	SAMD11	TSS1500	1:848737-851466	0.3208	0.0704	4.5598	5.12E-06
cg04672450	1	860185	SAMD11	TSS1500	1:848737-851466	0.1639	0.0564	2.9079	0.003639095
cg27487046	1	860613	SAMD11	TSS1500	1:848737-851466	0.0611	0.0562	1.0871	0.276986739
cg06091566	1	860621	SAMD11	TSS1500	1:848737-851466	0.0325	0.0557	0.5835	0.559583731
cg05527507	1	861265	SAMD11	5'UTR	1:848737-851466	0.071	0.0641	1.107	0.268294853
cg14324200	1	861317	SAMD11	5'UTR	1:848737-851466	0.0942	0.0602	1.5637	0.117881252
cg23112672	1	876199	SAMD11	Body	1:865469-868226	-0.0457	0.0643	-0.7109	0.477173888
cg15896339	1	876249	SAMD11	Body	1:865469-868226	0.0733	0.056	1.3094	0.19039123
cg12454161	1	876551	SAMD11	Body	1:865469-868226	0.06	0.0604	0.994	0.320214634
cg09180262	1	876870	SAMD11	Body	1:865469-868226	0.1389	0.0631	2.2012	0.027723992
cg10110857	1	901755	PLEKHN1;PLEKHN1	TSS200;TSS200	1:891092-892422	0.056	0.0643	0.8715	0.383474122
cg10375192	1	901799	PLEKHN1;PLEKHN1	TSS200;TSS200	1:891092-892422	0.1931	0.0623	3.1011	0.001927768
cg02056921	1	901892	PLEKHN1;PLEKHN1;PLEKHN1;PLEKHN1	1stExon;5'UTR;5'UTR;1stExon	1:891092-892422	-0.1417	0.0597	-2.3752	0.017538065
cg24076968	1	902549	PLEKHN1;PLEKHN1	Body;Body	1:891092-892422	-0.0203	0.0558	-0.3645	0.715473898
cg14793596	1	1290092	MXRA8	Body	1:1279462-1280955	0.1089	0.0683	1.5951	0.110687712
cg07284273	1	1290212	MXRA8	Body	1:1279462-1280955	0.0586	0.073	0.802	0.422531694
cg25063151	1	1290554	MXRA8	Body	1:1279462-1280955	0.0778	0.0674	1.1539	0.248534983
cg19436320	1	1290708	MXRA8	Body	1:1279462-1280955	0.0624	0.0669	0.932	0.351319877
cg00040588	1	1290712	MXRA8	Body	1:1279462-1280955	0.0948	0.0646	1.468	0.142094918
cg01985965	1	2461278	HES5	Body	1:2450283-2451870	0.1854	0.0635	2.9201	0.00349955
cg12053769	1	2461413	HES5	Body	1:2450283-2451870	0.0579	0.0601	0.9639	0.335080752
cg09827752	1	2461823	HES5	TSS200	1:2450283-2451870	0.1325	0.055	2.4075	0.016063634
cg17755964	1	2461834	HES5	TSS200	1:2450283-2451870	0.1599	0.0577	2.7696	0.005613194
cg01116067	1	2461838	HES5	TSS200	1:2450283-2451870	0.0859	0.0578	1.4872	0.136964024
cg06839900	1	2461900	HES5	TSS1500	1:2450283-2451870	0.1046	0.0637	1.6432	0.100346538
cg15923947	1	2461929	HES5	TSS1500	1:2450283-2451870	0.1328	0.054	2.4584	0.013955942
cg04204526	1	2980937	FLJ42875;FLJ42875	Body;Body	1:2970754-2970807	-0.076	0.063	-1.2064	0.227671109
cg03256938	1	2983926	FLJ42875;FLJ42875	Body;Body	1:2973786-2977805	-0.0383	0.0641	-0.5986	0.549447076
cg06991974	1	2984218	FLJ42875;FLJ42875	Body;Body	1:2973786-2977805	0.0366	0.0666	0.5492	0.582856101
cg07946633	1	2984245	FLJ42875;PRDM16;FLJ42875;PRDM16	Body;TSS1500;Body;TSS1500	1:2973786-2977805	-0.0042	0.0644	-0.0651	0.948116028
cg12140144	1	2984275	FLJ42875;PRDM16;FLJ42875;PRDM16	Body;TSS1500;Body;TSS1500	1:2973786-2977805	0.1209	0.068	1.7784	0.075336855
cg11229543	1	2984445	PRDM16;PRDM16;FLJ42875;FLJ42875	TSS1500;TSS1500;TSS200;TSS200	1:2973786-2977805	0.0562	0.0621	0.9038	0.366076712
cg07363855	1	2984470	PRDM16;PRDM16;FLJ42875;FLJ42875	TSS1500;TSS1500;TSS200;TSS200	1:2973786-2977805	0.0864	0.0612	1.412	0.157937335
cg01908338	1	2984525	FLJ42875;PRDM16;PRDM16;FLJ42875	TSS1500;TSS1500;TSS1500;TSS1500	1:2973786-2977805	0.101	0.0633	1.5946	0.110811531
cg04241652	1	2984830	FLJ42875;PRDM16;PRDM16;FLJ42875	TSS1500;TSS1500;TSS1500;TSS1500	1:2973786-2977805	0.0621	0.0544	1.1426	0.253217713
cg17239558	1	2987332	PRDM16;PRDM16	Body;Body	1:2973786-2977805	0.0995	0.0522	1.9071	0.056504121
cg07534194	1	2987347	PRDM16;PRDM16	Body;Body	1:2973786-2977805	0.0095	0.0625	0.1522	0.878995489
cg18381051	1	2987645	PRDM16;PRDM16	Body;Body	1:2973786-2977805	0.0213	0.0552	0.3857	0.699700428
cg18509466	1	2987961	PRDM16;PRDM16	Body;Body		-0.0361	0.0628	-0.5751	0.565236514
cg01431482	1	2989085	PRDM16;PRDM16	Body;Body		-0.1868	0.062	-3.0112	0.002602359
cg17001566	1	2990490	PRDM16;PRDM16	Body;Body	1:2979921-2980557	-0.0306	0.0638	-0.4802	0.631052568
cg22726349	1	2990678	PRDM16;PRDM16	Body;Body	1:2979921-2980557	-0.0738	0.064	-1.1536	0.248674361
cg20671649	1	3309864	PRDM16;PRDM16	Body;Body	1:3299602-3301120	0.1341	0.0639	2.0979	0.035914474
cg26846424	1	3310103	PRDM16;PRDM16	Body;Body	1:3299602-3301120	0.2397	0.0678	3.5351	0.000407644
cg02390319	1	3310268	PRDM16;PRDM16	Body;Body	1:3299602-3301120	0.1389	0.0619	2.2443	0.024814476
cg04021697	1	3567303	WDR8	TSS1500	1:3557058-3559808	0.0943	0.0652	1.4451	0.148435411
cg21000072	1	3567408	WDR8	TSS1500	1:3557058-3559808	0.157	0.0609	2.579	0.009909193
cg16823083	1	3567412	WDR8	TSS1500	1:3557058-3559808	0.1744	0.0638	2.7351	0.006235847
cg26128092	1	3567550	WDR8	TSS1500	1:3557058-3559808	0.0642	0.065	0.9886	0.322871278
cg07382920	1	3567646	TP73;WDR8	TSS1500;TSS1500	1:3557058-3559808	0.175	0.0643	2.7211	0.006506131
cg10038618	1	3567719	TP73;WDR8	TSS1500;TSS1500	1:3557058-3559808	0.099	0.0632	1.5669	0.117145996
cg24678611	1	3567732	TP73;WDR8	TSS1500;TSS1500	1:3557058-3559808	0.0407	0.0581	0.7008	0.483440196
cg25731359	1	3567738	TP73;WDR8	TSS1500;TSS1500	1:3557058-3559808	0.1196	0.0671	1.7821	0.074737844
cg12475507	1	3567852	TP73;WDR8	TSS1500;TSS1500	1:3557058-3559808	0.0598	0.0643	0.9305	0.352109119
cg01434649	1	3567870	TP73;WDR8	TSS1500;TSS1500	1:3557058-3559808	0.251	0.0645	3.8918	9.95E-05
cg24073122	1	3567986	TP73;WDR8	TSS1500;TSS1500	1:3557058-3559808	0.0444	0.0609	0.7295	0.465683661
cg04391111	1	3568004	TP73;WDR8	TSS1500;TSS1500	1:3557058-3559808	0.0852	0.0643	1.3259	0.184859135
cg10143426	1	3568154	TP73;WDR8	TSS1500;TSS1500	1:3557058-3559808	0.1648	0.0583	2.8283	0.004678887
cg20677901	1	3568210	TP73	TSS1500	1:3557058-3559808	0.1518	0.0614	2.4726	0.013412448
cg00565688	1	3568212	TP73	TSS1500	1:3557058-3559808	0.1173	0.0624	1.8799	0.060114969
cg00295572	1	3568236	TP73	TSS1500	1:3557058-3559808	0.0873	0.0605	1.4424	0.149189302
cg01915516	1	3568243	TP73	TSS1500	1:3557058-3559808	0.1448	0.0645	2.246	0.024703239
cg17496659	1	3568245	TP73	TSS1500	1:3557058-3559808	0.156	0.0611	2.5506	0.010753115
cg05924583	1	3569624	TP73	5'UTR	1:3557058-3559808	0.0961	0.0632	1.5212	0.128201557
cg20959866	1	4714008	AJAP1;AJAP1	TSS1500;TSS1500	1:4613765-4616584	0.1873	0.0639	2.932	0.003367852
cg13495205	1	4714033	AJAP1;AJAP1	TSS1500;TSS1500	1:4613765-4616584	0.1713	0.0645	2.655	0.007930187
cg15484532	1	4714171	AJAP1;AJAP1	TSS1500;TSS1500	1:4613765-4616584	0.1371	0.0607	2.2591	0.023874953
cg12475759	1	4714672	AJAP1;AJAP1	TSS1500;TSS1500	1:4613765-4616584	0.2496	0.0574	4.3446	1.40E-05
cg09175749	1	4715467	AJAP1;AJAP1;AJAP1;AJAP1	5'UTR;1stExon;1stExon;5'UTR	1:4613765-4616584	-0.0127	0.0589	-0.2153	0.829549251
cg04027805	1	4715479	AJAP1;AJAP1;AJAP1;AJAP1	5'UTR;1stExon;1stExon;5'UTR	1:4613765-4616584	0.0386	0.0546	0.7064	0.479966893
cg17525406	1	4715520	AJAP1;AJAP1	Body;Body	1:4613765-4616584	0.1617	0.0561	2.884	0.003926847
cg08159291	1	4715615	AJAP1;AJAP1	Body;Body	1:4613765-4616584	0.1202	0.0561	2.1448	0.031965713
cg24019371	1	4716554	AJAP1;AJAP1	Body;Body	1:4613765-4616584	0.0659	0.0579	1.1368	0.255602946
cg14832908	1	6479424	HES2	Body	1:6401526-6403517	0.0583	0.0621	0.9385	0.34797648
cg23603891	1	6479628	HES2	Body	1:6401526-6403517	0.2337	0.0647	3.6099	0.000306333
cg19195327	1	6479725	HES2	Body	1:6401526-6403517	0.0003	0.055	0.0049	0.996120287
cg03476000	1	6480167	HES2	TSS200	1:6401526-6403517	-0.0437	0.0505	-0.8642	0.387473593
cg22227104	1	6484385	ESPN	TSS1500	1:6406594-6407882	-0.0219	0.0582	-0.3765	0.706568529
cg00583526	1	9555342				0.127	0.0573	2.2153	0.026742783
cg02504229	1	9555380				-0.0105	0.0592	-0.1775	0.859129342
cg26155217	1	9555413			1:9477996-9478409	0.267	0.068	3.9268	8.61E-05
cg13935689	1	9555691			1:9477996-9478409	0.0899	0.0602	1.4936	0.135287694
cg24594454	1	13839128				0.0585	0.0621	0.9412	0.346592454
cg04974913	1	13839662			1:13712123-13713200	0.1018	0.0605	1.6827	0.092435137
cg11178863	1	13839785			1:13712123-13713200	0.0315	0.0586	0.538	0.590607162
cg09936426	1	13839913			1:13712123-13713200	0.1165	0.0656	1.7767	0.075625515
cg22781249	1	14219640			1:14091938-14092454	0.0743	0.0548	1.3559	0.175122196
cg20611680	1	16554171			1:16426743-16427157	0.1593	0.0615	2.5913	0.009560659
cg17463745	1	16554402			1:16426743-16427157	0.0789	0.0647	1.2202	0.222384442
cg16312002	1	16554558			1:16426743-16427157	0.0785	0.0615	1.2777	0.201339704
cg26809482	1	16940026	NBPF1	TSS200	1:16812044-16813024	0.0945	0.0554	1.7058	0.088040848
cg02026604	1	16940453	NBPF1	TSS1500		0.2843	0.0612	4.6462	3.38E-06
cg25196716	1	17018684	ESPNP	Body		-0.1001	0.0669	-1.4978	0.134184855
cg15629460	1	17020384	ESPNP	Body	1:16891294-16893442	0.0103	0.0653	0.1577	0.874667671
cg02022339	1	17027073	ESPNP	Body	1:16898511-16900507	-0.1345	0.0635	-2.1194	0.034057388
cg05208572	1	17027941	ESPNP	Body		0.0961	0.0672	1.4289	0.153036251
cg27544000	1	17034075	ESPNP	Body	1:16906356-16907295	0.2082	0.0595	3.4974	0.000469897
cg04129469	1	18956762	PAX7;PAX7;PAX7	TSS1500;TSS1500;TSS1500	1:18829199-18831014	0.0196	0.0609	0.3215	0.747866051
cg26433368	1	18958594	PAX7;PAX7;PAX7	Body;Body;Body		0.1183	0.0575	2.0592	0.039478573
cg07398105	1	18958823	PAX7;PAX7;PAX7	Body;Body;Body	1:18831389-18831595	0.1425	0.0573	2.4858	0.012927524
cg12601945	1	18958924	PAX7;PAX7;PAX7	Body;Body;Body	1:18831389-18831595	0.2072	0.0577	3.5894	0.00033149
cg00065215	1	18959268	PAX7;PAX7;PAX7	Body;Body;Body	1:18831770-18832416	0.086	0.0614	1.401	0.161213911
cg00855990	1	18959354	PAX7;PAX7;PAX7	Body;Body;Body	1:18831770-18832416	-0.0446	0.0637	-0.7004	0.483700751
cg09670535	1	18959427	PAX7;PAX7;PAX7	Body;Body;Body	1:18831770-18832416	0.0695	0.0644	1.0797	0.280264421
cg16405019	1	18959625	PAX7;PAX7;PAX7	Body;Body;Body	1:18831770-18832416	0.0824	0.0542	1.5219	0.128025359
cg08549396	1	18959891	PAX7;PAX7;PAX7	Body;Body;Body		0.0798	0.0718	1.1119	0.266200744
cg14840612	1	18960385	PAX7;PAX7;PAX7	Body;Body;Body		-0.054	0.0667	-0.8095	0.418199612
cg06370771	1	18960940	PAX7;PAX7;PAX7	Body;Body;Body		0.0297	0.0586	0.5061	0.61275902
cg15213210	1	18962937	PAX7;PAX7;PAX7	Body;Body;Body	1:18835330-18836574	0.1893	0.0581	3.2587	0.001119383
cg09366342	1	18963194	PAX7;PAX7;PAX7	Body;Body;Body	1:18835330-18836574	0.1371	0.0618	2.2175	0.026588899
cg08126203	1	18963477	PAX7;PAX7;PAX7	Body;Body;Body	1:18835330-18836574	0.2671	0.0652	4.0957	4.21E-05
cg04126266	1	18963958	PAX7;PAX7;PAX7	Body;Body;Body	1:18835330-18836574	0.0519	0.0524	0.9902	0.322079587
cg06178299	1	18967508	PAX7;PAX7;PAX7	Body;Body;Body	1:18839758-18840187	-0.0751	0.0616	-1.2196	0.222610505
cg11218625	1	18968000	PAX7;PAX7;PAX7	Body;Body;Body	1:18840354-18840671	0.0623	0.0572	1.0895	0.275925572
cg15685834	1	18970180	PAX7;PAX7;PAX7	Body;Body;Body	1:18842025-18843326	0.2089	0.0601	3.4752	0.00051056
cg24662698	1	18970515	PAX7;PAX7;PAX7	Body;Body;Body	1:18842025-18843326	0.1103	0.0628	1.756	0.079092872
cg14831950	1	18971676	PAX7;PAX7;PAX7	Body;Body;Body	1:18844222-18844684	0.1366	0.0613	2.23	0.025750209
cg08171206	1	18971872	PAX7;PAX7;PAX7	Body;Body;Body	1:18844222-18844684	0.2908	0.0629	4.6262	3.72E-06
cg04240109	1	18972430	PAX7;PAX7;PAX7	Body;Body;Body	1:18845007-18845073	0.1327	0.0608	2.1837	0.028982579
cg13469600	1	18972919	PAX7;PAX7;PAX7	Body;Body;Body	1:18845464-18845713	0.1933	0.0602	3.2095	0.001329716
cg05763032	1	18973002	PAX7;PAX7;PAX7	Body;Body;Body	1:18845464-18845713	0.0826	0.0576	1.4337	0.151644316
cg00794881	1	19043573	PAX7;PAX7;PAX7	Body;Body;Body	1:18915955-18916415	0.1682	0.0615	2.736	0.00621859
cg08350288	1	19043598	PAX7;PAX7;PAX7	Body;Body;Body	1:18915955-18916415	0.1199	0.0554	2.1624	0.030585153
cg21813747	1	19969931	NBL1;NBL1	TSS1500;Body		0.1404	0.0637	2.2023	0.027641289
cg21057046	1	19970204	NBL1;NBL1	TSS1500;Body		0.0019	0.0607	0.032	0.974477297
cg07147364	1	19970256	NBL1;NBL1	TSS1500;Body	1:19842843-19844572	0.028	0.0596	0.4702	0.638191254
cg16650717	1	19970334	NBL1;NBL1	TSS1500;Body	1:19842843-19844572	-0.0429	0.061	-0.7026	0.482323535
cg03048314	1	19970337	NBL1;NBL1	TSS1500;Body	1:19842843-19844572	0.0918	0.0528	1.7394	0.081970691
cg10555159	1	19971172	NBL1;NBL1	Body;5'UTR	1:19842843-19844572	0.3538	0.064	5.5254	3.29E-08
cg03884082	1	19971709	NBL1;NBL1	Body;5'UTR	1:19842843-19844572	-0.0336	0.0631	-0.5333	0.593805344
cg18923740	1	19971790	NBL1;NBL1	Body;5'UTR	1:19842843-19844572	-0.1361	0.0672	-2.0255	0.042818609
cg27549720	1	19992167	HTR6;HTR6	5'UTR;1stExon	1:19863734-19865375	0.0496	0.0607	0.8172	0.413809022
cg18023598	1	19992504	HTR6	1stExon	1:19863734-19865375	0.0471	0.0587	0.8021	0.422477793
cg22059812	1	19992564	HTR6	1stExon	1:19863734-19865375	-0.0194	0.0628	-0.3082	0.757941595
cg01084154	1	20692892			1:20565170-20565921	-0.033	0.0584	-0.5647	0.572259018
cg26831566	1	20693014			1:20565170-20565921	0.229	0.0653	3.5056	0.000455556
cg17331494	1	20693027			1:20565170-20565921	0.1814	0.0601	3.0166	0.002556111
cg20283477	1	20693333			1:20565170-20565921	0.1702	0.0633	2.6905	0.007133821
cg07091412	1	20810651	CAMK2N1	Body	1:20682831-20686098	0.1266	0.0555	2.2782	0.022714747
cg08898653	1	20811220	CAMK2N1	Body	1:20682831-20686098	0.1773	0.0621	2.8573	0.004273202
cg22214335	1	20811408	CAMK2N1	Body	1:20682831-20686098	0.1117	0.0631	1.7715	0.076481624
cg05771261	1	20879286	FAM43B;FAM43B	1stExon;5'UTR	1:20751329-20753179	0.1813	0.0586	3.0925	0.001985043
cg20404387	1	20879296	FAM43B;FAM43B	1stExon;5'UTR	1:20751329-20753179	0.0879	0.0554	1.587	0.112516869
cg12768681	1	20879547	FAM43B	1stExon	1:20751329-20753179	0.1771	0.0589	3.0079	0.002630231
cg06393286	1	20879644	FAM43B	1stExon	1:20751329-20753179	0.0065	0.065	0.1005	0.919944805
cg02582387	1	20879813	FAM43B	1stExon	1:20751329-20753179	0.1796	0.0643	2.792	0.0052381
cg12621203	1	23750509	TCEA3	Body	1:23622943-23624257	0.1335	0.0631	2.1173	0.034237711
cg07356011	1	23750579	TCEA3	Body	1:23622943-23624257	0.1908	0.0662	2.8843	0.003923169
cg07736389	1	23751134	TCEA3;TCEA3	1stExon;5'UTR	1:23622943-23624257	0.1194	0.0519	2.2992	0.021491098
cg09896346	1	23751195	TCEA3;TCEA3	1stExon;5'UTR	1:23622943-23624257	0.1332	0.0551	2.4176	0.0156232
cg06177627	1	23751208	TCEA3;TCEA3	1stExon;5'UTR	1:23622943-23624257	0.4042	0.0634	6.3734	1.85E-10
cg24451422	1	23751210	TCEA3;TCEA3	1stExon;5'UTR	1:23622943-23624257	0.3252	0.0604	5.3866	7.18E-08
cg01925393	1	24194307	FUCA1	Body	1:24066865-24067608	0.3183	0.0645	4.9331	8.09E-07
cg11415975	1	24194453	FUCA1	1stExon	1:24066865-24067608	0.0512	0.0579	0.8843	0.376549544
cg08366126	1	24194505	FUCA1	1stExon	1:24066865-24067608	0.2105	0.0558	3.7756	0.000159609
cg25973374	1	24194516	FUCA1	1stExon	1:24066865-24067608	0.1467	0.061	2.4035	0.01623977
cg20694461	1	24194573	FUCA1	1stExon	1:24066865-24067608	0.093	0.0642	1.4488	0.147406371
cg06376426	1	24648203	GRHL3;GRHL3;GRHL3	TSS1500;Body;TSS1500		-0.0751	0.0663	-1.133	0.257220335
cg14616251	1	24648696	GRHL3;GRHL3;GRHL3	TSS1500;Body;TSS1500	1:24520814-24521805	0.0242	0.0604	0.4	0.689137673
cg22176324	1	24648851	GRHL3;GRHL3;GRHL3	TSS1500;Body;TSS1500	1:24520814-24521805	0.0897	0.0572	1.5688	0.116701127
cg05036846	1	24648984	GRHL3;GRHL3;GRHL3	TSS1500;Body;TSS1500	1:24520814-24521805	0.2087	0.054	3.8656	0.000110821
cg22737001	1	25257029	RUNX3;RUNX3	TSS1500;Body	1:25127743-25131723	-0.0908	0.059	-1.5397	0.123636485
cg26421310	1	25257058	RUNX3;RUNX3	TSS1500;Body	1:25127743-25131723	0.1864	0.0554	3.3657	0.000763596
cg26672794	1	25257131	RUNX3;RUNX3	TSS1500;Body	1:25127743-25131723	0.0378	0.0554	0.6819	0.49527361
cg02970551	1	25257191	RUNX3;RUNX3	TSS1500;Body	1:25127743-25131723	0.3411	0.0659	5.1742	2.29E-07
cg07996594	1	25257505	RUNX3;RUNX3	TSS1500;Body	1:25127743-25131723	-0.0288	0.059	-0.4885	0.625160732
cg04221877	1	25257515	RUNX3;RUNX3	TSS1500;Body	1:25127743-25131723	-0.0827	0.059	-1.403	0.160627941
cg15014975	1	25257547	RUNX3;RUNX3	TSS1500;Body	1:25127743-25131723	-0.0697	0.0613	-1.1387	0.254843086
cg24019564	1	25257566	RUNX3;RUNX3	TSS1500;Body	1:25127743-25131723	0.0094	0.0614	0.1527	0.878662772
cg10993442	1	25257587	RUNX3;RUNX3	TSS1500;Body	1:25127743-25131723	0.0445	0.0645	0.6895	0.490525108
cg24842859	1	25257599	RUNX3;RUNX3	TSS1500;Body	1:25127743-25131723	0.0719	0.0607	1.1842	0.236352058
cg20695936	1	25257624	RUNX3;RUNX3	TSS1500;Body	1:25127743-25131723	0.1927	0.0676	2.8523	0.004340932
cg13106389	1	25257626	RUNX3;RUNX3	TSS1500;Body	1:25127743-25131723	0.0876	0.062	1.4134	0.157542906
cg18087266	1	25257629	RUNX3;RUNX3	TSS1500;Body	1:25127743-25131723	0.1943	0.0664	2.9248	0.003447167
cg10013501	1	25257813	RUNX3;RUNX3	TSS1500;Body	1:25127743-25131723	-0.1555	0.0503	-3.0918	0.001989638
cg25470148	1	25257931	RUNX3;RUNX3	TSS1500;Body	1:25127743-25131723	-0.0038	0.0644	-0.0583	0.953523767
cg21406271	1	25258082	RUNX3;RUNX3	TSS1500;Body	1:25127743-25131723	0.0162	0.0616	0.2622	0.79316859
cg03171924	1	25258332	RUNX3	Body	1:25127743-25131723	0.2397	0.0711	3.3716	0.000747216
cg05670408	1	25944102	MAN1C1;MAN1C1	1stExon;5'UTR	1:25815101-25817340	0.1381	0.0635	2.1746	0.029663573
cg10706230	1	25944514	MAN1C1	1stExon	1:25815101-25817340	0.065	0.0629	1.0325	0.301814891
cg05674944	1	26372290	SLC30A2;SLC30A2	Body;Body	1:26244555-26245840	0.219	0.0572	3.8321	0.000127046
cg02397727	1	26372300	SLC30A2;SLC30A2	Body;Body	1:26244555-26245840	0.127	0.0629	2.0184	0.043546554
cg02924562	1	26372469	SLC30A2;SLC30A2;SLC30A2;SLC30A2	1stExon;5'UTR;1stExon;5'UTR	1:26244555-26245840	0.0862	0.061	1.4125	0.157797251
cg21957156	1	26372718	SLC30A2;SLC30A2	TSS200;TSS200	1:26244555-26245840	0.2343	0.063	3.7204	0.000198891
cg07766612	1	26372887	SLC30A2;SLC30A2	TSS1500;TSS1500	1:26244555-26245840	0.268	0.0607	4.4118	1.03E-05
cg00703260	1	26372895	SLC30A2;SLC30A2	TSS1500;TSS1500	1:26244555-26245840	0.1245	0.0577	2.1562	0.031066269
cg19895786	1	26373006	SLC30A2;SLC30A2	TSS1500;TSS1500	1:26244555-26245840	0.036	0.0542	0.6647	0.506242668
cg10501085	1	26373132	SLC30A2;SLC30A2	TSS1500;TSS1500	1:26244555-26245840	0.0566	0.0677	0.8363	0.402993831
cg18303360	1	26373288	SLC30A2;SLC30A2	TSS1500;TSS1500		0.0621	0.0654	0.9492	0.342524222
cg00017970	1	26487737	GRRP1	5'UTR		0.002	0.0635	0.0315	0.974858984
cg04280647	1	26488129	GRRP1	Body	1:26360481-26361415	0.2273	0.0633	3.5906	0.000329946
cg03953671	1	26488355	GRRP1	Body	1:26360481-26361415	0.0917	0.0558	1.6441	0.100153659
cg22860775	1	26488712	GRRP1	3'UTR	1:26360481-26361415	0.0866	0.0573	1.5128	0.130342352
cg19715410	1	29139021	OPRD1	1stExon	1:29011089-29012346	0.1064	0.062	1.715	0.086347007
cg18141828	1	29139121	OPRD1	1stExon	1:29011089-29012346	0.1657	0.0627	2.6413	0.008259526
cg02785792	1	29139278	OPRD1	Body	1:29011089-29012346	0.0767	0.0621	1.2336	0.217353199
cg09970593	1	29139522	OPRD1	Body	1:29011089-29012346	-0.0698	0.0647	-1.0789	0.280622967
cg00866556	1	29449356	TMEM200B	5'UTR	1:29320287-29324393	0.0665	0.0629	1.0589	0.289664235
cg07556059	1	29449513	TMEM200B	5'UTR	1:29320287-29324393	0.124	0.0613	2.0247	0.042902023
cg19112780	1	29563147	PTPRU;PTPRU;PTPRU;PTPRU;PTPRU;PTPRU	5'UTR;5'UTR;1stExon;1stExon;1stExon;5'UTR	1:29435188-29437770	0.0068	0.0568	0.1201	0.904434346
cg14724283	1	29564502	PTPRU;PTPRU;PTPRU	Body;Body;Body	1:29435188-29437770	0.243	0.0536	4.5385	5.67E-06
cg04878000	1	32237923			1:32010187-32011248	0.0614	0.0609	1.0082	0.313376575
cg00326300	1	33772032				-0.0601	0.0653	-0.9209	0.357117448
cg18964375	1	33772147			1:33544734-33545661	-0.0731	0.0572	-1.2777	0.201345708
cg13870102	1	33772519			1:33544734-33545661	-0.0228	0.0625	-0.3654	0.71480906
cg00069002	1	33772736			1:33544734-33545661	-0.1018	0.0603	-1.6887	0.091281675
cg08864344	1	33772997			1:33544734-33545661	0.1622	0.0674	2.4076	0.016056776
cg09364688	1	36038877	TFAP2E	TSS200	1:35811251-35813151	0.0139	0.061	0.2272	0.82029468
cg26372517	1	36039159	TFAP2E;TFAP2E	5'UTR;1stExon	1:35811251-35813151	-0.0719	0.0611	-1.1773	0.239088398
cg01101380	1	36039173	TFAP2E;TFAP2E	5'UTR;1stExon	1:35811251-35813151	-0.049	0.0613	-0.7999	0.423771512
cg14962509	1	36039655	TFAP2E	Body	1:35811251-35813151	-0.0499	0.0654	-0.7638	0.444978848
cg18131141	1	36043002	TFAP2E	Body	1:35814961-35816031	0.2458	0.0581	4.2338	2.30E-05
cg24685006	1	36043014	TFAP2E	Body	1:35814961-35816031	0.1499	0.0568	2.6419	0.008245112
cg22436429	1	36043084	TFAP2E	Body	1:35814961-35816031	0.1002	0.0631	1.5875	0.112391586
cg06722633	1	37499309	GRIK3	Body	1:37271000-37273474	0.1876	0.0647	2.8992	0.003741436
cg13272644	1	37499476	GRIK3	Body	1:37271000-37273474	0.0776	0.056	1.3862	0.165676433
cg08004425	1	37499547	GRIK3	Body	1:37271000-37273474	0.0125	0.0612	0.204	0.838356551
cg20168230	1	37499649	GRIK3	1stExon	1:37271000-37273474	0.0979	0.0594	1.647	0.099554756
cg16599703	1	37500358	GRIK3	TSS1500	1:37271000-37273474	0.0921	0.0526	1.7498	0.080148434
cg19206040	1	37500441	GRIK3	TSS1500	1:37271000-37273474	0.2138	0.0532	4.0196	5.83E-05
cg19727439	1	37500508	GRIK3	TSS1500	1:37271000-37273474	0.2886	0.061	4.7338	2.20E-06
cg06165395	1	37500790	GRIK3	TSS1500	1:37271000-37273474	0.0004	0.0589	0.0065	0.994835334
cg25199283	1	38099265	RSPO1	5'UTR		-0.0158	0.0606	-0.2607	0.794332865
cg00870095	1	38099546	RSPO1	5'UTR	1:37871857-37873425	0.1578	0.0572	2.7585	0.005807149
cg04862500	1	38099874	RSPO1	5'UTR	1:37871857-37873425	-0.0523	0.0718	-0.7293	0.465811077
cg06626655	1	38099916	RSPO1	5'UTR	1:37871857-37873425	0.1143	0.0641	1.7829	0.074595616
cg10628818	1	38100255	RSPO1;RSPO1	1stExon;5'UTR	1:37871857-37873425	0.0399	0.0584	0.6829	0.494644664
cg04878955	1	38100435	RSPO1;RSPO1	1stExon;5'UTR	1:37871857-37873425	0.1317	0.0644	2.0444	0.040909371
cg22063989	1	38100795	RSPO1	TSS1500	1:37871857-37873425	0.2862	0.0619	4.6268	3.71E-06
cg12391690	1	38100811	RSPO1	TSS1500	1:37871857-37873425	0.1433	0.0614	2.3346	0.019566889
cg13193455	1	38511455	POU3F1	1stExon	1:38283566-38286148	0.092	0.0613	1.4998	0.13366932
cg18451114	1	38511677	POU3F1	1stExon	1:38283566-38286148	0.1142	0.0594	1.9229	0.054494586
cg21280510	1	40137089	NT5C1A	Body	1:39909667-39910656	0.0752	0.0646	1.1638	0.244501378
cg10052561	1	40137185	NT5C1A	Body	1:39909667-39910656	0.1438	0.0651	2.2076	0.027274454
cg19509030	1	40137913	NT5C1A	TSS1500	1:39909667-39910656	0.1153	0.0522	2.209	0.027178028
cg01656955	1	40137966	NT5C1A	TSS1500	1:39909667-39910656	0.1678	0.0568	2.9524	0.003153039
cg18862767	1	40137970	NT5C1A	TSS1500	1:39909667-39910656	0.0972	0.0607	1.6033	0.108860554
cg00990022	1	40138052	NT5C1A	TSS1500	1:39909667-39910656	0.1273	0.0612	2.0785	0.037666578
cg25375186	1	40149381	HPCAL4	Body		-0.0322	0.0615	-0.5244	0.599982406
cg13896192	1	40149432	HPCAL4	Body	1:39922019-39922574	0.0315	0.0643	0.4897	0.624372175
cg22851420	1	40149650	HPCAL4	Body	1:39922019-39922574	0.1046	0.0654	1.5997	0.109659471
cg07317551	1	40157931	HPCAL4	TSS1500	1:39930205-39931072	0.1207	0.0595	2.0299	0.042370798
cg02495604	1	40158076	HPCAL4	TSS1500	1:39930205-39931072	0.0911	0.0602	1.5134	0.130170175
cg15728256	1	40254184	BMP8B;BMP8B	5'UTR;1stExon	1:40026295-40027821	0.3188	0.0652	4.8879	1.02E-06
cg11201606	1	40254644	BMP8B	TSS200	1:40026295-40027821	0.4239	0.0636	6.6639	2.67E-11
cg03741406	1	40255103	BMP8B	TSS1500	1:40026295-40027821	0.1263	0.0544	2.322	0.020234682
cg08551248	1	40255129	BMP8B	TSS1500	1:40026295-40027821	0.1496	0.0579	2.5848	0.009743133
cg02297616	1	40255140	BMP8B	TSS1500	1:40026295-40027821	0.1297	0.0528	2.454	0.014128045
cg03401114	1	40255440	BMP8B	TSS1500		-0.0337	0.0642	-0.525	0.599553231
cg22030684	1	40781708	COL9A2	Body	1:40553604-40554592	0.0349	0.0606	0.5754	0.56499494
cg06721528	1	40781824	COL9A2	Body	1:40553604-40554592	0.1591	0.0578	2.7519	0.005925301
cg03470396	1	40782458	COL9A2	Body	1:40554767-40555727	0.1562	0.0618	2.5279	0.011474896
cg00068503	1	40782713	COL9A2	Body	1:40554767-40555727	0.0346	0.0536	0.6447	0.519110824
cg14403130	1	44873057	RNF220	5'UTR	1:44644833-44646698	0.0924	0.0591	1.5638	0.117866728
cg10224098	1	44873229	RNF220	5'UTR	1:44644833-44646698	0.2363	0.0593	3.9889	6.64E-05
cg04541474	1	44873592	RNF220	5'UTR	1:44644833-44646698	-0.0121	0.0632	-0.192	0.847742687
cg01422881	1	44873692	RNF220	5'UTR	1:44644833-44646698	0.1099	0.0633	1.7357	0.082614323
cg25757115	1	46913787			1:46686374-46686930	0.1309	0.0622	2.105	0.035288874
cg14258341	1	46914023			1:46686374-46686930	0.1067	0.0674	1.5833	0.113360971
cg00279790	1	46914033			1:46686374-46686930	0.1744	0.0617	2.827	0.004698488
cg04167064	1	46932305			1:46704650-46705431	0.0693	0.053	1.3082	0.19081643
cg18337938	1	46932891				0.1138	0.0609	1.8687	0.061670155
cg19375537	1	46951589			1:46723756-46724313	0.1948	0.0582	3.3495	0.000809453
cg04752042	1	46951683			1:46723756-46724313	0.2142	0.0647	3.3105	0.000931204
cg22697864	1	46954754				0.0073	0.0642	0.1136	0.909572147
cg21010407	1	46955679			1:46727381-46728578	0.0208	0.0603	0.3442	0.730699215
cg16064097	1	46955990			1:46727381-46728578	0.079	0.0632	1.2487	0.211790788
cg25974897	1	46956168			1:46728686-46729877	0.165	0.0603	2.7375	0.006190765
cg18475643	1	46956496			1:46728686-46729877	0.0591	0.0589	1.0032	0.315771011
cg09326404	1	46956839			1:46728686-46729877	-0.0078	0.063	-0.1243	0.901042738
cg05050657	1	46957105			1:46728686-46729877	0.1647	0.0598	2.7541	0.005884691
cg23577350	1	46998792			1:46771251-46771808	0.177	0.055	3.2192	0.001285288
cg04275806	1	46999248				0.0759	0.0619	1.226	0.220214592
cg02958895	1	46999348				0.0364	0.0627	0.581	0.561245257
cg06995548	1	47009527				0.116	0.0597	1.9433	0.05198315
cg06660332	1	47009707			1:46782163-46782706	0.0593	0.0654	0.9062	0.364820561
cg00514268	1	47010056			1:46782163-46782706	0.0286	0.0642	0.4457	0.655806042
cg14415160	1	47010105			1:46782163-46782706	0.1454	0.0652	2.2308	0.025697246
cg17291907	1	47010131				0.0585	0.061	0.9578	0.338182488
cg13353942	1	47010223				0.0557	0.0678	0.8209	0.411701112
cg06432479	1	47690981	TAL1	Body	1:47463421-47464314	0.0691	0.0571	1.2098	0.226338682
cg10380348	1	47691158	TAL1	Body	1:47463421-47464314	0.028	0.0567	0.4928	0.622132727
cg10810752	1	47691160	TAL1	Body	1:47463421-47464314	0.0882	0.0527	1.6751	0.093918074
cg00955828	1	47691301	TAL1	Body	1:47463421-47464314	0.0809	0.0479	1.6902	0.090983179
cg07087686	1	47691845	TAL1	5'UTR		0.1504	0.0613	2.4523	0.014196306
cg11399254	1	47694517	TAL1	5'UTR		0.0672	0.058	1.1576	0.247021862
cg10026317	1	47694919	TAL1;TAL1	5'UTR;1stExon	1:47467476-47468063	0.0836	0.0571	1.4648	0.142965409
cg06087421	1	47695138	TAL1;TAL1	5'UTR;1stExon	1:47467476-47468063	0.0687	0.0504	1.3635	0.172722032
cg00875272	1	47695321	TAL1;TAL1	5'UTR;1stExon	1:47467476-47468063	0.0426	0.0598	0.7129	0.475898229
cg06955484	1	47695408	TAL1;TAL1	5'UTR;1stExon	1:47467476-47468063	0.0999	0.0578	1.7267	0.084219996
cg19797376	1	47695475	TAL1	TSS200	1:47467476-47468063	0.0697	0.058	1.2013	0.229640711
cg18131548	1	47696212	TAL1	TSS1500	1:47468772-47468936	0.0611	0.0584	1.0461	0.295529417
cg26891410	1	47696260	TAL1	TSS1500	1:47468772-47468936	0.1577	0.0649	2.4306	0.015072686
cg06209689	1	47696348	TAL1	TSS1500	1:47468772-47468936	0.0878	0.059	1.4877	0.136842006
cg01147107	1	47696505	TAL1	TSS1500	1:47469092-47470768	0.0885	0.0575	1.5394	0.123699125
cg10633601	1	47696701	TAL1	TSS1500	1:47469092-47470768	0.1062	0.0632	1.6796	0.093041775
cg03752218	1	47696788	TAL1	TSS1500	1:47469092-47470768	0.153	0.0667	2.2942	0.021781117
cg01281911	1	47882686	FOXE3	1stExon	1:47654520-47655652	0.1981	0.0639	3.1007	0.001930538
cg22796507	1	47882739	FOXE3	1stExon	1:47654520-47655652	0.2019	0.0585	3.4501	0.000560404
cg23115387	1	47882936	FOXE3	1stExon	1:47654520-47655652	0.0891	0.0553	1.6098	0.107431593
cg27175287	1	47883234	FOXE3;FOXE3	3'UTR;1stExon		-0.0077	0.0586	-0.1314	0.895497678
cg05658236	1	47898911	MGC12982	Body	1:47670913-47672951	0.037	0.0622	0.5945	0.552194024
cg18595867	1	47899212	MGC12982	Body	1:47670913-47672951	0.0215	0.058	0.3699	0.711428712
cg13851904	1	47899230	MGC12982	Body	1:47670913-47672951	0.0551	0.0605	0.9105	0.362582919
cg24931632	1	47899667	MGC12982	Body	1:47670913-47672951	0.0712	0.0599	1.1887	0.234569534
cg09277376	1	47899676	MGC12982	Body	1:47670913-47672951	0.0604	0.0584	1.0333	0.301468671
cg09269866	1	47900197	FOXD2;MGC12982	TSS1500;Body	1:47670913-47672951	0.0602	0.0582	1.036	0.300190511
cg22438763	1	47900256	FOXD2;MGC12982	TSS1500;Body	1:47670913-47672951	0.0984	0.0642	1.5338	0.125068889
cg08638320	1	47900265	FOXD2;MGC12982	TSS1500;Body	1:47670913-47672951	0.1092	0.0571	1.9113	0.055963168
cg03440588	1	47900320	FOXD2;MGC12982	TSS1500;TSS200	1:47670913-47672951	-0.0131	0.0572	-0.2289	0.818975994
cg14106085	1	47902269	FOXD2;FOXD2	1stExon;5'UTR	1:47674856-47674959	0.1381	0.0586	2.3586	0.018343373
cg00914781	1	47902275	FOXD2;FOXD2	1stExon;5'UTR	1:47674856-47674959	0.0178	0.0598	0.2982	0.76553005
cg16657448	1	47902371	FOXD2;FOXD2	1stExon;5'UTR	1:47674856-47674959	0.1185	0.0627	1.8889	0.058911647
cg07954828	1	47903371	FOXD2;FOXD2	1stExon;5'UTR	1:47675329-47678200	0.2037	0.0585	3.4816	0.000498416
cg13682692	1	47903380	FOXD2;FOXD2	1stExon;5'UTR	1:47675329-47678200	0.138	0.0494	2.7956	0.00518079
cg09515767	1	47903385	FOXD2;FOXD2	1stExon;5'UTR	1:47675329-47678200	0.0786	0.0571	1.3765	0.16865488
cg04501188	1	47904171	FOXD2	1stExon	1:47675329-47678200	0.0607	0.0547	1.1096	0.267151842
cg16076997	1	47905067	FOXD2	1stExon	1:47675329-47678200	-0.0308	0.0615	-0.5005	0.616719118
cg15691862	1	47905438	FOXD2;FOXD2	3'UTR;1stExon	1:47675329-47678200	0.0263	0.0572	0.4595	0.645849469
cg16013720	1	47909234			1:47681809-47681857	0.3036	0.0558	5.4397	5.34E-08
cg24525176	1	47909931			1:47682003-47682886	-0.0292	0.0654	-0.446	0.655604176
cg13674174	1	47910181			1:47682003-47682886	0.2161	0.062	3.4856	0.000490948
cg03499234	1	47910239			1:47682003-47682886	-0.0737	0.0611	-1.2066	0.22759801
cg19250799	1	47910456			1:47682976-47683690	-0.0013	0.0592	-0.022	0.98248461
cg06829686	1	47910843			1:47682976-47683690	0.2636	0.05	5.2746	1.33E-07
cg00203284	1	47910914			1:47682976-47683690	0.1023	0.0645	1.5876	0.112372285
cg20284629	1	47911019			1:47682976-47683690	0.1641	0.0605	2.7117	0.006693717
cg13936452	1	47911336			1:47683846-47684573	-0.0309	0.0568	-0.5446	0.586004772
cg11585805	1	47973566				-0.0423	0.0652	-0.6489	0.516387822
cg18036569	1	47973710			1:47746297-47746600	0.1354	0.0625	2.1652	0.030370349
cg14287868	1	47973715			1:47746297-47746600	0.3166	0.0613	5.1629	2.43E-07
cg06187843	1	47973794			1:47746297-47746600	0.1784	0.0586	3.0463	0.002316701
cg19628758	1	47973951			1:47746297-47746600	0.0979	0.0608	1.6109	0.1071977
cg05040441	1	47974153			1:47746657-47746963	0.1263	0.053	2.3828	0.017179311
cg10582749	1	47974189			1:47746657-47746963	0.2194	0.0629	3.4893	0.000484214
cg17243193	1	47974278			1:47746657-47746963	0.187	0.0584	3.2021	0.001364283
cg17739555	1	48059354				0.0662	0.0651	1.0163	0.309505442
cg01802640	1	48174666			1:47946516-47948655	0.1134	0.0494	2.2964	0.021654239
cg13961784	1	48175246			1:47946516-47948655	0.1874	0.0555	3.3796	0.000725841
cg03515878	1	48175322			1:47946516-47948655	0.1106	0.0549	2.0143	0.043980312
cg20986652	1	48175663			1:47946516-47948655	0.0828	0.0593	1.3952	0.162941103
cg07382435	1	50880864				0.1912	0.0718	2.6625	0.007755622
cg16391955	1	50881185			1:50653504-50654887	0.1333	0.0606	2.1999	0.027817451
cg01891252	1	50881219			1:50653504-50654887	0.1393	0.0594	2.3445	0.01905035
cg14179581	1	50881502			1:50653504-50654887	0.1003	0.0634	1.5821	0.113627082
cg02340083	1	50882006			1:50653504-50654887	0.1192	0.0642	1.8579	0.063187664
cg00009292	1	50882082			1:50653504-50654887	0.1755	0.0657	2.6731	0.007515141
cg18122419	1	50882446			1:50655028-50655793	0.1552	0.062	2.5042	0.012272261
cg17088073	1	50882910			1:50655028-50655793	0.1719	0.0581	2.9605	0.003071139
cg17603689	1	50883013			1:50655028-50655793	0.072	0.0596	1.2069	0.227466161
cg22711792	1	50883329	DMRTA2	3'UTR	1:50655886-50656036	0.2103	0.0567	3.7056	0.000210919
cg23097402	1	50883394	DMRTA2	3'UTR	1:50655886-50656036	-0.0293	0.0611	-0.4794	0.631628842
cg10512745	1	50884480	DMRTA2	Body	1:50656565-50657940	0.0889	0.0595	1.4933	0.135367366
cg04931216	1	50885132	DMRTA2	Body	1:50656565-50657940	0.0803	0.0615	1.3054	0.191762789
cg03989480	1	50885352	DMRTA2	Body	1:50656565-50657940	0.1704	0.0644	2.6475	0.008109941
cg16809460	1	50885369	DMRTA2	Body		0.0421	0.0625	0.673	0.500970143
cg13909582	1	50886071	DMRTA2	Body		0.0476	0.0667	0.7132	0.475708676
cg07362328	1	50886393	DMRTA2	Body	1:50658741-50659961	0.1182	0.0619	1.9112	0.055983702
cg00945234	1	50886411	DMRTA2	Body	1:50658741-50659961	0.1105	0.0655	1.6865	0.091694869
cg16732616	1	50886782	DMRTA2	Body	1:50658741-50659961	0.0288	0.0658	0.4383	0.6611608
cg04455430	1	50886920	DMRTA2	Body	1:50658741-50659961	0.1068	0.0645	1.6551	0.097895
cg25191628	1	50886949	DMRTA2	Body	1:50658741-50659961	0.1227	0.0526	2.3329	0.019650984
cg12756396	1	50886969	DMRTA2	Body	1:50658741-50659961	0	0.0633	0.0008	0.999378208
cg00184452	1	50887477	DMRTA2	5'UTR		0.0766	0.066	1.1615	0.245458474
cg06159394	1	50887633	DMRTA2	5'UTR	1:50660197-50660328	-0.0645	0.0542	-1.1914	0.233482562
cg06724305	1	50887944	DMRTA2	5'UTR		0.0458	0.0642	0.7133	0.475665797
cg09846084	1	50888024	DMRTA2	5'UTR		-0.0649	0.0564	-1.152	0.249314635
cg19030579	1	50888710	DMRTA2	5'UTR	1:50660703-50662299	0.0336	0.0617	0.5446	0.586042863
cg26560222	1	50888826	DMRTA2;DMRTA2	1stExon;5'UTR	1:50660703-50662299	0.2182	0.0582	3.7489	0.000177586
cg06921573	1	50889128	DMRTA2;DMRTA2	1stExon;5'UTR	1:50660703-50662299	0.0547	0.059	0.9279	0.353437026
cg11448896	1	50889182	DMRTA2	TSS200	1:50660703-50662299	0.11	0.0692	1.5896	0.11193419
cg00152008	1	50889225	DMRTA2	TSS200	1:50660703-50662299	0.1744	0.0594	2.9356	0.003329435
cg19380001	1	50889427	DMRTA2	TSS1500	1:50660703-50662299	0.1782	0.056	3.1826	0.001459357
cg10776919	1	50889442	DMRTA2	TSS1500	1:50660703-50662299	0.1471	0.0551	2.6684	0.007622182
cg27265170	1	50889510	DMRTA2	TSS1500	1:50660703-50662299	0.2339	0.0613	3.8159	0.00013569
cg10936352	1	50889836	DMRTA2	TSS1500		0.0532	0.0605	0.8792	0.379293278
cg18198999	1	50890153	DMRTA2	TSS1500	1:50662716-50662848	0.0324	0.0633	0.5117	0.608887514
cg04431629	1	50890341	DMRTA2	TSS1500		0.0763	0.0637	1.1983	0.230798844
cg06645033	1	50890678			1:50663167-50663833	0.0295	0.0624	0.4723	0.63669229
cg12285988	1	50890701			1:50663167-50663833	0.031	0.063	0.492	0.622747691
cg14977066	1	50891195			1:50663167-50663833	0.1024	0.0625	1.6391	0.10119387
cg13941830	1	50891341			1:50663929-50664059	-0.0283	0.0614	-0.461	0.644831711
cg16598600	1	50891456			1:50663929-50664059	0.1237	0.0563	2.1991	0.027871004
cg23638252	1	50891750				0.0966	0.0621	1.5569	0.119497081
cg01557951	1	50892299			1:50664770-50665293	0.0336	0.0609	0.5512	0.581472545
cg10375890	1	50892511			1:50664770-50665293	0.0038	0.06	0.064	0.949001524
cg19810598	1	50892674			1:50664770-50665293	0.253	0.0662	3.8233	0.000131696
cg04023996	1	50892794			1:50665382-50665948	0.2273	0.0604	3.7644	0.000166928
cg01486262	1	50893067			1:50665382-50665948	0.1174	0.0646	1.8175	0.069144382
cg13368519	1	50893149			1:50665382-50665948	0.0061	0.0591	0.1028	0.918145426
cg22627293	1	50893226			1:50665382-50665948	-0.0167	0.0647	-0.2588	0.795820446
cg11665991	1	50893469			1:50666012-50666580	0.0001	0.0518	0.0027	0.997841224
cg15926776	1	50893730			1:50666012-50666580	0.0681	0.0586	1.1624	0.245089817
cg25281186	1	50893830			1:50666012-50666580	0.0901	0.0602	1.4954	0.134816454
cg21807522	1	50893984			1:50666012-50666580	-0.0715	0.0634	-1.1276	0.259476526
cg10200388	1	50896185			1:50668760-50668875	0.0562	0.0612	0.9178	0.358714148
cg04166042	1	50896246			1:50668760-50668875	0.1374	0.0625	2.1965	0.028052829
cg09275956	1	50896251			1:50668760-50668875	0.0391	0.0545	0.7175	0.473046571
cg04720785	1	51434666	CDKN2C;CDKN2C;CDKN2C	5'UTR;TSS1500;1stExon	1:51207076-51208538	0.2602	0.0569	4.5706	4.86E-06
cg04772086	1	51434994	CDKN2C;CDKN2C;CDKN2C	5'UTR;TSS1500;1stExon	1:51207076-51208538	0.1371	0.0544	2.5198	0.011741747
cg19640439	1	51435462	CDKN2C;CDKN2C;CDKN2C	TSS200;5'UTR;1stExon	1:51207076-51208538	0.0557	0.0614	0.9074	0.364170189
cg16135470	1	51435504	CDKN2C;CDKN2C;CDKN2C	TSS200;5'UTR;1stExon	1:51207076-51208538	0.086	0.0522	1.6483	0.099281371
cg07099107	1	51435681	CDKN2C;CDKN2C;CDKN2C	1stExon;5'UTR;5'UTR	1:51207076-51208538	-0.0036	0.0665	-0.0534	0.957399362
cg06949081	1	51435859	CDKN2C;CDKN2C;CDKN2C	1stExon;5'UTR;5'UTR	1:51207076-51208538	-0.2155	0.0626	-3.4411	0.000579346
cg21140898	1	51442318			1:51214866-51214950	0.2031	0.0653	3.1085	0.001880339
cg10893043	1	51442760			1:51215279-51215755	0.3389	0.0632	5.3627	8.20E-08
cg00776601	1	51442861			1:51215279-51215755	0.0042	0.0651	0.064	0.948966729
cg07314186	1	51443114			1:51215279-51215755	0.1388	0.0542	2.5604	0.010455715
cg11654900	1	51444685				0.0864	0.0626	1.3807	0.167381439
cg09068158	1	53098641	FAM159A	TSS1500	1:52871065-52871886	0.0739	0.0666	1.1097	0.267127337
cg05651283	1	53098912	FAM159A	TSS200	1:52871065-52871886	0.3777	0.066	5.7222	1.05E-08
cg24543286	1	53392881	SCP2;SCP2	TSS200;TSS200	1:53165238-53166512	0.1405	0.0629	2.2315	0.025645636
cg03609269	1	53393023	SCP2;SCP2;SCP2;SCP2	5'UTR;1stExon;1stExon;5'UTR	1:53165238-53166512	-0.0603	0.0563	-1.0707	0.284311495
cg12220753	1	53393030	SCP2;SCP2;SCP2;SCP2	5'UTR;1stExon;1stExon;5'UTR	1:53165238-53166512	-0.0024	0.0574	-0.042	0.966462045
cg13685833	1	53393034	SCP2;SCP2;SCP2;SCP2	5'UTR;1stExon;1stExon;5'UTR	1:53165238-53166512	0.2023	0.0426	4.7513	2.02E-06
cg04310824	1	53393297	SCP2;SCP2	Body;Body	1:53165238-53166512	0.0841	0.0677	1.2411	0.21455435
cg01802117	1	53393560	SCP2;SCP2	Body;Body	1:53165238-53166512	0.0517	0.0606	0.8534	0.393451603
cg04918175	1	53527424	PODN	TSS1500		0.1091	0.0619	1.7626	0.077974251
cg16028753	1	53527435	PODN	TSS1500		0.1199	0.0625	1.9183	0.055072079
cg04765848	1	53527576	PODN	TSS1500	1:53300161-53301620	0.061	0.0606	1.0065	0.314190313
cg13764106	1	53527693	PODN	TSS200	1:53300161-53301620	0.2164	0.0552	3.9231	8.74E-05
cg04875084	1	53527937	PODN	1stExon	1:53300161-53301620	0.2352	0.0668	3.5228	0.000427023
cg23092823	1	53528612	PODN	Body	1:53300161-53301620	0.0264	0.0574	0.4609	0.644896442
cg16899892	1	53528971	PODN	Body	1:53300161-53301620	-0.047	0.062	-0.7577	0.448617462
cg01568973	1	53528991	PODN	Body	1:53300161-53301620	-0.027	0.0588	-0.4584	0.646677815
cg05927190	1	54203548			1:53975966-53977888	0.0472	0.059	0.7995	0.423999063
cg17786642	1	54203678			1:53975966-53977888	-0.0787	0.0629	-1.2501	0.211250752
cg04306024	1	54203844			1:53975966-53977888	-0.0476	0.0625	-0.7627	0.445619931
cg01868405	1	54204112			1:53975966-53977888	0.0692	0.0643	1.0764	0.281726436
cg08657361	1	54204252			1:53975966-53977888	0.1065	0.0608	1.7511	0.079933815
cg13191808	1	55505327	PCSK9;PCSK9	1stExon;5'UTR	1:55277649-55279061	0.2059	0.0646	3.1861	0.001442172
cg08920610	1	55505343	PCSK9;PCSK9	1stExon;5'UTR	1:55277649-55279061	0.0665	0.061	1.0896	0.275892831
cg17826594	1	55506014	PCSK9	Body	1:55277649-55279061	0.1499	0.0599	2.5046	0.012258437
cg10715265	1	58715499	DAB1	5'UTR	1:58487757-58488858	0.123	0.0552	2.2269	0.025954013
cg04937080	1	58715532	DAB1	5'UTR	1:58487757-58488858	0.4042	0.0625	6.4642	1.02E-10
cg05375728	1	58715539	DAB1	5'UTR	1:58487757-58488858	0.3421	0.0618	5.5343	3.13E-08
cg00848728	1	58716018	DAB1;DAB1	5'UTR;1stExon	1:58487757-58488858	0.094	0.0529	1.7775	0.075486399
cg24351410	1	58716033	DAB1;DAB1	5'UTR;1stExon	1:58487757-58488858	0.0824	0.0582	1.4162	0.156722611
cg09113483	1	61517807			1:61290322-61290479	-0.0596	0.0665	-0.8973	0.369537954
cg22877452	1	61517876			1:61290322-61290479	-0.0646	0.0673	-0.9598	0.337150389
cg10773698	1	61519473			1:61291958-61292756	0.3486	0.0599	5.8167	6.00E-09
cg24430419	1	61519532			1:61291958-61292756	0.2739	0.0623	4.3947	1.11E-05
cg13883696	1	61519888			1:61291958-61292756	0.1273	0.0559	2.2778	0.022739443
cg09550810	1	61519890			1:61291958-61292756	0.0788	0.0594	1.3265	0.184685716
cg25369553	1	61522373				0.0255	0.0675	0.377	0.706151064
cg02892350	1	61522785			1:61295216-61295376	0.0813	0.0574	1.4154	0.156963539
cg06510397	1	61523012			1:61295480-61295601	-0.0267	0.0665	-0.401	0.688417405
cg03951424	1	61549111	NFIA;NFIA;NFIA;NFIA	Body;Body;Body;Body	1:61320216-61322152	0.2036	0.0547	3.7223	0.000197452
cg19682514	1	61549327	NFIA;NFIA;NFIA;NFIA	Body;Body;Body;Body	1:61320216-61322152	0.1841	0.0677	2.7189	0.006549244
cg27353619	1	61549542	NFIA;NFIA;NFIA;NFIA	Body;Body;Body;Body	1:61320216-61322152	0.1231	0.0569	2.1653	0.030364529
cg05539515	1	62784269	KANK4	5'UTR	1:62556739-62557759	0.0717	0.0584	1.2283	0.219318606
cg08845123	1	62784332	KANK4	5'UTR	1:62556739-62557759	0.2516	0.0659	3.8147	0.000136321
cg09588271	1	62784651	KANK4	5'UTR	1:62556739-62557759	0.087	0.0607	1.4323	0.152061242
cg07558455	1	62784762	KANK4	5'UTR	1:62556739-62557759	0.1386	0.0639	2.1709	0.029941419
cg16028201	1	62784802	KANK4;KANK4	5'UTR;1stExon	1:62556739-62557759	0.0797	0.0593	1.3438	0.179005605
cg00597687	1	63785003				0.0382	0.0596	0.6402	0.522040563
cg15617155	1	63785321			1:63557767-63558207	0.149	0.0561	2.6536	0.007963042
cg02283366	1	63785544			1:63557767-63558207	0.0963	0.0565	1.7031	0.088556224
cg10785263	1	63785867			1:63558370-63558672	0.1243	0.0607	2.049	0.040466164
cg25286536	1	63792134				0.082	0.0615	1.3338	0.18225588
cg02483593	1	63792183			1:63564768-63564832	0.1125	0.0663	1.6981	0.089485297
cg25144893	1	63792210			1:63564768-63564832	0.0194	0.0638	0.3044	0.760792665
cg06925855	1	63792239			1:63564768-63564832	0.0881	0.065	1.3558	0.175162265
cg13906377	1	63792695			1:63565167-63565456	0.0053	0.061	0.087	0.930648751
cg01067151	1	63792863			1:63565167-63565456	0.126	0.0677	1.862	0.062607452
cg11953254	1	63795279				-0.0211	0.067	-0.3149	0.752859946
cg20321153	1	63795435			1:63567952-63568852	0.1541	0.0601	2.5643	0.010339253
cg00347677	1	63795636			1:63567952-63568852	0.0804	0.0516	1.5572	0.119425314
cg05923687	1	63795711			1:63567952-63568852	0.1576	0.0597	2.6421	0.008240011
cg13379827	1	65468782			1:65241338-65241510	0.1291	0.0662	1.9487	0.051334341
cg11989330	1	65468827			1:65241338-65241510	0.1059	0.0564	1.8788	0.06027118
cg13853591	1	65468921			1:65241338-65241510	0.1553	0.0553	2.8068	0.005003142
cg00630958	1	65991461	LEPR;LEPR;LEPR	5'UTR;5'UTR;5'UTR	1:65763590-65764363	0.0635	0.0609	1.0425	0.297177727
cg16987305	1	65991596	LEPR;LEPR;LEPR	5'UTR;5'UTR;5'UTR	1:65763590-65764363	0.1228	0.0633	1.9407	0.052296071
cg03401738	1	65991664	LEPR;LEPR;LEPR	5'UTR;5'UTR;5'UTR	1:65763590-65764363	0.1643	0.0562	2.9216	0.003482138
cg26963271	1	66259081	PDE4B;PDE4B	5'UTR;5'UTR	1:66030483-66031903	0.153	0.058	2.6392	0.008310984
cg24637364	1	66259084	PDE4B;PDE4B	5'UTR;5'UTR	1:66030483-66031903	0.1754	0.0588	2.9801	0.002881489
cg27416067	1	67773128	IL12RB2;IL12RB2	5'UTR;1stExon	1:67545560-67545792	0.243	0.0714	3.4054	0.000660649
cg04311496	1	67773719	IL12RB2	5'UTR	1:67545842-67546352	0.1973	0.0591	3.3384	0.000842482
cg11242303	1	67773725	IL12RB2	5'UTR	1:67545842-67546352	0.2053	0.0621	3.306	0.000946446
cg20611882	1	68696709	GPR177;GPR177	Body;Body	1:68469197-68471142	0.1633	0.0603	2.7096	0.006736025
cg23730181	1	70033739			1:69805556-69807335	0.1971	0.0572	3.4447	0.00057177
cg21004042	1	70033902			1:69805556-69807335	0.1444	0.0613	2.3559	0.018477609
cg15513163	1	70034139			1:69805556-69807335	0.044	0.0593	0.7423	0.457900738
cg15201877	1	71512973	PTGER3;PTGER3;PTGER3;PTGER3;PTGER3;PTGER3;PTGER3;PTGER3;PTGER3;PTGER3	1stExon;Body;1stExon;Body;1stExon;1stExon;Body;1stExon;1stExon;1stExon	1:71284815-71286418	-0.0402	0.0616	-0.6524	0.514139847
cg17218713	1	71513114	PTGER3;PTGER3;PTGER3;PTGER3;PTGER3;PTGER3;PTGER3;PTGER3;PTGER3;PTGER3	1stExon;Body;1stExon;Body;1stExon;1stExon;Body;1stExon;1stExon;1stExon	1:71284815-71286418	0.1106	0.0591	1.8709	0.061359259
cg23647191	1	71513494	PTGER3;PTGER3;PTGER3;PTGER3;PTGER3;PTGER3;PTGER3;PTGER3;PTGER3;PTGER3	TSS200;TSS200;TSS200;TSS200;TSS200;TSS200;TSS200;TSS200;TSS200;TSS200	1:71284815-71286418	0.0058	0.0554	0.1038	0.917339728
cg12739034	1	71513626	PTGER3;PTGER3;PTGER3;PTGER3;PTGER3;PTGER3;PTGER3;PTGER3;PTGER3;PTGER3	TSS200;TSS200;TSS200;TSS200;TSS200;TSS200;TSS200;TSS200;TSS200;TSS200	1:71284815-71286418	0.0612	0.0593	1.0316	0.302275726
cg03726881	1	71513726	PTGER3;PTGER3;PTGER3;PTGER3;PTGER3;PTGER3;PTGER3;PTGER3;PTGER3;PTGER3	TSS1500;TSS1500;TSS1500;TSS1500;TSS1500;TSS1500;TSS1500;TSS1500;TSS1500;TSS1500	1:71284815-71286418	0.0488	0.0619	0.788	0.430686393
cg00915178	1	71513733	PTGER3;PTGER3;PTGER3;PTGER3;PTGER3;PTGER3;PTGER3;PTGER3;PTGER3;PTGER3	TSS1500;TSS1500;TSS1500;TSS1500;TSS1500;TSS1500;TSS1500;TSS1500;TSS1500;TSS1500	1:71284815-71286418	0.1439	0.0645	2.2322	0.025602266
cg05449257	1	75595408	LHX8	5'UTR		0.0835	0.0542	1.5397	0.123643071
cg10029842	1	75595919	LHX8	5'UTR	1:75368402-75368959	0.0719	0.0634	1.1342	0.256715057
cg22694818	1	75595970	LHX8	5'UTR	1:75368402-75368959	0.1853	0.0596	3.1067	0.001891865
cg17473600	1	75596161	LHX8	5'UTR	1:75368402-75368959	0.1975	0.0661	2.9864	0.002823198
cg07563793	1	75596336	LHX8	5'UTR	1:75368402-75368959	-0.0131	0.0577	-0.2269	0.820482902
cg23845450	1	75597887	LHX8	Body	1:75370387-75370754	0.0619	0.0609	1.0158	0.309733127
cg10237044	1	75598280	LHX8	Body	1:75370868-75370975	0.0136	0.0573	0.2368	0.812783844
cg05352087	1	75600124	LHX8	Body	1:75372712-75373010	0.0747	0.0615	1.2145	0.224568482
cg19411474	1	75600224	LHX8	Body	1:75372712-75373010	-0.0403	0.0638	-0.6311	0.527968738
cg07404921	1	75600250	LHX8	Body	1:75372712-75373010	0.068	0.058	1.1725	0.241015648
cg13691003	1	75600399	LHX8	Body	1:75372712-75373010	0.1241	0.0629	1.9736	0.048425283
cg10095577	1	75600421	LHX8	Body	1:75372712-75373010	0.1723	0.0652	2.6442	0.008188583
cg23952663	1	75601120	LHX8	Body	1:75373202-75373925	0.2534	0.0569	4.4557	8.36E-06
cg19764599	1	75601276	LHX8	Body	1:75373202-75373925	0.0614	0.0604	1.016	0.309617129
cg14832406	1	75602451	LHX8	Body	1:75374468-75375627	0.116	0.0612	1.8934	0.058299421
cg12764034	1	75602846	LHX8	Body	1:75374468-75375627	0.1542	0.0637	2.422	0.015433967
cg00145253	1	75602857	LHX8	Body	1:75374468-75375627	0.039	0.064	0.6103	0.541695468
cg14035231	1	75602925	LHX8	Body	1:75374468-75375627	0.0496	0.0622	0.7983	0.424695175
cg09662920	1	78511433	GIPC2	TSS200	1:78283878-78284077	0.1453	0.0568	2.5578	0.010533012
cg01074657	1	78511466	GIPC2	TSS200	1:78283878-78284077	0.0412	0.0613	0.6723	0.501394607
cg09107315	1	78511488	GIPC2	TSS200	1:78283878-78284077	0.0258	0.0571	0.4508	0.652113185
cg00347563	1	78511600	GIPC2;GIPC2	1stExon;5'UTR	1:78284137-78284959	0.2068	0.0547	3.7802	0.000156703
cg25288420	1	78511713	GIPC2;GIPC2	1stExon;5'UTR	1:78284137-78284959	0.1679	0.0587	2.8617	0.004213936
cg04912843	1	78511856	GIPC2	1stExon	1:78284137-78284959	0.123	0.0592	2.0754	0.037953573
cg24496666	1	78511979	GIPC2	1stExon	1:78284137-78284959	0.0978	0.0562	1.7407	0.081732709
cg24719487	1	78512129	GIPC2	Body	1:78284137-78284959	0.213	0.0599	3.559	0.00037227
cg03949391	1	78956845	PTGFR;PTGFR;PTGFR;PTGFR	5'UTR;1stExon;1stExon;5'UTR	1:78729158-78730200	0.153	0.0646	2.3678	0.017893961
cg27046936	1	78956847	PTGFR;PTGFR;PTGFR;PTGFR	5'UTR;1stExon;1stExon;5'UTR	1:78729158-78730200	-0.0589	0.0593	-0.9935	0.320484544
cg03495868	1	78956905	PTGFR;PTGFR;PTGFR;PTGFR	5'UTR;1stExon;1stExon;5'UTR	1:78729158-78730200	0.1483	0.0646	2.2947	0.021753048
cg00701741	1	78957253	PTGFR;PTGFR	5'UTR;5'UTR	1:78729158-78730200	0.0509	0.0551	0.9226	0.356238871
cg15639684	1	85464110	MCOLN2	TSS1500	1:85236473-85236879	0.0805	0.064	1.2568	0.208833942
cg06402325	1	85464166	MCOLN2	TSS1500	1:85236473-85236879	0.0678	0.0641	1.0582	0.289955434
cg23106912	1	85464261	MCOLN2	TSS1500	1:85236473-85236879	0.0107	0.0664	0.1608	0.872247798
cg21649051	1	85514340	MCOLN3	TSS200	1:85286098-85287143	0.2201	0.0559	3.9397	8.16E-05
cg08980837	1	91172337			1:90944672-90945359	-0.0221	0.0694	-0.3189	0.749830358
cg22605303	1	91172472			1:90944672-90945359	0.1866	0.0568	3.2839	0.001023835
cg10062141	1	91172710			1:90944672-90945359	0.2301	0.0589	3.905	9.42E-05
cg03714573	1	91172770			1:90944672-90945359	-0.0304	0.0666	-0.457	0.647687004
cg19731044	1	91172982			1:90945518-90945656	0.3306	0.0593	5.5725	2.51E-08
cg17477162	1	91176464			1:90949048-90949399	0.2374	0.0586	4.0476	5.18E-05
cg06533314	1	91176810			1:90949048-90949399	0.0626	0.0598	1.0465	0.295341332
cg13975503	1	91182215	BARHL2	1stExon	1:90954500-90955393	-0.0819	0.0603	-1.3597	0.173932189
cg13486820	1	91182288	BARHL2	1stExon	1:90954500-90955393	0.0124	0.0642	0.1931	0.846855444
cg01921432	1	91182534	BARHL2	1stExon	1:90954500-90955393	0.1697	0.0606	2.8005	0.005102207
cg06384463	1	91182708	BARHL2	1stExon	1:90954500-90955393	0.0494	0.0605	0.8165	0.414216934
cg06959142	1	91182731	BARHL2	1stExon	1:90954500-90955393	0.0108	0.0625	0.1729	0.862726756
cg18322569	1	91182777	BARHL2;BARHL2	5'UTR;1stExon	1:90954500-90955393	0.1427	0.0573	2.4905	0.012758118
cg17241310	1	91182856	BARHL2	TSS200		-0.0176	0.064	-0.2746	0.783625749
cg00010742	1	91182989	BARHL2	TSS200		0.1071	0.0609	1.7572	0.078885685
cg25026529	1	91183051	BARHL2	TSS1500	1:90955609-90956401	0.0676	0.0628	1.0764	0.281737955
cg20311863	1	91184126	BARHL2	TSS1500	1:90956527-90957128	0.1563	0.06	2.6075	0.00912168
cg07135732	1	91184290	BARHL2	TSS1500	1:90956527-90957128	0.0714	0.0594	1.203	0.22897538
cg14712186	1	91184413			1:90956527-90957128	0.1304	0.0608	2.1422	0.032173809
cg19811087	1	91184501			1:90956527-90957128	0.1833	0.0583	3.1443	0.001664922
cg26917140	1	91184770			1:90957358-90957617	0.104	0.0658	1.5804	0.114014886
cg12656020	1	91185028			1:90957358-90957617	0.198	0.0647	3.0574	0.002232739
cg14696458	1	91185157			1:90957745-90958380	-0.006	0.0669	-0.0896	0.928630137
cg00088183	1	91185168			1:90957745-90958380	0.0704	0.0625	1.1266	0.259896748
cg22507154	1	91185233			1:90957745-90958380	0.1054	0.0629	1.6751	0.093921891
cg24884703	1	91185422			1:90957745-90958380	0.0722	0.0623	1.1588	0.246524074
cg14795752	1	91185441			1:90957745-90958380	0.1341	0.0608	2.2042	0.027508322
cg13361185	1	91185749			1:90957745-90958380	-0.1736	0.0617	-2.8154	0.004870916
cg07318983	1	91185922				0.0927	0.0634	1.4624	0.143621982
cg19414591	1	91190582			1:90963042-90963258	0.1251	0.0565	2.2131	0.026889771
cg15452970	1	91190620			1:90963042-90963258	0.1213	0.0631	1.9237	0.054395923
cg20463526	1	91191001			1:90963374-90963716	0.2033	0.0613	3.3167	0.000910925
cg08062812	1	91191232			1:90963820-90964386	0.0579	0.0587	0.9867	0.323803832
cg15992284	1	91191254			1:90963820-90964386	0.0855	0.0545	1.5683	0.116821056
cg13456504	1	91191583			1:90963820-90964386	0.1782	0.0656	2.7146	0.006634788
cg02368058	1	91191723			1:90963820-90964386	0.0099	0.0621	0.1596	0.873211418
cg01984304	1	91191813				0.001	0.0613	0.0168	0.986575044
cg16005939	1	91191990			1:90964481-90964614	0.0242	0.0641	0.378	0.705456747
cg07995570	1	91192025			1:90964481-90964614	0.0371	0.0627	0.5921	0.553782661
cg06936155	1	91192451			1:90964878-90965337	0.2145	0.0583	3.6814	0.000231925
cg22167515	1	91192466			1:90964878-90965337	0.1932	0.0586	3.2957	0.000981781
cg24347994	1	91192657			1:90964878-90965337	0.1926	0.0623	3.0905	0.001998308
cg14663264	1	91192798				0.1847	0.0598	3.0882	0.002013852
cg20041088	1	91192803				0.1224	0.0574	2.1309	0.033099525
cg14419975	1	91196332			1:90968596-90968921	0.1367	0.056	2.4391	0.014724681
cg07158747	1	91196488				0.0716	0.0686	1.0445	0.29625763
cg16400631	1	91300215			1:91072778-91072881	0.1976	0.0682	2.8955	0.003784947
cg17443359	1	91300231			1:91072778-91072881	0.216	0.0581	3.7175	0.000201188
cg20387429	1	91300288			1:91072778-91072881	0.101	0.0599	1.6857	0.091863224
cg18486235	1	91300387			1:91072975-91073035	0.0428	0.0615	0.6962	0.486277053
cg04929703	1	91300390			1:91072975-91073035	0.0324	0.0592	0.5472	0.584273693
cg00667862	1	91300446			1:91072975-91073035	0.0457	0.0606	0.7536	0.451059592
cg09793883	1	91300559				0.0378	0.0586	0.6443	0.519360872
cg05888175	1	91301204			1:91073568-91074479	0.1548	0.0606	2.553	0.010679914
cg06849504	1	91301484			1:91073568-91074479	0.0242	0.0635	0.3806	0.703530623
cg00503383	1	91301651			1:91073568-91074479	0.1311	0.0624	2.1026	0.035499533
cg18235734	1	91301731			1:91073568-91074479	0.1066	0.0596	1.7897	0.073503994
cg17799946	1	91301962				-0.0692	0.06	-1.1526	0.249069914
cg11159604	1	91316223				0.1603	0.0595	2.6922	0.00709785
cg09327714	1	91316253			1:91088838-91089978	0.1562	0.0593	2.6343	0.008430598
cg00371239	1	91316722			1:91088838-91089978	0.1857	0.06	3.0935	0.001977784
cg03347944	1	91317001			1:91088838-91089978	0.0133	0.0507	0.2622	0.793140583
cg19769850	1	91317389			1:91088838-91089978	0.0919	0.0641	1.4351	0.151263651
cg26542412	1	92350568	TGFBR3	5'UTR	1:92123018-92123168	0.0843	0.0616	1.3691	0.170966406
cg25204077	1	92350786	TGFBR3	5'UTR	1:92123276-92123388	0.3522	0.0651	5.4082	6.37E-08
cg10012640	1	92351216	TGFBR3	5'UTR	1:92123502-92124673	0.0474	0.061	0.7772	0.437063684
cg17284082	1	92351487	TGFBR3;TGFBR3	1stExon;5'UTR	1:92123502-92124673	0.165	0.0665	2.482	0.013063156
cg09838042	1	92351547	TGFBR3;TGFBR3	1stExon;5'UTR	1:92123502-92124673	0.1564	0.0518	3.0218	0.002512912
cg24879809	1	92351641	TGFBR3;TGFBR3	1stExon;5'UTR	1:92123502-92124673	0.3513	0.0624	5.6307	1.80E-08
cg10399789	1	92945668	GFI1;GFI1;GFI1	Body;Body;Body		0.116	0.0642	1.8079	0.070623882
cg09662411	1	92946132	GFI1;GFI1;GFI1	Body;Body;Body	1:92718455-92719921	0.0327	0.0612	0.534	0.593347083
cg06338710	1	92946187	GFI1;GFI1;GFI1	Body;Body;Body	1:92718455-92719921	0.0102	0.0606	0.1689	0.86585331
cg18146737	1	92946700	GFI1;GFI1;GFI1	Body;Body;Body	1:92718455-92719921	-0.0285	0.0588	-0.4848	0.627832921
cg18316974	1	92947035	GFI1;GFI1;GFI1	Body;Body;Body	1:92718455-92719921	0.022	0.0624	0.3529	0.724168868
cg04535902	1	92947332	GFI1;GFI1;GFI1	Body;Body;Body	1:92718455-92719921	0.1415	0.0714	1.9801	0.047687631
cg09935388	1	92947588	GFI1;GFI1;GFI1	Body;Body;Body	1:92720000-92724204	0.0162	0.0664	0.2433	0.807757406
cg14179389	1	92947961	GFI1;GFI1;GFI1	Body;Body;Body	1:92720000-92724204	0.053	0.063	0.8413	0.400161131
cg09364089	1	92948788	GFI1;GFI1;GFI1	Body;Body;Body	1:92720000-92724204	0.1316	0.0449	2.9296	0.003393777
cg11785652	1	92949337	GFI1;GFI1;GFI1;GFI1	5'UTR;1stExon;5'UTR;5'UTR	1:92720000-92724204	0.216	0.0642	3.3639	0.000768624
cg20244474	1	92949340	GFI1;GFI1;GFI1;GFI1	5'UTR;1stExon;5'UTR;5'UTR	1:92720000-92724204	-0.1666	0.0623	-2.6752	0.007468126
cg09022720	1	92949447	GFI1;GFI1;GFI1	TSS200;5'UTR;5'UTR	1:92720000-92724204	0.0506	0.0574	0.8826	0.377468788
cg22628500	1	92949452	GFI1;GFI1;GFI1	TSS200;5'UTR;5'UTR	1:92720000-92724204	-0.0991	0.0674	-1.4699	0.141598217
cg03439815	1	92949666	GFI1;GFI1;GFI1	5'UTR;5'UTR;TSS1500	1:92720000-92724204	0.1055	0.0423	2.4927	0.012679146
cg07011357	1	92949813	GFI1;GFI1;GFI1	5'UTR;5'UTR;TSS1500	1:92720000-92724204	-0.076	0.0604	-1.2586	0.208173342
cg16707062	1	92949829	GFI1;GFI1;GFI1	5'UTR;5'UTR;TSS1500	1:92720000-92724204	0.1228	0.0465	2.6427	0.008224502
cg16372625	1	92949849	GFI1;GFI1;GFI1	5'UTR;5'UTR;TSS1500	1:92720000-92724204	0.0891	0.0736	1.2108	0.225975147
cg23812393	1	92949959	GFI1;GFI1;GFI1	5'UTR;5'UTR;TSS1500	1:92720000-92724204	0.0494	0.0538	0.9178	0.358730493
cg08664810	1	92949973	GFI1;GFI1;GFI1	5'UTR;5'UTR;TSS1500	1:92720000-92724204	0.0592	0.054	1.0951	0.273491282
cg01786314	1	92950123	GFI1;GFI1;GFI1	5'UTR;5'UTR;TSS1500	1:92720000-92724204	0.1672	0.0653	2.5615	0.010422715
cg27290394	1	92950244	GFI1;GFI1;GFI1	5'UTR;5'UTR;TSS1500	1:92720000-92724204	0.2446	0.0595	4.1102	3.95E-05
cg23807354	1	92950249	GFI1;GFI1;GFI1	5'UTR;5'UTR;TSS1500	1:92720000-92724204	-0.0455	0.0607	-0.7492	0.45375349
cg15394350	1	92950257	GFI1;GFI1;GFI1	5'UTR;5'UTR;TSS1500	1:92720000-92724204	0.0947	0.0582	1.6282	0.103475968
cg06647562	1	92950369	GFI1;GFI1;GFI1	5'UTR;5'UTR;TSS1500	1:92720000-92724204	-0.0479	0.0565	-0.8486	0.396120831
cg00697033	1	92950379	GFI1;GFI1;GFI1	5'UTR;5'UTR;TSS1500	1:92720000-92724204	-0.0202	0.0593	-0.3401	0.733804692
cg04838747	1	92950450	GFI1;GFI1;GFI1	5'UTR;5'UTR;TSS1500	1:92720000-92724204	0.0766	0.0528	1.4512	0.146718672
cg00791905	1	92950472	GFI1;GFI1;GFI1	5'UTR;5'UTR;TSS1500	1:92720000-92724204	0.1576	0.0528	2.9866	0.002820703
cg12810233	1	92950554	GFI1;GFI1;GFI1	5'UTR;5'UTR;TSS1500	1:92720000-92724204	0.1958	0.0567	3.4554	0.000549395
cg13138155	1	92950575	GFI1;GFI1;GFI1	5'UTR;5'UTR;TSS1500	1:92720000-92724204	0.0439	0.063	0.6976	0.48544018
cg08892208	1	92950711	GFI1;GFI1;GFI1	5'UTR;5'UTR;TSS1500	1:92720000-92724204	0.0118	0.0627	0.1881	0.850772987
cg01258522	1	92950765	GFI1;GFI1;GFI1	5'UTR;5'UTR;TSS1500	1:92720000-92724204	0.2785	0.0594	4.6877	2.76E-06
cg07968720	1	92950836	GFI1;GFI1;GFI1	5'UTR;5'UTR;TSS1500	1:92720000-92724204	0.1763	0.0567	3.1071	0.001889126
cg25232660	1	92951909	GFI1;GFI1	TSS1500;5'UTR	1:92724308-92725197	0.4051	0.0642	6.3059	2.87E-10
cg04158367	1	92952440	GFI1;GFI1	TSS1500;TSS200	1:92724308-92725197	0.1449	0.0569	2.5452	0.010922658
cg27432653	1	92952461	GFI1;GFI1	TSS1500;TSS200	1:92724308-92725197	0.1051	0.0564	1.8647	0.062227237
cg16297569	1	92952517	GFI1;GFI1	TSS1500;TSS200	1:92724308-92725197	0.1668	0.0599	2.7834	0.005379698
cg17858328	1	92952521	GFI1;GFI1	TSS1500;TSS200	1:92724308-92725197	0.0981	0.0575	1.7051	0.088172351
cg18182148	1	92952533	GFI1;GFI1	TSS1500;TSS200	1:92724308-92725197	0.2614	0.0656	3.988	6.66E-05
cg24683414	1	92952581	GFI1;GFI1	TSS1500;TSS200	1:92724308-92725197	0.1764	0.059	2.9918	0.002773613
cg20125091	1	92952641	GFI1;GFI1	TSS1500;TSS1500		0.1262	0.0624	2.0217	0.043206682
cg23624705	1	92952655	GFI1;GFI1	TSS1500;TSS1500		0.1789	0.0629	2.8452	0.00443822
cg12720424	1	94713229			1:94485384-94486096	0.0044	0.0619	0.0705	0.943829651
cg22225673	1	94713323			1:94485384-94486096	-0.0334	0.0553	-0.6039	0.545907349
cg07840482	1	94713649				0.1286	0.0643	1.9987	0.04564589
cg04282138	1	98511226			1:98283336-98284381	0.3953	0.0701	5.6364	1.74E-08
cg04763554	1	98511258			1:98283336-98284381	0.157	0.0625	2.5131	0.011968304
cg19050990	1	98511523			1:98283336-98284381	0.0808	0.0589	1.3715	0.170234222
cg04293733	1	98511629	MIR137	Body	1:98283336-98284381	0.3243	0.061	5.3201	1.04E-07
cg05423529	1	98511908	MIR137	TSS200		0.0681	0.0591	1.1538	0.24858199
cg10489614	1	98512194	MIR137	TSS1500		-0.005	0.065	-0.0763	0.939148574
cg08730623	1	98515041			1:98287629-98287766	0.1389	0.0504	2.7561	0.005849887
cg19236995	1	98515177			1:98287629-98287766	0.1041	0.0563	1.8499	0.064327615
cg14035771	1	98515272				0.0414	0.0587	0.7052	0.480693193
cg03696327	1	101005121	GPR88	Body	1:100777157-100778458	0.1318	0.0486	2.7104	0.006720471
cg22602002	1	101005376	GPR88	Body	1:100777157-100778458	0.1628	0.0519	3.1385	0.001698418
cg07706463	1	101005451	GPR88	Body	1:100777157-100778458	0.0214	0.0558	0.3832	0.701569535
cg11882432	1	101005509	GPR88	Body	1:100777157-100778458	0.24	0.0604	3.9709	7.16E-05
cg13876809	1	101005971	GPR88	3'UTR		0.0705	0.0633	1.114	0.265289764
cg23599104	1	109656320	C1orf194;KIAA1324;C1orf194	5'UTR;TSS1500;1stExon	1:109457619-109458575	0.1064	0.0612	1.7367	0.082442982
cg26045220	1	109656325	C1orf194;KIAA1324;C1orf194	5'UTR;TSS1500;1stExon	1:109457619-109458575	0.1385	0.0608	2.2779	0.022734035
cg27430662	1	109656708	KIAA1324;KIAA1324;C1orf194	5'UTR;1stExon;TSS1500	1:109457619-109458575	0.2549	0.0629	4.056	4.99E-05
cg04994773	1	109656777	KIAA1324;KIAA1324;C1orf194	5'UTR;1stExon;TSS1500	1:109457619-109458575	0.243	0.0635	3.8252	0.000130656
cg16797831	1	109657035	KIAA1324;C1orf194	Body;TSS1500	1:109457619-109458575	0.1072	0.0602	1.7825	0.074674947
cg12465704	1	110008870	SYPL2	TSS1500		0.0655	0.0619	1.0587	0.289736091
cg12515325	1	110008909	SYPL2	TSS200	1:109810429-109811669	0.1162	0.0603	1.9262	0.054083232
cg20591472	1	110008990	SYPL2	TSS200	1:109810429-109811669	0.0653	0.0618	1.0564	0.290767784
cg07589691	1	110009282	SYPL2;SYPL2	5'UTR;1stExon	1:109810429-109811669	0.0766	0.0556	1.3769	0.16853726
cg13673164	1	110009509	SYPL2	1stExon	1:109810429-109811669	0.0052	0.0541	0.0955	0.923939345
cg10807101	1	110282274	GSTM3;GSTM3	Body;Body		0.0603	0.0629	0.9587	0.337730034
cg23645476	1	110282472	GSTM3;GSTM3	Body;Body	1:110083893-110084811	0.0697	0.0656	1.0619	0.28827748
cg00297950	1	110282525	GSTM3;GSTM3	Body;Body	1:110083893-110084811	0.0854	0.0624	1.367	0.171631939
cg01572884	1	110610266	ALX3	Body	1:110411789-110412653	-0.0428	0.0622	-0.687	0.492057571
cg13803688	1	110610452	ALX3	Body	1:110411789-110412653	0.0898	0.0625	1.438	0.150422173
cg18786873	1	110610899	ALX3	Body	1:110411789-110412653	0.2282	0.0579	3.9388	8.19E-05
cg00484358	1	110610995	ALX3	Body	1:110411789-110412653	-0.0521	0.0611	-0.8523	0.394038773
cg06215569	1	110611465	ALX3	Body	1:110412896-110414955	0.04	0.0598	0.6684	0.503905015
cg22494858	1	110611712	ALX3	Body	1:110412896-110414955	0.1002	0.0632	1.586	0.112732443
cg23871640	1	110611807	ALX3	Body	1:110412896-110414955	0.1336	0.0544	2.456	0.014047855
cg10023272	1	110611823	ALX3	Body	1:110412896-110414955	0.1576	0.0555	2.8403	0.004507672
cg06809252	1	110612044	ALX3	Body	1:110412896-110414955	0.1299	0.0618	2.1012	0.035622995
cg02011351	1	110612375	ALX3	Body	1:110412896-110414955	0.1325	0.0644	2.0586	0.039535271
cg19092096	1	110612474	ALX3	Body	1:110412896-110414955	0.1262	0.0599	2.106	0.035202734
cg05622465	1	110613072	ALX3	1stExon	1:110412896-110414955	0.2645	0.0632	4.1882	2.81E-05
cg23660154	1	110626540			1:110428052-110428392	0.0543	0.0614	0.8856	0.37581266
cg08471800	1	110626868			1:110428052-110428392	0.1249	0.0552	2.2617	0.023713669
cg03910767	1	110626977				0.0954	0.0624	1.5289	0.126284088
cg11812069	1	110627010			1:110428520-110429007	0.1248	0.0609	2.0503	0.040332826
cg06455470	1	110627127			1:110428520-110429007	0.0779	0.0642	1.2139	0.224798462
cg04792863	1	110627197			1:110428520-110429007	0.053	0.0585	0.9072	0.364325772
cg24939845	1	110627473			1:110428520-110429007	0.1235	0.0625	1.9749	0.048283693
cg13372811	1	110627590				0.098	0.0581	1.6863	0.091742932
cg23235497	1	110692900	SLC6A17	TSS1500		0.0445	0.0634	0.702	0.482674861
cg17032646	1	110692918	SLC6A17	TSS1500		-0.068	0.0643	-1.0572	0.290436103
cg01202526	1	110692996	SLC6A17	TSS200		0.2015	0.0637	3.1648	0.001552085
cg13048512	1	110693612	SLC6A17	5'UTR	1:110494532-110495753	0.2289	0.0514	4.454	8.43E-06
cg05949020	1	110693757	SLC6A17	5'UTR	1:110494532-110495753	0.1409	0.0587	2.398	0.016485618
cg26569469	1	110753895	KCNC4;KCNC4;KCNC4	TSS200;TSS200;TSS200	1:110553818-110556317	0.1754	0.0576	3.0457	0.00232166
cg23593145	1	110754004	KCNC4;KCNC4;KCNC4	TSS200;TSS200;TSS200	1:110553818-110556317	0.2697	0.0564	4.7839	1.72E-06
cg11737742	1	110754101	KCNC4;KCNC4;KCNC4;KCNC4;KCNC4;KCNC4	1stExon;5'UTR;1stExon;5'UTR;5'UTR;1stExon	1:110553818-110556317	0.0176	0.0558	0.3158	0.752124293
cg05675373	1	110754257	KCNC4;KCNC4;KCNC4	1stExon;1stExon;1stExon	1:110553818-110556317	0.2349	0.0718	3.2718	0.001068837
cg00207865	1	111149644	KCNA2	TSS1500	1:110950486-110952111	0.0637	0.0459	1.387	0.165428251
cg13925011	1	111216387	KCNA3	1stExon	1:111017334-111019820	-0.1019	0.0645	-1.5798	0.114154412
cg15726426	1	111216839	KCNA3	1stExon	1:111017334-111019820	-0.1072	0.0668	-1.6042	0.108660707
cg20302133	1	111217194	KCNA3	1stExon	1:111017334-111019820	0.0921	0.0553	1.6646	0.095987353
cg15211908	1	112531263	KCND3;KCND3	5'UTR;5'UTR		0.0327	0.0626	0.5219	0.601759255
cg07723921	1	112531332	KCND3;KCND3	5'UTR;5'UTR	1:112332855-112332980	0.0533	0.0698	0.7641	0.444797327
cg09276363	1	112531488	KCND3;KCND3;KCND3;KCND3	5'UTR;5'UTR;1stExon;1stExon	1:112333011-112335273	0.1024	0.0651	1.5735	0.115595652
cg00852622	1	112531653	KCND3;KCND3;KCND3;KCND3	5'UTR;5'UTR;1stExon;1stExon	1:112333011-112335273	0.1255	0.0582	2.1569	0.031009612
cg22434989	1	112533134	KCND3;KCND3	TSS1500;TSS1500	1:112333011-112335273	0.059	0.0604	0.9765	0.328801701
cg02951738	1	112533136	KCND3;KCND3	TSS1500;TSS1500	1:112333011-112335273	-0.11	0.0625	-1.76	0.078412669
cg13059411	1	112533221	KCND3;KCND3	TSS1500;TSS1500	1:112333011-112335273	0.1947	0.0572	3.4015	0.000670288
cg16701939	1	112533260	KCND3;KCND3	TSS1500;TSS1500	1:112333011-112335273	0.2114	0.0605	3.494	0.000475927
cg10283737	1	112533749			1:112333011-112335273	0.1695	0.0569	2.9822	0.002862083
cg16139749	1	113044432	WNT2B	Body	1:112845953-112846515	0.0127	0.0603	0.2112	0.832752498
cg11006812	1	113044437	WNT2B	Body	1:112845953-112846515	0.0665	0.0573	1.1606	0.245820194
cg04154465	1	113045271	WNT2B	Body		0.1	0.0609	1.6422	0.100552011
cg11806528	1	113051977	WNT2B;WNT2B	Body;1stExon	1:112852159-112853944	0.2722	0.0639	4.2619	2.03E-05
cg25320499	1	113052563	WNT2B;WNT2B	Body;Body		0.0545	0.0642	0.8492	0.395751306
cg11685510	1	113286397			1:113087905-113088695	0.0107	0.0566	0.1883	0.850664102
cg13060157	1	113286610			1:113087905-113088695	0.13	0.0617	2.1065	0.035163675
cg12549600	1	113287034			1:113087905-113088695	0.0363	0.0583	0.6224	0.533706217
cg04746890	1	113287171			1:113087905-113088695	-0.0361	0.0539	-0.6689	0.503538541
cg19936157	1	113287238				0.0556	0.0607	0.9151	0.36016156
cg21863110	1	116380417	NHLH2;NHLH2	3'UTR;3'UTR	1:116181920-116184056	-0.0171	0.0656	-0.2605	0.794445053
cg25341338	1	116380575	NHLH2;NHLH2	3'UTR;3'UTR	1:116181920-116184056	0.1962	0.0675	2.9089	0.003627328
cg24999518	1	116381079	NHLH2;NHLH2	5'UTR;5'UTR	1:116181920-116184056	-0.0816	0.0615	-1.3276	0.184316686
cg18438853	1	116381082	NHLH2;NHLH2	5'UTR;5'UTR	1:116181920-116184056	0.129	0.0631	2.0459	0.040761431
cg13655674	1	119522386	TBX15	5'UTR	1:119323836-119324429	0.1675	0.0566	2.9587	0.00308904
cg06158650	1	119522637	TBX15	5'UTR	1:119323836-119324429	0.067	0.063	1.0638	0.287436513
cg18944010	1	119522855	TBX15	5'UTR	1:119323836-119324429	0.1655	0.0634	2.6121	0.008998213
cg16990168	1	119526060	TBX15	5'UTR	1:119327514-119328027	0.0304	0.0595	0.5112	0.609184323
cg24720355	1	119526255	TBX15	5'UTR	1:119327514-119328027	-0.0021	0.057	-0.0367	0.970761121
cg19730691	1	119526437	TBX15	5'UTR	1:119327514-119328027	0.205	0.0613	3.3465	0.000818269
cg26104752	1	119527377	TBX15	5'UTR	1:119328250-119329069	0.1401	0.0603	2.3227	0.020194193
cg14175690	1	119527638	TBX15	5'UTR		0.0676	0.0666	1.0151	0.310062235
cg04707332	1	119528018	TBX15	5'UTR	1:119329333-119329754	0.1474	0.0612	2.4074	0.016068647
cg21170796	1	119528164	TBX15	5'UTR	1:119329333-119329754	0.2394	0.0651	3.6783	0.000234752
cg06204711	1	119528424	TBX15	5'UTR	1:119329945-119330074	0.0355	0.0609	0.5826	0.560148359
cg07820868	1	119528638	TBX15	5'UTR	1:119330150-119330240	0.1058	0.0693	1.5275	0.126636148
cg27517681	1	119528848	TBX15	5'UTR	1:119330320-119330430	0.0342	0.0615	0.557	0.577506476
cg09260773	1	119529266	TBX15	5'UTR	1:119330674-119330957	0.1688	0.0603	2.8021	0.005076867
cg02177231	1	119529930	TBX15	5'UTR	1:119331279-119332235	0.1144	0.0608	1.8826	0.059757405
cg23588217	1	119530048	TBX15	5'UTR	1:119331279-119332235	0.131	0.0608	2.1542	0.031221137
cg04550737	1	119530600	TBX15	5'UTR	1:119331279-119332235	-0.0193	0.0612	-0.3148	0.752896282
cg21392341	1	119530677	TBX15	5'UTR	1:119331279-119332235	0.0791	0.0643	1.2298	0.218772998
cg27262412	1	119530702	TBX15	5'UTR	1:119331279-119332235	0.0387	0.0646	0.5991	0.549115216
cg21295088	1	119531625	TBX15	5'UTR	1:119333118-119333256	0.132	0.0625	2.1113	0.034748836
cg24842086	1	119531857	TBX15	5'UTR	1:119333355-119333421	0.1414	0.0616	2.2944	0.021770004
cg14565725	1	119532044	TBX15;TBX15	1stExon;5'UTR	1:119333515-119333932	0.1172	0.0585	2.0039	0.045077992
cg24884142	1	119532056	TBX15;TBX15	1stExon;5'UTR	1:119333515-119333932	0.07	0.0552	1.2681	0.204745404
cg07892597	1	119532093	TBX15;TBX15	1stExon;5'UTR	1:119333515-119333932	0.0926	0.0662	1.3992	0.161758728
cg10703826	1	119532116	TBX15;TBX15	1stExon;5'UTR	1:119333515-119333932	0.0184	0.0671	0.2746	0.783651258
cg05940231	1	119532189	TBX15	TSS200	1:119333515-119333932	0.1329	0.0521	2.5514	0.010728658
cg25340966	1	119532195	TBX15	TSS200	1:119333515-119333932	0.0685	0.0606	1.1304	0.258305874
cg26272623	1	119532320	TBX15	TSS200	1:119333515-119333932	0.0524	0.065	0.8057	0.420436006
cg12664119	1	119532352	TBX15	TSS200	1:119333515-119333932	0.1277	0.0687	1.8598	0.062914708
cg17326555	1	119535693			1:119337142-119337742	0.1173	0.0609	1.9268	0.054003022
cg22871653	1	119535817			1:119337142-119337742	0.1219	0.0605	2.0134	0.044077163
cg24035245	1	119535928			1:119337142-119337742	0.1296	0.066	1.9627	0.049685096
cg24041917	1	119535986			1:119337142-119337742	0.1239	0.0613	2.0211	0.043271513
cg17436134	1	119536288				-0.0047	0.0601	-0.0781	0.93778089
cg12659883	1	119543057			1:119344398-119344977	0.0414	0.0604	0.6852	0.493203951
cg01550055	1	119543216			1:119344398-119344977	0.1908	0.0578	3.303	0.000956588
cg02063759	1	119543295			1:119344398-119344977	0.136	0.0582	2.3346	0.019565943
cg17592360	1	119543590			1:119345071-119345223	0.0367	0.0594	0.6177	0.536742607
cg03216846	1	119543883			1:119345305-119345610	0.0977	0.0634	1.5424	0.122983272
cg15724945	1	119548527				0.0723	0.0625	1.1576	0.247028798
cg09232478	1	119548852			1:119350326-119350427	0.125	0.0653	1.9136	0.055676039
cg10572355	1	119549145				0.0206	0.0588	0.3497	0.726568924
cg13476854	1	119549263			1:119350670-119351472	-0.0345	0.0671	-0.5135	0.607569312
cg24306982	1	119549312			1:119350670-119351472	0.1657	0.0595	2.7823	0.005397881
cg17819053	1	119549626			1:119350670-119351472	-0.0215	0.0588	-0.3663	0.71411538
cg16145113	1	119549847			1:119350670-119351472	0.0889	0.0623	1.4262	0.153815353
cg22002034	1	119549948			1:119350670-119351472	0.0139	0.064	0.2175	0.827780216
cg25771271	1	119550191			1:119351534-119352779	0.0952	0.0653	1.4573	0.145026227
cg01466288	1	119550803			1:119351534-119352779	0.146	0.0621	2.352	0.018672678
cg14609025	1	119550983			1:119351534-119352779	0.2156	0.0637	3.3824	0.000718622
cg09628195	1	119551303				0.1656	0.0639	2.5904	0.009585337
cg01016851	1	145039741	PDE4DIP	Body	1:143750919-143751518	0.2249	0.0606	3.7094	0.000207766
cg23977954	1	145039929	PDE4DIP	Body	1:143750919-143751518	0.247	0.065	3.8017	0.000143706
cg25340674	1	145040506	PDE4DIP	Body		0.0926	0.0606	1.527	0.126757113
cg19084726	1	145075538	PDE4DIP	Body	1:143786875-143787433	0.2218	0.0604	3.6736	0.000239195
cg09752264	1	145473142	ANKRD34A	5'UTR	1:144184338-144186032	0.1061	0.0654	1.6227	0.104651194
cg21421098	1	145473178	ANKRD34A	5'UTR	1:144184338-144186032	-0.0012	0.0607	-0.0204	0.983720329
cg04816302	1	145473213	ANKRD34A	5'UTR	1:144184338-144186032	0.0063	0.0657	0.0959	0.923601173
cg13947666	1	145473295	ANKRD34A	5'UTR	1:144184338-144186032	0.0437	0.0562	0.7767	0.437309997
cg10178263	1	145473631	ANKRD34A	Body	1:144184338-144186032	0.1438	0.0521	2.7607	0.00576752
cg01229562	1	145473700	ANKRD34A	Body	1:144184338-144186032	0.0596	0.0668	0.8917	0.372536556
cg17856063	1	146543992				0.0271	0.0683	0.3963	0.691917467
cg23019889	1	146544044			1:145010662-145011499	0.0014	0.0681	0.0211	0.983166813
cg10124710	1	146544267			1:145010662-145011499	0.1212	0.0689	1.7598	0.078443711
cg16237891	1	146544645			1:145010662-145011499	0.0587	0.0661	0.8876	0.374768616
cg02487331	1	146550467			1:145015270-145019201	-0.0364	0.0661	-0.5509	0.581697558
cg20449590	1	146551201			1:145015270-145019201	-0.0128	0.0638	-0.1999	0.84157187
cg21908235	1	146551744			1:145015270-145019201	0.141	0.0592	2.3823	0.017205497
cg16700924	1	146552102			1:145015270-145019201	-0.0673	0.0661	-1.0182	0.308606242
cg00044796	1	146552390			1:145015270-145019201	-0.0651	0.0642	-1.0135	0.310799941
cg23206461	1	147782116			1:146248652-146249097	-0.1023	0.0646	-1.5833	0.113349214
cg13392957	1	147782279			1:146248652-146249097	-0.0746	0.0648	-1.1524	0.249136918
cg13067553	1	147782452			1:146248652-146249097	-0.0463	0.062	-0.7472	0.454928613
cg03242265	1	147782472			1:146248652-146249097	-0.0531	0.0647	-0.8207	0.411841268
cg26050734	1	151689032	TNRC4;TNRC4	5'UTR;1stExon		0.0437	0.0661	0.6621	0.507932143
cg06894651	1	151689203	TNRC4;TNRC4	5'UTR;1stExon		0.0904	0.059	1.5335	0.125160328
cg18132090	1	151689381	TNRC4	TSS200		0.1577	0.0605	2.6046	0.00919784
cg06221680	1	151689396	TNRC4	TSS200		0.023	0.0601	0.3837	0.701234554
cg09275655	1	151689587	TNRC4	TSS1500		0.1228	0.061	2.0136	0.044055429
cg14661959	1	152080471	TCHH	Body	1:150346622-150348566	0.0204	0.068	0.3004	0.763859229
cg04938315	1	152080543	TCHH	Body	1:150346622-150348566	0.1978	0.0622	3.1813	0.001466171
cg05523911	1	152081002	TCHH	Body	1:150346622-150348566	0.0174	0.0645	0.2703	0.786960589
cg04484579	1	153651568	NPR1;NPR1	1stExon;5'UTR	1:151917472-151919043	0.0342	0.0591	0.5784	0.562987796
cg05511392	1	153651938	NPR1	1stExon	1:151917472-151919043	0.208	0.0656	3.1718	0.001515196
cg14178748	1	153652247	NPR1	1stExon	1:151917472-151919043	0.0225	0.0563	0.3998	0.689317184
cg07911225	1	154474108	TDRD10;TDRD10;SHE	TSS1500;TSS1500;1stExon		-0.11	0.0658	-1.6714	0.094650284
cg16899920	1	154474518	TDRD10;SHE;TDRD10;SHE	TSS200;5'UTR;TSS200;1stExon	1:152740756-152742323	0.1071	0.0663	1.6152	0.106260492
cg19970699	1	154474528	TDRD10;SHE;TDRD10;SHE	TSS200;5'UTR;TSS200;1stExon	1:152740756-152742323	-0.0108	0.0643	-0.1675	0.866979032
cg02856953	1	154474530	TDRD10;SHE;TDRD10;SHE	TSS200;5'UTR;TSS200;1stExon	1:152740756-152742323	0.0181	0.0674	0.2683	0.788501337
cg17749735	1	155051360	EFNA3;EFNA3	5'UTR;1stExon	1:153317815-153318444	0.2666	0.0557	4.7889	1.68E-06
cg05813084	1	155051569	EFNA3	Body	1:153317815-153318444	0.1906	0.0575	3.3177	0.000907674
cg06787675	1	155051759	EFNA3	Body	1:153317815-153318444	0.0278	0.0648	0.4293	0.667727826
cg08242010	1	155051879	EFNA3	Body		-0.0102	0.062	-0.1647	0.869152557
cg08185345	1	155055102	EFNA3	Body	1:153320763-153321889	0.1034	0.0669	1.5467	0.121928186
cg26073933	1	156390102	C1orf61	5'UTR	1:154656714-154656749	0.2215	0.0582	3.8074	0.000140412
cg09938227	1	156390124	C1orf61	5'UTR	1:154656714-154656749	0.0373	0.0602	0.6192	0.535810298
cg07234865	1	156390220	MIR9-1;C1orf61	Body;5'UTR	1:154656844-154658343	0.0335	0.0639	0.5251	0.59952358
cg20582655	1	156390237	MIR9-1;C1orf61	TSS200;5'UTR	1:154656844-154658343	-0.124	0.0656	-1.8896	0.058807278
cg26371731	1	156390240	MIR9-1;C1orf61	TSS200;5'UTR	1:154656844-154658343	0.3016	0.0591	5.1061	3.29E-07
cg13149127	1	156390835	C1orf61;MIR9-1	5'UTR;TSS1500	1:154656844-154658343	0.1834	0.0506	3.6274	0.00028625
cg10778599	1	156390958	C1orf61;MIR9-1	5'UTR;TSS1500	1:154656844-154658343	-0.1111	0.0655	-1.6962	0.089853301
cg02232839	1	156404965				-0.0441	0.0651	-0.6772	0.498263027
cg02202305	1	156405368			1:154671785-154672269	0.3283	0.0604	5.4327	5.55E-08
cg23217622	1	156405438			1:154671785-154672269	0.0985	0.0555	1.775	0.075904581
cg15072319	1	156405924			1:154672485-154673341	0.0684	0.0545	1.2546	0.209612418
cg13689003	1	156406102			1:154672485-154673341	0.3722	0.0687	5.4203	5.95E-08
cg15820574	1	156406711			1:154672485-154673341	0.1598	0.061	2.6184	0.00883362
cg15676418	1	156407147				0.0333	0.0545	0.61	0.541871228
cg01561528	1	156593698	HAPLN2	Body		0.0681	0.0641	1.0618	0.2883167
cg18142940	1	156594108	HAPLN2	Body	1:154860372-154862434	0.1246	0.064	1.9465	0.05159376
cg25139187	1	156594229	HAPLN2	Body	1:154860372-154862434	0.0287	0.0483	0.595	0.551848834
cg16438688	1	156815529	NTRK1;INSRR	Body;Body	1:155081453-155082416	-0.0382	0.0637	-0.5995	0.548842838
cg02619408	1	156818592	NTRK1;INSRR	Body;Body		0.0676	0.0631	1.0723	0.283583066
cg03888033	1	156818905	NTRK1;INSRR	Body;Body	1:155085279-155085769	-0.1109	0.0622	-1.7824	0.074679272
cg01357370	1	156818961	NTRK1;INSRR	Body;Body	1:155085279-155085769	0.0723	0.0629	1.1503	0.250021857
cg03390245	1	156819061	NTRK1;INSRR	Body;Body	1:155085279-155085769	0.0182	0.0609	0.2989	0.764978868
cg18649438	1	156829008	NTRK1;INSRR	Body;TSS1500	1:155095438-155097726	0.1434	0.0661	2.1694	0.030055261
cg18534318	1	156829287	NTRK1;INSRR;NTRK1;NTRK1	Body;TSS1500;TSS1500;TSS1500	1:155095438-155097726	-0.0413	0.0566	-0.7304	0.465132146
cg09873405	1	156831101	NTRK1;NTRK1;NTRK1	Body;Body;Body	1:155095438-155097726	0.183	0.0624	2.932	0.003368192
cg19237923	1	156831236	NTRK1;NTRK1;NTRK1	Body;Body;Body		0.088	0.0668	1.3173	0.187745991
cg04113693	1	156890488	C1orf92;C1orf92	1stExon;5'UTR	1:155156720-155157393	0.0666	0.0603	1.1045	0.269364012
cg16268769	1	156890782	C1orf92	Body		-0.0514	0.067	-0.766	0.44365956
cg24638326	1	156893792	C1orf92	Body	1:155160160-155160903	0.0924	0.0649	1.4244	0.154319096
cg06374307	1	156893873	C1orf92	Body	1:155160160-155160903	0.1731	0.0656	2.6394	0.008304483
cg25149551	1	156897062	C1orf92	Body		0.0077	0.0591	0.1296	0.896855669
cg20298273	1	156897330	C1orf92	Body	1:155163824-155164416	0.1886	0.0644	2.9285	0.003406432
cg02237987	1	156897441	C1orf92	Body	1:155163824-155164416	0.1458	0.0537	2.7139	0.006650285
cg22402053	1	156897540	C1orf92	Body	1:155163824-155164416	0.0903	0.0567	1.592	0.111391753
cg16020069	1	156897638	C1orf92	Body	1:155163824-155164416	0.1416	0.056	2.5303	0.011396437
cg27317004	1	156897795	C1orf92	Body		0.1089	0.0579	1.8804	0.06005921
cg24698727	1	158150581	CD1D	5'UTR		0.0891	0.0623	1.4303	0.152645082
cg04360049	1	158150797	CD1D	5'UTR	1:156417248-156418082	-0.0673	0.0622	-1.0817	0.279370273
cg19595835	1	158150945	CD1D	Body	1:156417248-156418082	0.0474	0.0575	0.8245	0.409648603
cg25683325	1	158151058	CD1D	Body	1:156417248-156418082	0.0326	0.0532	0.6134	0.539616341
cg15613014	1	158151204	CD1D	Body	1:156417248-156418082	0.1037	0.0597	1.7383	0.082160839
cg15842317	1	159824538	VSIG8;C1orf204	3'UTR;Body	1:158090642-158091676	0.3997	0.071	5.6307	1.79E-08
cg25820858	1	159824917	VSIG8;C1orf204	Body;Body	1:158090642-158091676	0.0098	0.0618	0.159	0.873643055
cg07961479	1	159825173	VSIG8;C1orf204	Body;TSS200		0.0452	0.058	0.7778	0.436678295
cg10775792	1	161228455	PCP4L1	TSS200		0.0102	0.0561	0.1826	0.855139858
cg27223727	1	161228496	PCP4L1	TSS200	1:159495102-159495611	0.2435	0.0569	4.2825	1.85E-05
cg11912330	1	161228674	PCP4L1;PCP4L1	1stExon;5'UTR	1:159495102-159495611	0.1303	0.0561	2.3221	0.020229992
cg07369190	1	161228877	PCP4L1	Body	1:159495102-159495611	0.0867	0.0584	1.4848	0.137593348
cg01794501	1	161229027	PCP4L1	Body		0.0308	0.0613	0.5023	0.615466319
cg16172549	1	161229214	PCP4L1	Body		0.0964	0.0648	1.4886	0.136603524
cg08527195	1	161442697			1:159708960-159709322	-0.0307	0.0643	-0.4766	0.633647971
cg09846895	1	161442738				-0.0451	0.0655	-0.6887	0.491023693
cg09862072	1	161993364	OLFML2B;OLFML2B	5'UTR;1stExon	1:160259682-160260755	0.0804	0.0554	1.4506	0.146883535
cg20172280	1	161993542	OLFML2B;OLFML2B	5'UTR;1stExon	1:160259682-160260755	0.0628	0.0652	0.9632	0.335445668
cg06775072	1	161993546	OLFML2B;OLFML2B	5'UTR;1stExon	1:160259682-160260755	0.0643	0.0659	0.9761	0.328995773
cg10505415	1	161993970	OLFML2B	TSS1500	1:160259682-160260755	0.1075	0.061	1.763	0.077908459
cg08841167	1	161994130	OLFML2B	TSS1500	1:160259682-160260755	0.047	0.0611	0.7679	0.442557255
cg00647217	1	165086866			1:163353397-163353650	0.1339	0.056	2.3911	0.016796944
cg27003520	1	165086976			1:163353397-163353650	0.0626	0.0655	0.9551	0.339525685
cg07135032	1	165322099	LMX1A	Body	1:163588164-163589231	0.0745	0.0623	1.195	0.232073967
cg14417498	1	165322199	LMX1A	Body	1:163588164-163589231	0.0927	0.0568	1.6324	0.102600002
cg10315533	1	165322784	LMX1A	Body		-0.0213	0.0594	-0.3592	0.71942008
cg26522592	1	165323232	LMX1A	Body	1:163589777-163590529	0.1321	0.0579	2.28	0.022609068
cg10815625	1	165323768	LMX1A	Body	1:163589777-163590529	0.0175	0.0542	0.3238	0.746065427
cg17787084	1	165323896	LMX1A	Body	1:163589777-163590529	0.1846	0.0704	2.6217	0.008749268
cg03887163	1	165324100	LMX1A	Body	1:163590670-163592945	0.1502	0.061	2.4624	0.013802677
cg08291024	1	165324411	LMX1A	Body	1:163590670-163592945	0.0737	0.0595	1.2392	0.215272089
cg09806671	1	165324679	LMX1A	Body	1:163590670-163592945	0.1929	0.063	3.0643	0.002182084
cg08460041	1	165325136	LMX1A	TSS200	1:163590670-163592945	0.2178	0.0637	3.4194	0.000627627
cg27440715	1	165325169	LMX1A	TSS200	1:163590670-163592945	0.0913	0.0577	1.5818	0.113685063
cg08606911	1	165325231	LMX1A	TSS1500	1:163590670-163592945	0.0771	0.0571	1.3497	0.177097323
cg02847948	1	165325498	LMX1A	TSS1500	1:163590670-163592945	-0.0108	0.0581	-0.1853	0.852972947
cg09248345	1	165325553	LMX1A	TSS1500	1:163590670-163592945	0.0867	0.0576	1.5055	0.132198925
cg09069138	1	165325833	LMX1A	TSS1500	1:163590670-163592945	0.0722	0.0566	1.2768	0.201676603
cg18395632	1	165345040				-0.0256	0.0605	-0.4237	0.671771887
cg25319791	1	165345657			1:163612194-163612649	0.0527	0.0639	0.825	0.409391953
cg24596729	1	165345813			1:163612194-163612649	0.195	0.0564	3.4595	0.000541278
cg00955307	1	166889789	ILDR2	Body	1:165156401-165157347	0.0945	0.0642	1.4719	0.141048463
cg25147376	1	166890293	ILDR2	Body	1:165156401-165157347	0.1106	0.0662	1.6697	0.094986431
cg21609640	1	166890380	ILDR2	Body	1:165156401-165157347	0.2081	0.0637	3.2687	0.001080414
cg26875805	1	166890429	ILDR2	Body	1:165156401-165157347	0.2548	0.0617	4.1272	3.67E-05
cg06088759	1	166890644	ILDR2	Body	1:165156401-165157347	0.1075	0.0611	1.7612	0.078196368
cg12480903	1	167423965	CD247;CD247	Body;Body	1:165690574-165691811	0.0207	0.0592	0.3502	0.726211594
cg22788606	1	167424194	CD247;CD247	Body;Body	1:165690574-165691811	0.1077	0.0517	2.0815	0.037391531
cg00628228	1	167424562	CD247;CD247	Body;Body	1:165690574-165691811	0.2977	0.0651	4.576	4.74E-06
cg04062187	1	167424664	CD247;CD247	Body;Body	1:165690574-165691811	0.0719	0.0509	1.4125	0.157805789
cg18786479	1	167425134	CD247;CD247	Body;Body	1:165690574-165691811	0.0248	0.0581	0.4262	0.669975616
cg16127719	1	167425186	CD247;CD247	Body;Body	1:165690574-165691811	0.161	0.0516	3.1198	0.001809964
cg06926146	1	170629502			1:168895977-168896428	0.0649	0.0643	1.0088	0.313066488
cg22795586	1	170629555			1:168895977-168896428	0.2859	0.0559	5.1112	3.20E-07
cg22797031	1	170630070			1:168896672-168897683	-0.0009	0.0604	-0.0148	0.988178904
cg03760589	1	170630397			1:168896672-168897683	-0.0511	0.0611	-0.8358	0.403259883
cg03350186	1	170633508	PRRX1;PRRX1	1stExon;1stExon	1:168899899-168901172	0.193	0.056	3.4495	0.000561705
cg04157201	1	170634177	PRRX1;PRRX1	Body;Body	1:168899899-168901172	0.146	0.057	2.5636	0.010360029
cg16101739	1	170634330	PRRX1;PRRX1	Body;Body	1:168899899-168901172	0.1116	0.0635	1.7573	0.07886932
cg24376434	1	170634859	PRRX1;PRRX1	Body;Body	1:168901456-168901602	-0.0081	0.0623	-0.1293	0.897124728
cg20826576	1	170636223	PRRX1;PRRX1	Body;Body	1:168902533-168903137	0.0705	0.0621	1.1365	0.255755925
cg26669793	1	170637600	PRRX1;PRRX1	Body;Body	1:168904224-168904462	0.0844	0.06	1.408	0.159129284
cg02897989	1	170637723	PRRX1;PRRX1	Body;Body	1:168904224-168904462	0.0087	0.0675	0.1283	0.897915708
cg22371492	1	170637796	PRRX1;PRRX1	Body;Body	1:168904224-168904462	0.0753	0.0607	1.2415	0.214406439
cg09010107	1	170638807	PRRX1;PRRX1	Body;Body	1:168905431-168905562	0.3241	0.0614	5.2774	1.31E-07
cg07957294	1	170638917	PRRX1;PRRX1	Body;Body	1:168905431-168905562	0.1046	0.0619	1.6917	0.090705306
cg11954332	1	170639289	PRRX1;PRRX1	Body;Body		0.0921	0.0598	1.5387	0.123881202
cg01364478	1	170640331	PRRX1;PRRX1	Body;Body		0.0618	0.0585	1.0565	0.290759523
cg13843613	1	177140126	FAM5B	TSS1500		0.0425	0.0648	0.6547	0.512657426
cg04209911	1	177140145	FAM5B	TSS1500	1:175406751-175407259	0.1747	0.0618	2.8299	0.004656608
cg06758591	1	177140203	FAM5B	TSS1500	1:175406751-175407259	0.172	0.0655	2.6264	0.008629392
cg20846447	1	177140305	FAM5B	TSS1500	1:175406751-175407259	0.0977	0.0567	1.7251	0.08451821
cg13685951	1	177140322	FAM5B	TSS1500	1:175406751-175407259	0.1758	0.0595	2.9575	0.003101667
cg19993589	1	177140510	FAM5B	TSS200	1:175406751-175407259	0.0836	0.062	1.3483	0.177547187
cg21523908	1	177140609	FAM5B	TSS200	1:175406751-175407259	0.3071	0.059	5.204	1.95E-07
cg13589108	1	177140680	FAM5B;FAM5B	5'UTR;1stExon		0.1665	0.0628	2.6517	0.008008587
cg16123101	1	177140812	FAM5B;FAM5B	5'UTR;1stExon		0.0684	0.0619	1.104	0.269587496
cg24483554	1	179544584	NPHS2	Body		-0.0482	0.0666	-0.7243	0.468851159
cg08186924	1	179544721	NPHS2	Body	1:177811344-177811950	0.1435	0.0584	2.4548	0.014095932
cg11237426	1	179545166	NPHS2	TSS200	1:177811344-177811950	0.2378	0.0631	3.7706	0.000162842
cg13931925	1	179545216	NPHS2	TSS200	1:177811344-177811950	0.1374	0.0523	2.6301	0.008536502
cg01938018	1	179545425	NPHS2	TSS1500		0	0.0609	-0.0001	0.999914565
cg23045073	1	179545458	NPHS2	TSS1500		0.0388	0.0594	0.6522	0.514287316
cg12720643	1	179712022	FAM163A	TSS1500	1:177978482-177980627	-0.0072	0.0641	-0.1123	0.910619403
cg00008036	1	179712091	FAM163A	TSS1500	1:177978482-177980627	-0.1304	0.0646	-2.0187	0.043517047
cg27297088	1	179712158	FAM163A	TSS200	1:177978482-177980627	0.1751	0.0627	2.7919	0.005240434
cg00962913	1	179712281	FAM163A	TSS200	1:177978482-177980627	0.0438	0.0627	0.6979	0.485267882
cg13449778	1	179712298	FAM163A;FAM163A	1stExon;5'UTR	1:177978482-177980627	0.0791	0.0606	1.3061	0.191518939
cg20318608	1	179712591	FAM163A	5'UTR	1:177978482-177980627	0.0797	0.0486	1.6385	0.101326398
cg03340466	1	179712740	FAM163A	5'UTR	1:177978482-177980627	0.0713	0.061	1.1689	0.242432666
cg06656994	1	179713176	FAM163A	5'UTR	1:177978482-177980627	0.1207	0.0587	2.0575	0.039638519
cg16419354	1	179713349	FAM163A	5'UTR	1:177978482-177980627	0.1772	0.0587	3.0167	0.002555164
cg14748380	1	179713788	FAM163A	5'UTR	1:177978482-177980627	0.1238	0.0652	1.8993	0.057524419
cg24460126	1	179713828	FAM163A	5'UTR	1:177978482-177980627	0.0729	0.0645	1.1305	0.2582857
cg21363811	1	179713950	FAM163A	5'UTR	1:177978482-177980627	0.1137	0.0674	1.6868	0.09164498
cg01566304	1	180199980	LHX4	Body	1:178466226-178467626	0.2873	0.0615	4.6738	2.96E-06
cg17428043	1	180200104	LHX4	Body	1:178466226-178467626	0.0996	0.0562	1.7707	0.076605192
cg13877482	1	180202256	LHX4	Body		0.1564	0.0626	2.4998	0.012427918
cg09671258	1	180202530	LHX4	Body	1:178469006-178469863	0.0873	0.0604	1.4446	0.148572074
cg17827020	1	180202784	LHX4	Body	1:178469006-178469863	0.0358	0.0592	0.6057	0.544713287
cg26410483	1	180203143	LHX4	Body	1:178469006-178469863	0.0766	0.0612	1.2509	0.210979859
cg00882235	1	180203488	LHX4	Body	1:178470052-178471598	0.0158	0.0542	0.2919	0.770327542
cg00177797	1	180203837	LHX4	Body	1:178470052-178471598	0.1672	0.0656	2.5513	0.01073165
cg05719164	1	180204221	LHX4	Body	1:178470052-178471598	0.0773	0.0598	1.2931	0.195974524
cg11189384	1	180204379	LHX4	Body	1:178470052-178471598	0.1128	0.061	1.8498	0.064349283
cg18863156	1	180204417	LHX4	Body	1:178470052-178471598	0.0922	0.0631	1.4616	0.143853123
cg23598080	1	180204499	LHX4	Body	1:178470052-178471598	0.0724	0.0632	1.1453	0.252068522
cg02763800	1	181287301			1:179553767-179554673	0.0736	0.0643	1.1437	0.252744838
cg22533517	1	181287329			1:179553767-179554673	0.1723	0.0602	2.8616	0.004214828
cg12059112	1	181287684			1:179553767-179554673	0.1441	0.0593	2.4312	0.015050208
cg15315157	1	181287805			1:179553767-179554673	0.1223	0.0613	1.9941	0.04614302
cg19827716	1	181287967			1:179553767-179554673	0.1265	0.0622	2.0321	0.042143415
cg13948585	1	181451906	CACNA1E	TSS1500	1:179717935-179718902	0.1332	0.0615	2.1661	0.030305526
cg21963643	1	181451911	CACNA1E	TSS1500	1:179717935-179718902	0.2404	0.0462	5.2054	1.94E-07
cg02974928	1	181452044	CACNA1E	TSS1500	1:179717935-179718902	0.0376	0.0542	0.6936	0.48795672
cg15742412	1	181452048	CACNA1E	TSS1500	1:179717935-179718902	0.0221	0.0579	0.3826	0.701997755
cg27583088	1	182758324				0.2232	0.0614	3.6344	0.000278597
cg03994069	1	182758421			1:181025019-181025720	0.1615	0.0551	2.929	0.003400445
cg06676233	1	182758699			1:181025019-181025720	0.413	0.068	6.0731	1.25E-09
cg02360616	1	184943055	FAM129A	Body	1:183209190-183210367	0.1726	0.0611	2.8237	0.004747929
cg16170319	1	184943068	FAM129A	Body	1:183209190-183210367	0.1119	0.057	1.965	0.049411961
cg14028892	1	184943191	FAM129A	Body	1:183209190-183210367	0.2306	0.0661	3.4864	0.000489615
cg25149396	1	184943512	FAM129A;FAM129A	1stExon;5'UTR	1:183209190-183210367	0.1107	0.0607	1.8222	0.068427962
cg16250330	1	184943561	FAM129A;FAM129A	1stExon;5'UTR	1:183209190-183210367	0.1717	0.0631	2.7211	0.006505656
cg18845832	1	184943573	FAM129A;FAM129A	1stExon;5'UTR	1:183209190-183210367	0.1473	0.0539	2.7329	0.006277059
cg18233942	1	197872192	C1orf53	Body	1:196138212-196138906	0.3327	0.0722	4.6078	4.07E-06
cg05907029	1	197872227	C1orf53	Body	1:196138212-196138906	0.0965	0.0569	1.6943	0.090215758
cg26048448	1	197879380				0.1247	0.0688	1.8135	0.069754681
cg06371502	1	197879766			1:196146174-196147823	0.1104	0.064	1.7257	0.084401704
cg10897376	1	197880923	LHX9	TSS1500	1:196146174-196147823	0.1782	0.0595	2.9941	0.002752467
cg21606780	1	197881327	LHX9	TSS1500	1:196147906-196148416	0.1344	0.0536	2.5074	0.012162722
cg07214572	1	197881353	LHX9	TSS1500	1:196147906-196148416	0.1436	0.0589	2.4385	0.014749374
cg24085809	1	197881471	LHX9	TSS200	1:196147906-196148416	0.0001	0.0564	0.0017	0.998611107
cg08008403	1	197881741	LHX9	Body	1:196147906-196148416	0.1217	0.0685	1.7757	0.075784432
cg27225220	1	197881774	LHX9	Body	1:196147906-196148416	0.1973	0.0635	3.1067	0.00189177
cg05527530	1	197882003	LHX9	Body	1:196148566-196149542	0.0491	0.0551	0.8905	0.373184311
cg25212090	1	197882170	LHX9	Body	1:196148566-196149542	0.1284	0.0631	2.0342	0.041931237
cg15544654	1	197882295	LHX9	Body	1:196148566-196149542	0.0644	0.0749	0.8588	0.390434022
cg16353006	1	197882469	LHX9	Body	1:196148566-196149542	0.2874	0.0616	4.6687	3.03E-06
cg05128414	1	197882836	LHX9	Body	1:196148566-196149542	0.0815	0.0643	1.2666	0.205309229
cg17753347	1	197883190	LHX9	Body		0.1243	0.0628	1.978	0.047929941
cg09266206	1	197884882	LHX9	Body		0.1717	0.0523	3.2853	0.001018659
cg00358880	1	197885105	LHX9;LHX9	TSS1500;Body	1:196151698-196152353	0.2009	0.059	3.4037	0.000664911
cg19363604	1	197885599	LHX9;LHX9	TSS1500;Body	1:196151698-196152353	0.2091	0.0625	3.345	0.000822921
cg07007717	1	197885607	LHX9;LHX9	TSS1500;Body	1:196151698-196152353	-0.1193	0.0638	-1.8702	0.061461907
cg01445052	1	197886681	LHX9;LHX9;LHX9	5'UTR;1stExon;Body	1:196153304-196154351	0.0375	0.07	0.5363	0.591785663
cg23826573	1	197886690	LHX9;LHX9;LHX9	5'UTR;1stExon;Body	1:196153304-196154351	-0.1329	0.0614	-2.1636	0.030492508
cg23620228	1	197887295	LHX9;LHX9	Body;Body	1:196153304-196154351	0.0869	0.063	1.3796	0.167709849
cg02393845	1	197887438	LHX9;LHX9	Body;Body	1:196153304-196154351	0.1356	0.0581	2.3328	0.019658324
cg03660500	1	197887649	LHX9;LHX9	Body;Body	1:196153304-196154351	0.0607	0.0587	1.034	0.301149795
cg20743365	1	197887714	LHX9;LHX9	Body;Body	1:196153304-196154351	0.0603	0.0648	0.9318	0.351452099
cg08463788	1	197888068	LHX9;LHX9	Body;Body	1:196154578-196154805	0.0844	0.0691	1.2204	0.222307305
cg20329405	1	197888123	LHX9;LHX9	Body;Body	1:196154578-196154805	-0.0236	0.0552	-0.4275	0.669031754
cg00795248	1	197888305	LHX9;LHX9	Body;Body	1:196154928-196155093	0.1077	0.0591	1.8219	0.068475663
cg08610862	1	197888469	LHX9;LHX9	Body;Body	1:196154928-196155093	-0.0126	0.0628	-0.2014	0.840354859
cg06661450	1	197888512	LHX9;LHX9	Body;Body		0.1076	0.0652	1.6492	0.099102501
cg08883223	1	197888880	LHX9;LHX9	Body;Body	1:196155470-196156346	0.0494	0.061	0.8088	0.418605067
cg09076431	1	197889163	LHX9;LHX9	Body;Body	1:196155470-196156346	0.1784	0.063	2.8309	0.004642271
cg12434982	1	197890479	LHX9;LHX9	Body;Body	1:196156994-196157397	0.0513	0.0613	0.8361	0.403099878
cg22443762	1	197890608	LHX9;LHX9	Body;Body	1:196156994-196157397	0.0383	0.0696	0.5504	0.58205242
cg25306277	1	200003267	NR5A2;NR5A2	Body;Body	1:198269890-198269989	-0.0419	0.0649	-0.6461	0.51821258
cg16046444	1	200004265	NR5A2;NR5A2	Body;Body		0.055	0.0618	0.8902	0.373337331
cg01941755	1	200004582	NR5A2;NR5A2	Body;Body	1:198271098-198272108	0.0006	0.0618	0.0098	0.992173597
cg02779944	1	200004584	NR5A2;NR5A2	Body;Body	1:198271098-198272108	0.0521	0.0564	0.9246	0.355163491
cg15130541	1	200004637	NR5A2;NR5A2	Body;Body	1:198271098-198272108	0.0912	0.0674	1.3528	0.176122154
cg12730323	1	200004757	NR5A2;NR5A2	Body;Body	1:198271098-198272108	0.0812	0.065	1.2491	0.211621572
cg02773945	1	200011858	NR5A2;NR5A2	Body;Body	1:198278176-198278678	0.162	0.0697	2.3253	0.020055594
cg05470502	1	200011976	NR5A2;NR5A2	Body;Body	1:198278176-198278678	0.1467	0.0605	2.4249	0.015313253
cg22515278	1	200011988	NR5A2;NR5A2	Body;Body	1:198278176-198278678	0.1033	0.0595	1.7341	0.082898301
cg12611449	1	201252200	PKP1;PKP1	TSS1500;TSS1500		0.1204	0.0687	1.7524	0.079708072
cg02855983	1	201252324	PKP1;PKP1	TSS1500;TSS1500		0.0185	0.0569	0.3254	0.744877849
cg08872722	1	201252360	PKP1;PKP1	TSS1500;TSS1500		0.0137	0.0646	0.2124	0.83175748
cg17463149	1	201252453	PKP1;PKP1	TSS200;TSS200	1:199519029-199520231	0.1472	0.0485	3.0322	0.002427822
cg19570545	1	201252472	PKP1;PKP1	TSS200;TSS200	1:199519029-199520231	-0.0469	0.0636	-0.7367	0.461310143
cg09279512	1	201252510	PKP1;PKP1	TSS200;TSS200	1:199519029-199520231	0.2703	0.0662	4.0805	4.49E-05
cg09472802	1	201252693	PKP1;PKP1;PKP1;PKP1	5'UTR;5'UTR;1stExon;1stExon	1:199519029-199520231	0.0703	0.0638	1.1016	0.270641406
cg20869257	1	201252948	PKP1;PKP1	1stExon;1stExon	1:199519029-199520231	0.2134	0.0673	3.1729	0.001509359
cg09009380	1	201252974	PKP1;PKP1	1stExon;1stExon	1:199519029-199520231	0.0871	0.0624	1.3966	0.162529431
cg17862152	1	203044930	PPFIA4	Body	1:201311346-201312256	0.1145	0.0562	2.0378	0.041567101
cg09396704	1	203045229	PPFIA4	Body	1:201311346-201312256	0.074	0.0567	1.3048	0.191974452
cg24734365	1	204346760			1:202613356-202614053	-0.0407	0.0633	-0.6436	0.519843656
cg08784911	1	204346839			1:202613356-202614053	-0.1459	0.0668	-2.183	0.029036608
cg07959491	1	204347150			1:202613356-202614053	0.1958	0.0591	3.3098	0.000933485
cg10519709	1	204347359			1:202613356-202614053	0.2443	0.0674	3.6224	0.000291865
cg09150239	1	204347429			1:202613356-202614053	0.2401	0.0653	3.6791	0.000234066
cg17838427	1	204653956	LRRN2;LRRN2	5'UTR;5'UTR	1:202920387-202921504	0.0756	0.0641	1.1787	0.238503082
cg04698187	1	204654145	LRRN2;LRRN2	5'UTR;5'UTR	1:202920387-202921504	0.1299	0.05	2.6015	0.009282921
cg05785298	1	204654622	LRRN2;LRRN2	TSS200;TSS200	1:202920387-202921504	0.1318	0.0604	2.1827	0.029061032
cg03027354	1	204654648	LRRN2;LRRN2	TSS200;TSS200	1:202920387-202921504	0.1435	0.0612	2.3458	0.018986054
cg16554516	1	206680868	RASSF5;RASSF5	TSS200;TSS200	1:204746867-204748007	0.2795	0.0547	5.1091	3.24E-07
cg24450312	1	206681158	RASSF5;RASSF5	1stExon;1stExon	1:204746867-204748007	0.4162	0.0644	6.459	1.05E-10
cg18328206	1	206681378	RASSF5;RASSF5	1stExon;1stExon	1:204746867-204748007	0.1318	0.0432	3.0492	0.002294495
cg21204904	1	206730441	RASSF5;RASSF5;RASSF5	Body;TSS200;Body	1:204797064-204797518	0.0996	0.059	1.6885	0.091320095
cg08617916	1	206730453	RASSF5;RASSF5;RASSF5	Body;TSS200;Body	1:204797064-204797518	0.0633	0.0574	1.1043	0.269479836
cg01917016	1	206730504	RASSF5;RASSF5;RASSF5;RASSF5	Body;5'UTR;Body;1stExon	1:204797064-204797518	0.0698	0.0647	1.0795	0.280359513
cg01860753	1	206730586	RASSF5;RASSF5;RASSF5;RASSF5	Body;5'UTR;Body;1stExon	1:204797064-204797518	0.3048	0.0603	5.0528	4.35E-07
cg23520347	1	206730839	RASSF5;RASSF5;RASSF5;RASSF5	Body;5'UTR;Body;1stExon	1:204797064-204797518	0.2192	0.0653	3.3556	0.000792024
cg02589695	1	206730999	RASSF5;RASSF5;RASSF5	Body;Body;1stExon		0.0799	0.0635	1.2587	0.208148629
cg22401939	1	206731166	RASSF5;RASSF5;RASSF5	Body;Body;Body		0.1108	0.0601	1.8423	0.065430705
cg00175709	1	207670014	CR1;CR1	Body;Body	1:205736261-205736726	-0.0247	0.0629	-0.3935	0.693935181
cg11195082	1	207670065	CR1;CR1	Body;Body	1:205736261-205736726	0.118	0.0599	1.9696	0.048886874
cg27566858	1	208084099	CD34;CD34	Body;Body	1:206150430-206151136	-0.0943	0.0623	-1.5139	0.13004651
cg01566217	1	208084255	CD34;CD34	Body;Body	1:206150430-206151136	0.1272	0.049	2.5991	0.009347278
cg16115720	1	208084415	CD34;CD34	1stExon;1stExon	1:206150430-206151136	0.1503	0.0608	2.4704	0.013497154
cg21455438	1	208084436	CD34;CD34;CD34;CD34	5'UTR;1stExon;1stExon;5'UTR	1:206150430-206151136	0.1507	0.0482	3.1285	0.001757266
cg04292718	1	208084456	CD34;CD34;CD34;CD34	5'UTR;1stExon;1stExon;5'UTR	1:206150430-206151136	0.0732	0.058	1.263	0.206581928
cg20293352	1	208084942	CD34;CD34	TSS1500;TSS1500		0.1388	0.0587	2.3659	0.017987546
cg10236452	1	208132590			1:206198951-206199740	0.0312	0.0642	0.4865	0.626599322
cg10210594	1	208132787			1:206198951-206199740	-0.0261	0.0638	-0.4085	0.682907563
cg15770106	1	208133116			1:206198951-206199740	-0.038	0.0633	-0.5999	0.548540263
cg00823095	1	208416449	PLXNA2	5'UTR		0.0422	0.0629	0.6711	0.502151931
cg12017102	1	208416636	PLXNA2	5'UTR	1:206483113-206484639	0.1797	0.0522	3.4428	0.000575801
cg06942064	1	208417143	PLXNA2;PLXNA2	5'UTR;1stExon	1:206483113-206484639	0.0646	0.0588	1.0994	0.271609226
cg13228105	1	208417305	PLXNA2;PLXNA2	5'UTR;1stExon	1:206483113-206484639	0.1452	0.0578	2.5129	0.011975822
cg09666230	1	209848402	G0S2	TSS1500		0.019	0.0599	0.3179	0.750553122
cg14824901	1	209848535	G0S2	TSS200	1:207915088-207916049	0.079	0.061	1.2946	0.195451045
cg27176828	1	209848550	G0S2	TSS200	1:207915088-207916049	0.0232	0.0608	0.3824	0.702133213
cg13460643	1	209848845	G0S2;G0S2	1stExon;5'UTR	1:207915088-207916049	0.0147	0.0644	0.2275	0.819998234
cg08185241	1	209848864	G0S2;G0S2	1stExon;5'UTR	1:207915088-207916049	0.0739	0.0603	1.2251	0.220521781
cg26050864	1	209849445	G0S2	3'UTR		0.1158	0.0625	1.8537	0.063778319
cg24060037	1	210406850	SERTAD4;C1orf133	5'UTR;Body	1:208472423-208473891	0.0849	0.0566	1.5003	0.133544163
cg04282788	1	210407473	C1orf133;SERTAD4	TSS200;5'UTR	1:208474031-208474301	0.033	0.061	0.5416	0.588074108
cg25876656	1	210407480	C1orf133;SERTAD4	TSS200;5'UTR	1:208474031-208474301	0.1272	0.0641	1.9846	0.047193042
cg20270863	1	210407484	C1orf133;SERTAD4	TSS200;5'UTR	1:208474031-208474301	0.101	0.0572	1.7662	0.077368238
cg08900371	1	210407556	C1orf133;SERTAD4	TSS200;5'UTR	1:208474031-208474301	-0.0032	0.0572	-0.0562	0.955181144
cg18265162	1	210407588	C1orf133;SERTAD4	TSS200;5'UTR	1:208474031-208474301	0.0477	0.0633	0.7536	0.451102918
cg14159522	1	210501936	HHAT;HHAT;HHAT;HHAT;HHAT;HHAT	TSS1500;TSS1500;5'UTR;TSS1500;5'UTR;TSS1500	1:208568528-208569068	0.0142	0.0576	0.246	0.805697104
cg09276883	1	210501966	HHAT;HHAT;HHAT;HHAT;HHAT;HHAT	TSS1500;TSS1500;5'UTR;TSS1500;5'UTR;TSS1500	1:208568528-208569068	0.0331	0.0608	0.5447	0.58595658
cg16119246	1	210502114	HHAT;HHAT;HHAT;HHAT;HHAT;HHAT	TSS1500;5'UTR;TSS200;TSS200;5'UTR;TSS200	1:208568528-208569068	0.1005	0.0548	1.8348	0.066529668
cg22197787	1	211306986	KCNH1;KCNH1	Body;Body	1:209373169-209374298	0.0582	0.0525	1.1068	0.268396603
cg23086161	1	211307217	KCNH1;KCNH1	1stExon;1stExon	1:209373169-209374298	0.0163	0.0598	0.2723	0.785387368
cg02752882	1	211307220	KCNH1;KCNH1	1stExon;1stExon	1:209373169-209374298	0.1027	0.0565	1.8189	0.068934297
cg24365042	1	212780517	ATF3;ATF3;ATF3	TSS1500;TSS1500;5'UTR	1:210846786-210847808	0.0723	0.0598	1.209	0.226679701
cg00505979	1	212873626	BATF3	TSS1500	1:210939045-210941223	0.227	0.0629	3.6114	0.000304555
cg16410706	1	212873963	BATF3	TSS1500	1:210939045-210941223	0.1072	0.0648	1.6544	0.098044875
cg06150468	1	212874085	BATF3	TSS1500	1:210939045-210941223	0.1349	0.0602	2.2416	0.024986684
cg00168835	1	212874153	BATF3	TSS1500	1:210939045-210941223	0.2	0.0575	3.48	0.0005015
cg10769146	1	214156644			1:212222501-212223560	0.1194	0.0596	2.0051	0.044955565
cg05052969	1	214156842			1:212222501-212223560	0.054	0.063	0.857	0.391452816
cg00795024	1	214157026			1:212223631-212223690	0.1569	0.0632	2.4848	0.01296364
cg06268921	1	214158573			1:212225090-212225703	0.1781	0.0586	3.042	0.00235013
cg23971069	1	214158686			1:212225090-212225703	0.0911	0.0573	1.5892	0.112016542
cg10288510	1	214158727			1:212225090-212225703	0.1245	0.0617	2.0173	0.043662186
cg18318878	1	214159037			1:212225090-212225703	0.1801	0.0601	2.997	0.002726686
cg06623935	1	214159131				-0.0178	0.0672	-0.2648	0.791187734
cg26293546	1	214162659	PROX1	5'UTR	1:212228662-212229360	0.1031	0.0629	1.6392	0.101167295
cg23084895	1	214162854	PROX1	5'UTR		-0.0794	0.0631	-1.2578	0.208455551
cg18276638	1	214360619			1:212427147-212427588	0.0973	0.0632	1.5404	0.12345281
cg07647164	1	214360690			1:212427147-212427588	0.064	0.0588	1.088	0.276589991
cg27047243	1	214360753			1:212427147-212427588	0.0348	0.0581	0.5987	0.549402688
cg08453036	1	215255572	KCNK2;KCNK2;KCNK2	TSS1500;TSS1500;Body	1:213321756-213322480	0.1094	0.0527	2.0734	0.038137663
cg17934948	1	215255716	KCNK2;KCNK2;KCNK2	TSS1500;TSS1500;Body	1:213321756-213322480	0.1469	0.062	2.3691	0.017830246
cg07155223	1	217307696	ESRRG	5'UTR	1:215374046-215375916	-0.0228	0.058	-0.3924	0.694754028
cg01958550	1	217307910	ESRRG	5'UTR	1:215374046-215375916	0.0198	0.0534	0.3699	0.711422939
cg18181196	1	217308156	ESRRG	5'UTR	1:215374046-215375916	0.06	0.0613	0.9792	0.327497314
cg03224209	1	217308276	ESRRG	5'UTR	1:215374046-215375916	0.0122	0.0594	0.2051	0.83747263
cg25851789	1	217309794	ESRRG	5'UTR	1:215376114-215376668	0.2456	0.0618	3.9767	6.99E-05
cg10977770	1	217309906	ESRRG	5'UTR	1:215376114-215376668	0.0817	0.0583	1.3997	0.161588814
cg09826050	1	217310174	ESRRG	5'UTR	1:215376797-215377286	0.0471	0.063	0.7478	0.454566712
cg04236178	1	217310572	ESRRG	5'UTR	1:215376797-215377286	0.0141	0.067	0.2108	0.83302911
cg00255368	1	217310887	ESRRG	5'UTR	1:215377373-215378417	0.141	0.0588	2.3976	0.016503652
cg26004203	1	217310918	ESRRG	5'UTR	1:215377373-215378417	0.0356	0.0633	0.5622	0.57399321
cg21784383	1	217311172	ESRRG	TSS200	1:215377373-215378417	0.1242	0.0628	1.9776	0.047970043
cg25975621	1	217311177	ESRRG	TSS200	1:215377373-215378417	0.12	0.067	1.7915	0.073215823
cg00116092	1	217313044			1:215379664-215379790	0.0593	0.0605	0.9802	0.327002515
cg26685195	1	220101368	SLC30A10	1stExon	1:218167756-218169182	0.1119	0.0655	1.7081	0.087621704
cg14848594	1	220101371	SLC30A10	1stExon	1:218167756-218169182	0.2254	0.0603	3.7374	0.000185941
cg17721710	1	220101698	SLC30A10	1stExon	1:218167756-218169182	0.2139	0.0601	3.5611	0.000369303
cg24396691	1	220101725	SLC30A10	1stExon	1:218167756-218169182	0.1223	0.0523	2.3364	0.019468054
cg24933645	1	220101728	SLC30A10	1stExon	1:218167756-218169182	0.206	0.0603	3.4156	0.000636434
cg10325600	1	220101785	SLC30A10;SLC30A10	5'UTR;1stExon	1:218167756-218169182	0.2501	0.0589	4.2479	2.16E-05
cg23815582	1	220101945	SLC30A10;SLC30A10	5'UTR;1stExon	1:218167756-218169182	0.1857	0.0584	3.1793	0.00147647
cg25317664	1	220101962	SLC30A10;SLC30A10	5'UTR;1stExon	1:218167756-218169182	0.2267	0.065	3.4872	0.000488058
cg12355180	1	220102013	SLC30A10	TSS200	1:218167756-218169182	0.0765	0.0601	1.2728	0.203079287
cg25841634	1	220102043	SLC30A10	TSS200	1:218167756-218169182	0.2567	0.0553	4.6389	3.50E-06
cg10386298	1	221050491			1:219116896-219117519	0.1567	0.0595	2.6319	0.008491595
cg25140419	1	221050742			1:219116896-219117519	0.1968	0.0635	3.0997	0.001937359
cg04683240	1	221052886	HLX;HLX	1stExon;5'UTR	1:219119495-219120361	0.155	0.0657	2.358	0.01837199
cg24604749	1	221053841	HLX	Body	1:219120406-219120472	0.2002	0.0638	3.1367	0.001708478
cg21282663	1	221053904	HLX	Body		0.0253	0.0649	0.3903	0.696339377
cg02928365	1	221054201	HLX	Body		0.0014	0.0715	0.0202	0.983869525
cg22041228	1	221054273	HLX	Body	1:219120836-219120911	0.1459	0.0649	2.248	0.024576521
cg20454002	1	221054365	HLX	Body	1:219120960-219121605	0.0961	0.0647	1.4854	0.137450772
cg22698272	1	221054615	HLX	Body	1:219120960-219121605	0.0845	0.064	1.3196	0.186969356
cg07179669	1	221054707	HLX	Body	1:219120960-219121605	-0.0021	0.0622	-0.0335	0.973291115
cg12479878	1	221054825	HLX	Body	1:219120960-219121605	0.0178	0.0653	0.2721	0.78554533
cg02455346	1	221055401	HLX	Body	1:219121720-219122400	0.2233	0.0639	3.4921	0.000479298
cg07584855	1	221055545	HLX	Body	1:219121720-219122400	-0.1432	0.0571	-2.5061	0.012208674
cg04436994	1	221055665	HLX	Body	1:219121720-219122400	-0.1345	0.0527	-2.5519	0.010712962
cg14166284	1	221055719	HLX	Body	1:219121720-219122400	0.0565	0.0653	0.8653	0.386856387
cg09255910	1	221055790	HLX	Body		0.1519	0.0652	2.3286	0.019879244
cg02743632	1	221057236	HLX	Body		-0.097	0.0625	-1.5521	0.120648545
cg09515921	1	221057558	HLX	Body	1:219124087-219124962	-0.3034	0.0618	-4.9091	9.15E-07
cg15450098	1	221057561	HLX	Body	1:219124087-219124962	-0.0697	0.0636	-1.0961	0.273049848
cg26440142	1	221057573	HLX	Body	1:219124087-219124962	-0.0263	0.0645	-0.4085	0.682904358
cg12053004	1	221057751	HLX	Body	1:219124087-219124962	-0.0423	0.066	-0.6404	0.521908384
cg10975889	1	221057808	HLX	Body	1:219124087-219124962	-0.0167	0.065	-0.2564	0.797608053
cg08655206	1	221058198	HLX	3'UTR	1:219124087-219124962	-0.0602	0.0668	-0.9008	0.367669566
cg21395577	1	221060851			1:219126801-219128162	0.074	0.0576	1.2853	0.198686272
cg26530319	1	221060923			1:219126801-219128162	0.1842	0.0665	2.77	0.005605353
cg26917694	1	221061058			1:219126801-219128162	0.0465	0.0575	0.8093	0.418340429
cg07903237	1	221064388				-0.0148	0.0653	-0.2274	0.820150504
cg26220673	1	221064700			1:219131235-219131694	0.0373	0.0576	0.6471	0.517599153
cg24469980	1	221064953			1:219131235-219131694	0.0328	0.0585	0.5609	0.574889316
cg08923271	1	221065148				0.108	0.0601	1.797	0.072329686
cg08906307	1	221065434			1:219131880-219132206	0.05	0.0599	0.8339	0.404362616
cg26398921	1	221065480			1:219131880-219132206	0.0855	0.0636	1.3433	0.17916475
cg11666559	1	221067662			1:219133817-219135077	0.0678	0.0572	1.1857	0.235728745
cg14035969	1	221068423			1:219133817-219135077	-0.0559	0.0661	-0.8457	0.397730282
cg04539515	1	221068794			1:219135406-219135851	0.0452	0.066	0.6847	0.493510302
cg25001102	1	221068935			1:219135406-219135851	-0.1432	0.0602	-2.3809	0.017270095
cg24047802	1	223936343	CAPN2;CAPN2	Body;Body		-0.0439	0.0653	-0.6726	0.50122838
cg19318393	1	223936508	CAPN2;CAPN2	Body;Body	1:222002985-222003664	0.0335	0.0651	0.5155	0.606198638
cg06756211	1	223936799	CAPN2;CAPN2	Body;Body	1:222002985-222003664	0.1074	0.0633	1.6973	0.089636735
cg19598416	1	223936812	CAPN2;CAPN2	Body;Body	1:222002985-222003664	0.1507	0.0616	2.4453	0.014471606
cg07181406	1	223937043	CAPN2;CAPN2	Body;Body		0.0004	0.064	0.0056	0.995553021
cg01777643	1	224805287	CNIH3	Body	1:222870234-222871937	0.175	0.0585	2.9904	0.002786279
cg13893543	1	224805631	CNIH3	Body	1:222872032-222872459	0.1249	0.0595	2.0992	0.035801702
cg15825731	1	224805753	CNIH3	Body	1:222872032-222872459	-0.0055	0.0617	-0.0884	0.929565013
cg17340519	1	224805852	CNIH3	Body		0.0495	0.0652	0.7592	0.447724508
cg06188229	1	226411818	MIXL1	Body	1:224477656-224478578	0.2459	0.0629	3.9055	9.40E-05
cg15147516	1	226411868	MIXL1	Body	1:224477656-224478578	0.0634	0.0606	1.0463	0.29542954
cg02360862	1	226411954	MIXL1	Body	1:224477656-224478578	0.0031	0.0637	0.0487	0.961168954
cg01318248	1	226736816	C1orf95	Body	1:224802695-224804170	0.0693	0.0594	1.1666	0.243355281
cg07046852	1	226737341	C1orf95	Body	1:224802695-224804170	0.0036	0.0641	0.0556	0.955645786
cg21339969	1	226737393	C1orf95	Body	1:224802695-224804170	0.1295	0.0576	2.2476	0.024601838
cg24844313	1	226926318	ITPKB	5'UTR	1:224990833-224993354	0.3272	0.0631	5.1821	2.19E-07
cg22521948	1	226926808	ITPKB;ITPKB	1stExon;5'UTR		0.1668	0.0527	3.1646	0.001552739
cg20976159	1	228193529	WNT3A	TSS1500		-0.0784	0.0626	-1.2533	0.210096157
cg09369927	1	228193585	WNT3A	TSS1500		-0.0041	0.0646	-0.0637	0.949173054
cg26921638	1	228193587	WNT3A	TSS1500		0.0103	0.062	0.1668	0.867521668
cg13864473	1	228194036	WNT3A	TSS1500		-0.0597	0.0589	-1.0139	0.310645278
cg01313514	1	228194916	WNT3A	Body	1:226260690-226261915	0.1444	0.0617	2.3393	0.019321656
cg05786840	1	228195377	WNT3A	Body	1:226262000-226263095	0.2072	0.0547	3.7913	0.000149847
cg09316122	1	228195522	WNT3A	Body	1:226262000-226263095	0.1673	0.0595	2.8122	0.004919842
cg18642177	1	228195779	WNT3A	Body	1:226262000-226263095	0.1325	0.0602	2.2028	0.027606546
cg11298786	1	228195794	WNT3A	Body	1:226262000-226263095	0.0626	0.0644	0.9729	0.330614657
cg17318529	1	228196198	WNT3A	Body	1:226262000-226263095	0.1567	0.0619	2.534	0.011278406
cg26332740	1	228196227	WNT3A	Body	1:226262000-226263095	0.2055	0.0663	3.0984	0.001945843
cg10019916	1	228196376	WNT3A	Body	1:226262000-226263095	0.1886	0.0531	3.5497	0.000385605
cg04273303	1	228225533	WNT3A	Body	1:226292066-226292625	-0.0127	0.0557	-0.2281	0.819565318
cg09227621	1	228225606	WNT3A	Body	1:226292066-226292625	0.053	0.0423	1.2554	0.209347405
cg00078968	1	228225659	WNT3A	Body	1:226292066-226292625	0.0582	0.0405	1.436	0.151010364
cg23633010	1	228225886	WNT3A	Body	1:226292066-226292625	0.145	0.0493	2.9425	0.003256181
cg26268636	1	228633664			1:226700014-226701068	0.192	0.0539	3.5638	0.000365535
cg25874119	1	228633904			1:226700014-226701068	0.1084	0.0487	2.2284	0.025857024
cg00655913	1	228633920			1:226700014-226701068	0.1337	0.0563	2.3753	0.017536528
cg26345105	1	228634265			1:226700014-226701068	-0.0048	0.0561	-0.0853	0.932036517
cg26859841	1	228784104	DUSP5P	Body	1:226848465-226850791	0.2158	0.0588	3.6725	0.000240186
cg00817100	1	229543254			1:227609540-227610506	0.2225	0.0558	3.9869	6.69E-05
cg02628795	1	229543603			1:227609540-227610506	0.2349	0.0662	3.5469	0.000389813
cg02970384	1	229567560	ACTA1	Body	1:227633789-227635682	0.1068	0.0664	1.6083	0.107767372
cg23597629	1	229569670	ACTA1	5'UTR	1:227636054-227637262	0.1457	0.0621	2.3453	0.019012943
cg08652487	1	229569795	ACTA1;ACTA1	5'UTR;1stExon	1:227636054-227637262	0.1938	0.0582	3.3287	0.000872398
cg14852384	1	229569877	ACTA1	TSS200	1:227636054-227637262	0.2113	0.0582	3.6307	0.000282613
cg02767613	1	229569894	ACTA1	TSS200	1:227636054-227637262	0.0915	0.0584	1.5661	0.117332922
cg04030615	1	229569902	ACTA1	TSS200	1:227636054-227637262	0.0185	0.0616	0.3003	0.763971009
cg26163852	1	229569969	ACTA1	TSS200	1:227636054-227637262	0.1284	0.0634	2.0249	0.042874725
cg11689813	1	229570052	ACTA1	TSS1500	1:227636054-227637262	0.0263	0.06	0.4388	0.660824776
cg00064261	1	229570057	ACTA1	TSS1500	1:227636054-227637262	0.1614	0.0628	2.5704	0.010156922
cg07777790	1	229570188	ACTA1	TSS1500	1:227636054-227637262	-0.0094	0.0565	-0.1671	0.867271266
cg20025656	1	229570230	ACTA1	TSS1500	1:227636054-227637262	-0.0821	0.0734	-1.119	0.26313352
cg12908399	1	229570288	ACTA1	TSS1500	1:227636054-227637262	0.0932	0.0644	1.4474	0.147782426
cg00679738	1	231175246	FAM89A	Body	1:229241686-229243632	0.0258	0.0612	0.4214	0.673479027
cg01720705	1	231175557	FAM89A	Body	1:229241686-229243632	0.3137	0.06	5.2252	1.74E-07
cg17199320	1	231177008	FAM89A	TSS1500	1:229241686-229243632	0.0941	0.0602	1.5629	0.118082438
cg16516400	1	231177201	FAM89A	TSS1500		0.047	0.0621	0.7567	0.449257184
cg21178978	1	231298610	TRIM67	TSS200	1:229364360-229366400	-0.0476	0.0627	-0.7594	0.447617695
cg17102963	1	231298758	TRIM67	1stExon	1:229364360-229366400	-0.0347	0.0614	-0.5644	0.572457642
cg09424759	1	234040781	SLC35F3;SLC35F3	1stExon;5'UTR	1:232106886-232108419	0.0626	0.0643	0.9743	0.329910295
cg25437385	1	234040833	SLC35F3	1stExon	1:232106886-232108419	0.1306	0.0626	2.0874	0.036848201
cg20784768	1	234041456	SLC35F3	Body	1:232106886-232108419	-0.0142	0.0638	-0.2229	0.823592608
cg19249231	1	236304341	GPR137B	TSS1500		0.0354	0.0651	0.5439	0.586542943
cg16044595	1	236304396	GPR137B	TSS1500	1:234370992-234371136	0.0965	0.0696	1.3865	0.165605623
cg23646820	1	236304503	GPR137B	TSS1500	1:234370992-234371136	0.0941	0.0643	1.4644	0.143089794
cg08473553	1	236304799	GPR137B	TSS1500	1:234371298-234371691	0.0486	0.0505	0.963	0.335564004
cg06867215	1	236304895	GPR137B	TSS1500	1:234371298-234371691	0.053	0.0545	0.9728	0.330655256
cg09258327	1	236305010	GPR137B	TSS1500	1:234371298-234371691	0.1181	0.0599	1.9713	0.048687561
cg01436372	1	236305024	GPR137B	TSS1500	1:234371298-234371691	0.1312	0.0618	2.1223	0.033812309
cg16505687	1	236305169	GPR137B	TSS1500		0.0814	0.0632	1.2877	0.197856497
cg05658491	1	240256014	FMN2	1stExon	1:238321583-238323809	0.0384	0.0633	0.6057	0.544743771
cg24643282	1	240256019	FMN2	1stExon	1:238321583-238323809	0.1242	0.0579	2.146	0.031869182
cg15031661	1	240256603	FMN2	1stExon	1:238321583-238323809	0.1525	0.0538	2.8367	0.004558802
cg06400704	1	240256644	FMN2	1stExon	1:238321583-238323809	0.0676	0.0659	1.0256	0.30509162
cg03903246	1	240257032	FMN2	Body	1:238321583-238323809	0.051	0.0587	0.8686	0.385052712
cg13492364	1	240257185	FMN2	Body	1:238321583-238323809	0.1179	0.0651	1.8111	0.070126545
cg12054521	1	245318229	KIF26B	TSS200	1:243383116-243387263	0.1162	0.0584	1.9884	0.046764041
cg27519942	1	245318232	KIF26B	TSS200	1:243383116-243387263	0.0876	0.0548	1.5975	0.110159016
cg13888026	1	245318245	KIF26B	TSS200	1:243383116-243387263	0.1781	0.0593	3.0053	0.002653224
cg19252551	1	245318335	KIF26B;KIF26B	1stExon;5'UTR	1:243383116-243387263	-0.0325	0.062	-0.524	0.600313275
cg08856347	2	289390	FAM150B	TSS1500	2:279254-279582	0.1483	0.0579	2.5631	0.010375103
cg09985832	2	289702	FAM150B	TSS1500		0.1181	0.0618	1.9089	0.056276428
cg17109036	2	289731	FAM150B	TSS1500	2:279731-280090	0.0426	0.0566	0.7523	0.451844771
cg18985828	2	467799			2:457622-458656	0.2116	0.0584	3.6234	0.000290731
cg06380356	2	467891			2:457622-458656	-0.1122	0.0634	-1.7712	0.076528653
cg20754261	2	468330			2:457622-458656	0.1463	0.0613	2.3874	0.016965936
cg08521187	2	7570948				-0.0938	0.0654	-1.4345	0.151424715
cg01383274	2	7571241			2:7488557-7489093	-0.2354	0.0669	-3.5187	0.000433672
cg01144053	2	7571361			2:7488557-7489093	0.2261	0.0656	3.447	0.000566903
cg16345795	2	8816914			2:8733766-8734715	0.0879	0.0606	1.4499	0.147078398
cg12515366	2	8816922			2:8733766-8734715	0.0084	0.0609	0.1371	0.890977598
cg21946006	2	8817010			2:8733766-8734715	0.0355	0.0628	0.5655	0.571755686
cg06805572	2	10444432	HPCAL1;HPCAL1	5'UTR;5'UTR	2:10361582-10362112	-0.0613	0.0645	-0.9502	0.342020552
cg00238897	2	10444450	HPCAL1;HPCAL1	5'UTR;5'UTR	2:10361582-10362112	-0.0876	0.0608	-1.4407	0.149659622
cg09464137	2	10444574	HPCAL1;HPCAL1	5'UTR;5'UTR	2:10361582-10362112	0.1219	0.0635	1.9202	0.054837276
cg16234966	2	14774311	FAM84A	Body	2:14691281-14693244	0.0986	0.0658	1.499	0.133884375
cg06496728	2	19550754			2:19413297-19414688	0.141	0.0553	2.5517	0.010718383
cg16752876	2	19553237	OSR1	Body	2:19416446-19416964	0.1093	0.0674	1.6205	0.105124858
cg11943209	2	19553321	OSR1	Body	2:19416446-19416964	0.1036	0.0624	1.6592	0.097081447
cg02172492	2	19553422	OSR1	Body	2:19416446-19416964	0.0998	0.0656	1.5221	0.127983992
cg09619390	2	19553546	OSR1	Body		0.215	0.0669	3.2124	0.001316266
cg22478121	2	19556066	OSR1	5'UTR	2:19418959-19422361	0.1551	0.0595	2.6065	0.009147399
cg10521706	2	19556586	OSR1	5'UTR	2:19418959-19422361	0.0456	0.0668	0.6825	0.494898898
cg03489023	2	19557201	OSR1	5'UTR	2:19418959-19422361	0.0811	0.0588	1.379	0.167887787
cg01323049	2	19557396	OSR1	5'UTR	2:19418959-19422361	-0.0241	0.0622	-0.3876	0.698286671
cg02742971	2	19558059	OSR1	5'UTR	2:19418959-19422361	0.0554	0.0435	1.2741	0.202635365
cg14157048	2	19558368	OSR1;OSR1	5'UTR;1stExon	2:19418959-19422361	0.1753	0.0546	3.2104	0.001325594
cg15237819	2	19558375	OSR1	TSS200	2:19418959-19422361	0.0816	0.051	1.5998	0.109650773
cg16361302	2	19561327			2:19424449-19425175	0.175	0.0617	2.8374	0.004547554
cg24879782	2	19561482			2:19424449-19425175	0.0446	0.0604	0.7387	0.460070606
cg06530338	2	19561612			2:19424449-19425175	0.2327	0.0642	3.627	0.0002867
cg01196788	2	19561709				0.1331	0.0585	2.2733	0.023007228
cg03618256	2	19562750			2:19426231-19426446	0.0844	0.0572	1.4769	0.13969442
cg24226138	2	19562810			2:19426231-19426446	0.0973	0.0642	1.5163	0.129454872
cg04697622	2	19562903			2:19426231-19426446	0.1074	0.0567	1.8948	0.058114231
cg14210681	2	19563093				0.0319	0.0632	0.5052	0.61343549
cg01732449	2	19563255				0.2482	0.0557	4.4593	8.22E-06
cg10708221	2	20647373	RHOB	1stExon	2:20509910-20511750	0.1813	0.0655	2.7672	0.005654501
cg07956897	2	20647393	RHOB	1stExon	2:20509910-20511750	0.1513	0.0663	2.2804	0.022582972
cg25840926	2	20647987	RHOB;RHOB	1stExon;3'UTR	2:20509910-20511750	-0.0371	0.0689	-0.5384	0.590287333
cg23719318	2	20865651	GDF7	TSS1500	2:20728516-20731070	-0.0536	0.0633	-0.8468	0.397115953
cg19500479	2	20865674	GDF7	TSS1500	2:20728516-20731070	-0.0813	0.0618	-1.3155	0.188345838
cg05899618	2	20865847	GDF7	TSS1500	2:20728516-20731070	0.0307	0.0528	0.5811	0.56118846
cg25160978	2	20866107	GDF7	TSS1500	2:20728516-20731070	0.1215	0.0581	2.0908	0.036545265
cg09150450	2	20866178	GDF7	TSS1500	2:20728516-20731070	0.0808	0.0518	1.5591	0.118966621
cg07966910	2	20866399	GDF7	TSS200	2:20728516-20731070	0.1266	0.0595	2.1291	0.033245427
cg20752795	2	20866407	GDF7	TSS200	2:20728516-20731070	0.23	0.0567	4.0588	4.93E-05
cg18946478	2	20866414	GDF7	TSS200	2:20728516-20731070	0.2532	0.0606	4.1803	2.91E-05
cg09074113	2	20870087	GDF7	Body	2:20732770-20735202	0.2085	0.0641	3.2518	0.0011469
cg05481257	2	20870211	GDF7	Body	2:20732770-20735202	0.1652	0.0662	2.4954	0.012580611
cg07755735	2	20870362	GDF7	Body	2:20732770-20735202	0.2074	0.0631	3.2855	0.001017935
cg14780466	2	20870812	GDF7	Body	2:20732770-20735202	0.2119	0.063	3.3664	0.000761683
cg10687131	2	20871002	GDF7	Body	2:20732770-20735202	0.1723	0.0645	2.6709	0.007564204
cg12334488	2	20871173	GDF7	Body	2:20732770-20735202	0.1728	0.0652	2.6478	0.008101462
cg10077706	2	23609231	KLHL29	5'UTR	2:23461235-23463629	-0.0691	0.0624	-1.1088	0.267501891
cg18984486	2	23609845	KLHL29	5'UTR	2:23461235-23463629	0.0801	0.0582	1.3757	0.168900598
cg24718866	2	25391274	POMC;POMC	5'UTR;5'UTR	2:25244577-25245344	0.2122	0.053	4.0051	6.20E-05
cg00293936	2	25391505	POMC;POMC;POMC;POMC	5'UTR;1stExon;5'UTR;1stExon	2:25244577-25245344	0.2165	0.0601	3.6042	0.000313156
cg13025668	2	25391656	POMC;POMC	TSS200;TSS200	2:25244577-25245344	0.3105	0.0661	4.6997	2.60E-06
cg20387815	2	25391666	POMC;POMC	TSS200;TSS200	2:25244577-25245344	0.2177	0.0675	3.2258	0.001256408
cg01926269	2	25391670	POMC;POMC	TSS200;TSS200	2:25244577-25245344	0.1658	0.063	2.6314	0.008504317
cg00674304	2	25391700	POMC;POMC	TSS200;TSS200	2:25244577-25245344	0.1089	0.0589	1.8496	0.06437008
cg24425171	2	25391711	POMC;POMC	TSS200;TSS200	2:25244577-25245344	0.0725	0.0615	1.1787	0.238525529
cg22900229	2	25391773	POMC;POMC	TSS1500;TSS1500	2:25244577-25245344	0.1009	0.0517	1.9523	0.050900704
cg16302441	2	25391830	POMC;POMC	TSS1500;TSS1500	2:25244577-25245344	-0.0265	0.0624	-0.4252	0.670662812
cg08030082	2	25391839	POMC;POMC	TSS1500;TSS1500	2:25244577-25245344	0.0359	0.0626	0.5738	0.566115575
cg09916783	2	25391911	POMC;POMC	TSS1500;TSS1500		0.1186	0.0594	1.9947	0.046073886
cg18101022	2	26916149	KCNK3	Body	2:26768853-26770031	0.1203	0.056	2.1474	0.031760616
cg01643580	2	26916399	KCNK3	Body	2:26768853-26770031	0.0445	0.0637	0.6995	0.484234981
cg20955989	2	26916575	KCNK3	Body		0.0072	0.0632	0.1143	0.90901458
cg25117841	2	26916741	KCNK3	Body		-0.0079	0.0647	-0.1218	0.903048839
cg07636846	2	27072402	DPYSL5	5'UTR	2:26923786-26926737	0.0657	0.0612	1.0731	0.283207405
cg06103654	2	27072413	DPYSL5	5'UTR	2:26923786-26926737	0.0594	0.0613	0.9694	0.332340758
cg06167664	2	27072564	DPYSL5	5'UTR	2:26923786-26926737	0.1871	0.0582	3.2151	0.001303878
cg12368169	2	27073192	DPYSL5	5'UTR	2:26923786-26926737	0.0493	0.0646	0.763	0.445462897
cg08802533	2	27073253	DPYSL5	5'UTR		0.0406	0.0588	0.69	0.490225217
cg22740783	2	27341458	CGREF1;CGREF1;CGREF1	5'UTR;5'UTR;5'UTR	2:27194867-27195639	0.0682	0.0611	1.1164	0.264238955
cg14534987	2	27341893	CGREF1;CGREF1;CGREF1;CGREF1;CGREF1	5'UTR;TSS200;1stExon;1stExon;5'UTR	2:27194867-27195639	0.2011	0.0614	3.2731	0.001063647
cg07549406	2	27341896	CGREF1;CGREF1;CGREF1;CGREF1;CGREF1	5'UTR;TSS200;1stExon;1stExon;5'UTR	2:27194867-27195639	0.1274	0.0578	2.2049	0.027459295
cg18045575	2	27341901	CGREF1;CGREF1;CGREF1;CGREF1;CGREF1	5'UTR;TSS200;1stExon;1stExon;5'UTR	2:27194867-27195639	0.1044	0.0568	1.8366	0.066275943
cg24416973	2	27486886	SLC30A3	TSS1500	2:27340111-27340674	0.0007	0.0565	0.0128	0.989818082
cg13875111	2	27487130	SLC30A3	TSS1500	2:27340111-27340674	0.0145	0.0565	0.2556	0.798265057
cg01985390	2	27529981	TRIM54;TRIM54	3'UTR;3'UTR	2:27382599-27384952	0.0341	0.0652	0.5232	0.600865436
cg07872868	2	27530153	TRIM54;TRIM54	3'UTR;3'UTR	2:27382599-27384952	-0.0549	0.0617	-0.8896	0.373699857
cg01454215	2	27530363	UCN	3'UTR	2:27382599-27384952	0.1236	0.062	1.9925	0.046319333
cg19535672	2	27530455	UCN	Body	2:27382599-27384952	-0.025	0.0675	-0.3701	0.711328596
cg26123256	2	27530670	UCN	Body	2:27382599-27384952	0.0784	0.0686	1.1427	0.253175388
cg20028470	2	27530829	UCN	5'UTR	2:27382599-27384952	-0.0114	0.066	-0.1729	0.862745074
cg06536868	2	27530884	UCN	5'UTR	2:27382599-27384952	-0.0405	0.0673	-0.602	0.547150729
cg21972382	2	29339076	CLIP4	5'UTR	2:29191342-29192596	0.0044	0.0583	0.0761	0.939327917
cg05038216	2	29339091	CLIP4	5'UTR	2:29191342-29192596	0.1622	0.06	2.7057	0.006815775
cg26052635	2	29339307	CLIP4	5'UTR		0.1431	0.0548	2.6133	0.00896636
cg17333242	2	31359928	GALNT14	Body		0.084	0.0606	1.3852	0.165996183
cg03279535	2	31360817	GALNT14	Body	2:31213826-31215229	0.218	0.0594	3.6684	0.00024412
cg05714219	2	31361104	GALNT14;GALNT14	1stExon;5'UTR	2:31213826-31215229	0.1116	0.0532	2.0988	0.035838879
cg14174946	2	31805218	SRD5A2	Body		-0.0741	0.0655	-1.1307	0.25817832
cg19502744	2	31805915	SRD5A2	1stExon	2:31658798-31660446	0.1406	0.0675	2.083	0.037250411
cg18948125	2	31805970	SRD5A2;SRD5A2	1stExon;5'UTR	2:31658798-31660446	0.0513	0.0647	0.7931	0.427739711
cg18529845	2	31806042	SRD5A2	TSS200	2:31658798-31660446	0.0565	0.062	0.9104	0.362626311
cg00565882	2	38300707	CYP1B1	Body	2:38154211-38154560	0.0595	0.0627	0.9479	0.343189996
cg06264984	2	38300885	CYP1B1	Body	2:38154211-38154560	0.0564	0.0627	0.8993	0.368498426
cg20254225	2	38301438	CYP1B1	Body	2:38154704-38157200	0.1516	0.0621	2.443	0.014565044
cg09799983	2	38301756	CYP1B1	Body	2:38154704-38157200	0.1282	0.0613	2.0914	0.036496208
cg01410359	2	38302230	CYP1B1	Body	2:38154704-38157200	0.0381	0.0639	0.5962	0.551050236
cg03890222	2	38302487	CYP1B1	Body	2:38154704-38157200	0.0025	0.055	0.0452	0.963931167
cg16439198	2	38302674	CYP1B1	5'UTR	2:38154704-38157200	0.0652	0.0586	1.1126	0.265863777
cg18968196	2	39892502	TMEM178;TMEM178	TSS1500;TSS200	2:39745795-39747433	0.1571	0.0706	2.2262	0.025999837
cg10708761	2	39892612	TMEM178;TMEM178	TSS1500;TSS200	2:39745795-39747433	0.0267	0.0626	0.4267	0.669585863
cg19025113	2	45155201			2:45008705-45009105	0.1244	0.0671	1.8557	0.063493096
cg10939691	2	45155408			2:45008705-45009105	-0.0656	0.0595	-1.1034	0.269838053
cg10963518	2	45155555			2:45008705-45009105	0.2337	0.0581	4.0233	5.74E-05
cg14868994	2	45155672				0.0846	0.0546	1.5491	0.121368045
cg06497668	2	45155703				0.0518	0.0637	0.8122	0.416668876
cg14168530	2	45155991			2:45009278-45010595	0.1358	0.0582	2.3328	0.019656387
cg17980283	2	45156642			2:45009278-45010595	0.0762	0.0629	1.2113	0.225794022
cg18969232	2	45156937			2:45009278-45010595	0.1389	0.062	2.2397	0.025111541
cg23424933	2	45157613			2:45010964-45011137	0.0679	0.0586	1.159	0.246461647
cg25709824	2	45162908			2:45014116-45016584	0.2174	0.0599	3.6279	0.000285754
cg03353926	2	45165527			2:45018096-45020698	0.0839	0.0593	1.4148	0.157123005
cg26734287	2	45165772			2:45018096-45020698	0.1413	0.0611	2.3123	0.020759962
cg12130211	2	45165946			2:45018096-45020698	0.0563	0.0622	0.9055	0.365216445
cg19148866	2	45168798	SIX3	TSS1500	2:45022201-45022511	0.1257	0.0617	2.039	0.041445453
cg26491213	2	45168819	SIX3	TSS1500	2:45022201-45022511	0.0322	0.0665	0.4839	0.628490745
cg13163729	2	45169447	SIX3	1stExon	2:45022804-45024208	0.1722	0.058	2.9685	0.002992579
cg23808946	2	45169548	SIX3	1stExon	2:45022804-45024208	0.0728	0.0568	1.2803	0.200428464
cg19186145	2	45169562	SIX3	1stExon	2:45022804-45024208	0.0125	0.0522	0.2387	0.811304433
cg14673618	2	45170322	SIX3	Body	2:45022804-45024208	0.1306	0.0613	2.131	0.033091993
cg25104437	2	45170725	SIX3	Body		0.0759	0.0616	1.2311	0.218283725
cg04797742	2	45171097	SIX3	Body		-0.0155	0.0636	-0.2435	0.807634654
cg02120584	2	45171340	SIX3	Body	2:45024793-45025521	0.1089	0.0547	1.992	0.046374081
cg23306526	2	45171583	SIX3	Body	2:45024793-45025521	0.039	0.0716	0.5452	0.585608448
cg18110359	2	45179970			2:45033231-45033898	-0.0998	0.0678	-1.4714	0.141172671
cg22103909	2	45182153			2:45035184-45036564	0.0543	0.0632	0.8594	0.390134937
cg05792368	2	45182217			2:45035184-45036564	0.0706	0.0681	1.0365	0.299953208
cg08871101	2	45182340			2:45035184-45036564	-0.0652	0.0654	-0.9959	0.319293339
cg03230711	2	45228334			2:45081010-45082273	0.1505	0.0527	2.8575	0.004269285
cg09568355	2	45228633			2:45081010-45082273	0.1652	0.0591	2.7937	0.005210457
cg21608600	2	45228716			2:45081010-45082273	0.1237	0.0609	2.0325	0.042100772
cg13261971	2	45231226			2:45084690-45085776	0.2161	0.0592	3.6476	0.000264704
cg21875802	2	45231382			2:45084690-45085776	0.196	0.0584	3.3568	0.000788575
cg06007282	2	45231467			2:45084690-45085776	0.1805	0.058	3.1149	0.001839766
cg04362586	2	45231782			2:45084690-45085776	0.0719	0.0648	1.1097	0.267122484
cg05514256	2	45231891			2:45084690-45085776	0.1041	0.0584	1.7846	0.074328419
cg12109291	2	45232117			2:45084690-45085776	0.0077	0.0568	0.1362	0.891680036
cg00366850	2	45232417	SIX2	3'UTR	2:45085921-45086054	0.1256	0.0626	2.0077	0.04467727
cg02893453	2	45232888	SIX2	3'UTR		-0.0327	0.063	-0.5201	0.602996798
cg11358114	2	45233390	SIX2	Body	2:45086894-45087184	-0.0303	0.0666	-0.4548	0.649254388
cg23413809	2	45233773	SIX2	Body		-0.067	0.0594	-1.1286	0.259079726
cg16240781	2	45234379	SIX2	Body		0.0196	0.0651	0.3012	0.763236741
cg06819718	2	45235241	SIX2	Body		0.0983	0.061	1.6132	0.106690994
cg03646261	2	45235408	SIX2	Body		0.1121	0.059	1.8993	0.057520339
cg05136263	2	45236019	SIX2	1stExon	2:45089016-45091248	0.1667	0.0571	2.918	0.003522641
cg09526912	2	45237431	SIX2	TSS1500	2:45089016-45091248	0.0416	0.0527	0.7902	0.429398256
cg02711647	2	45237689	SIX2	TSS1500	2:45089016-45091248	0.0717	0.0523	1.3701	0.170654556
cg14845812	2	45240373			2:45093843-45095083	0.0915	0.0596	1.5343	0.124953424
cg18623980	2	45240563			2:45093843-45095083	0.1039	0.0595	1.7478	0.080506026
cg25623768	2	45241008			2:45093843-45095083	0.1274	0.0578	2.2037	0.027547653
cg22882665	2	45241110			2:45093843-45095083	0.2326	0.056	4.1552	3.25E-05
cg25206134	2	45395956			2:45249392-45251690	0.245	0.0611	4.0063	6.17E-05
cg18204079	2	45879216	PRKCE;PRKCE	1stExon;5'UTR	2:45730491-45733189	0.1383	0.0585	2.3643	0.018062839
cg11476211	2	45879284	PRKCE	1stExon	2:45730491-45733189	0.2071	0.058	3.5735	0.000352203
cg07835844	2	45879684	PRKCE	Body	2:45730491-45733189	0.1176	0.0601	1.9551	0.050570463
cg26627511	2	46525649	EPAS1	Body	2:46378278-46380071	0.0956	0.06	1.5929	0.11117481
cg24460563	2	46525678	EPAS1	Body	2:46378278-46380071	0.1047	0.064	1.6356	0.101928229
cg01313320	2	46526265	EPAS1	Body	2:46378278-46380071	-0.0261	0.0578	-0.4519	0.651354352
cg24046888	2	46526785	EPAS1	Body	2:46380206-46380625	0.0246	0.061	0.4031	0.686854062
cg20623601	2	46526843	EPAS1	Body	2:46380206-46380625	0.1015	0.06	1.6912	0.090805183
cg25124739	2	46527098	EPAS1	Body	2:46380206-46380625	0.0914	0.0637	1.4337	0.151666644
cg00037388	2	54951307	EML6	TSS1500		0.0927	0.0501	1.8492	0.064433623
cg02483058	2	54951562	EML6	TSS1500		0.0787	0.0611	1.2881	0.197707685
cg23519930	2	60963021			2:60816270-60816526	0.055	0.0615	0.8933	0.371713134
cg27344587	2	63275602	LOC100132215	TSS1500	2:63129041-63129551	0.0551	0.0598	0.9212	0.356926135
cg18126442	2	63275868	LOC100132215	TSS1500	2:63129041-63129551	0.1904	0.0626	3.0407	0.002359955
cg13433250	2	63275954	LOC100132215	TSS1500	2:63129041-63129551	0.1226	0.0605	2.0266	0.042699462
cg00445126	2	63276010	LOC100132215	TSS1500	2:63129041-63129551	0.133	0.0586	2.2701	0.023202392
cg06192497	2	63276216	LOC100132215	TSS1500	2:63129685-63129777	0.1012	0.055	1.8399	0.065778046
cg02606403	2	63276268	LOC100132215	TSS1500	2:63129685-63129777	-0.0119	0.063	-0.1884	0.850591019
cg23116322	2	63276478	OTX1	TSS1500		0.1516	0.0653	2.3218	0.020244551
cg03957108	2	63276545	OTX1	TSS1500		0.02	0.0643	0.3102	0.756431271
cg01940425	2	63276565	OTX1	TSS1500	2:63130069-63130291	0.0626	0.0538	1.1638	0.244492373
cg14174204	2	63276700	OTX1	TSS1500	2:63130069-63130291	0.0123	0.063	0.196	0.844593832
cg10658666	2	63276718	OTX1	TSS1500	2:63130069-63130291	0.0251	0.0601	0.4169	0.676737494
cg08210688	2	63276723	OTX1	TSS1500	2:63130069-63130291	0.0063	0.0597	0.1064	0.915286264
cg17162260	2	63276779	OTX1	TSS1500	2:63130069-63130291	0.0476	0.0629	0.7572	0.448921432
cg26544594	2	63276833	OTX1	TSS1500		0.1108	0.0565	1.9593	0.050072062
cg13471114	2	63276984	OTX1	TSS1500	2:63130470-63130535	0.2008	0.0574	3.5016	0.000462427
cg25037384	2	63277127	OTX1	TSS1500		-0.0059	0.0738	-0.0794	0.936734401
cg13289869	2	63277195	OTX1	TSS1500	2:63130699-63131512	0.1544	0.0596	2.5878	0.009658563
cg00431699	2	63278831	OTX1	5'UTR	2:63131853-63133000	0.1351	0.0623	2.1672	0.030222603
cg10271192	2	63279645	OTX1	5'UTR	2:63133121-63133241	0.1221	0.0658	1.8547	0.063631994
cg04276301	2	63279693	OTX1	5'UTR	2:63133121-63133241	-0.0312	0.0643	-0.4843	0.628176271
cg22732253	2	63280164	OTX1	Body	2:63133344-63134259	0.0815	0.0631	1.2911	0.196668962
cg02606423	2	63280376	OTX1	Body	2:63133344-63134259	0.0496	0.0637	0.7779	0.436641671
cg10640333	2	63280625	OTX1	Body	2:63133344-63134259	0.0805	0.0652	1.2349	0.21687245
cg27364741	2	63281069	OTX1	Body	2:63134302-63135304	0.0091	0.0657	0.1383	0.889978525
cg10859133	2	63281317	OTX1	Body	2:63134302-63135304	0.2372	0.0561	4.2281	2.36E-05
cg03655683	2	63281383	OTX1	Body	2:63134302-63135304	0.1204	0.0613	1.964	0.049527275
cg04654530	2	63282702	OTX1	Body	2:63136019-63137105	0.0112	0.0646	0.1729	0.86276266
cg08473330	2	63282883	OTX1	Body	2:63136019-63137105	0.1256	0.0626	2.0082	0.044625416
cg07974511	2	63283013	OTX1	Body	2:63136019-63137105	0.1177	0.0576	2.0442	0.040935373
cg14604681	2	63283355	OTX1	Body	2:63136019-63137105	0.0831	0.0632	1.3145	0.188677157
cg07938743	2	63283939	OTX1	3'UTR	2:63137299-63137651	0.0755	0.0664	1.1376	0.255272149
cg10122865	2	63284132	OTX1	3'UTR	2:63137299-63137651	0.2579	0.0594	4.3384	1.43E-05
cg25371919	2	63284481			2:63137952-63138079	0.1242	0.0647	1.9199	0.054869513
cg19763461	2	63284557			2:63137952-63138079	0.083	0.0625	1.3293	0.183733009
cg22249789	2	63284574			2:63137952-63138079	0.0746	0.0526	1.4181	0.156166453
cg22666373	2	63284768			2:63138218-63138302	0.156	0.0639	2.4408	0.014653852
cg22303418	2	63284784			2:63138218-63138302	0.1321	0.0646	2.0446	0.040895752
cg11536474	2	63286049			2:63139454-63140720	0.0813	0.0573	1.4187	0.155990415
cg25168494	2	63286355			2:63139454-63140720	0.1738	0.0625	2.7801	0.005433685
cg10927449	2	63286621			2:63139454-63140720	0.0397	0.062	0.64	0.522164428
cg19656974	2	66653415			2:66506355-66507711	0.0734	0.0609	1.2059	0.227860923
cg04768935	2	66659474			2:66512796-66513225	-0.0056	0.0611	-0.0913	0.927239962
cg07849384	2	66659536			2:66512796-66513225	0.0442	0.0532	0.8292	0.407007466
cg21992238	2	66659590			2:66512796-66513225	0.0595	0.0633	0.9395	0.347470895
cg05930133	2	66661280	MEIS1	TSS1500	2:66514586-66515842	0.0137	0.0575	0.2382	0.81174257
cg20691283	2	66661461	MEIS1	TSS1500	2:66514586-66515842	0.1655	0.0597	2.7729	0.005556425
cg02609473	2	66661516	MEIS1	TSS1500	2:66514586-66515842	0.1441	0.063	2.2876	0.022163016
cg05098471	2	66662163	MEIS1	TSS1500	2:66514586-66515842	0.2161	0.0619	3.4891	0.000484618
cg06796713	2	66664871	MEIS1	Body	2:66518302-66518513	0.1218	0.0645	1.8879	0.059037061
cg23398076	2	66664960	MEIS1	Body	2:66518302-66518513	0.0099	0.0577	0.1716	0.863742886
cg00995986	2	66665428	MEIS1	Body		0.0552	0.0594	0.9296	0.352578529
cg09462924	2	66666470	MEIS1	Body	2:66519796-66520280	0.0618	0.0615	1.0046	0.315065539
cg23497016	2	66666684	MEIS1	Body	2:66519796-66520280	0.0764	0.0567	1.3467	0.178064866
cg23972738	2	66667039	MEIS1	Body	2:66520543-66520578	0.0599	0.0646	0.9271	0.353851355
cg15978039	2	66667065	MEIS1	Body	2:66520543-66520578	0.1087	0.0674	1.6133	0.106685489
cg17454831	2	66667073	MEIS1	Body	2:66520543-66520578	-0.0078	0.0611	-0.1271	0.898857804
cg16178603	2	66667101	MEIS1	Body		0.0717	0.0664	1.0804	0.279985614
cg17945976	2	66667433	MEIS1	Body	2:66520674-66520966	0.0519	0.0601	0.8646	0.387250955
cg11433622	2	66667549	MEIS1	Body	2:66521040-66521095	0.1309	0.064	2.0453	0.040825099
cg17107572	2	66667590	MEIS1	Body	2:66521040-66521095	-0.0768	0.0632	-1.2156	0.224150577
cg01271812	2	66671478	MEIS1	Body		0.0786	0.0633	1.2417	0.214358266
cg09535924	2	66671659	MEIS1	Body	2:66525086-66525363	0.1412	0.0621	2.2743	0.02294773
cg12082609	2	66671727	MEIS1	Body	2:66525086-66525363	0.0806	0.0596	1.3525	0.176221838
cg14775296	2	66672841	MEIS1	Body	2:66525823-66526402	0.1603	0.0559	2.8661	0.004155448
cg02551743	2	66673428	MEIS1	Body	2:66526559-66527501	0.1313	0.061	2.1513	0.031450351
cg04751149	2	66673449	MEIS1	Body	2:66526559-66527501	0.1053	0.0641	1.6428	0.100420413
cg09902029	2	66803697			2:66656359-66657813	0.1073	0.0591	1.814	0.069677826
cg20203352	2	66803837			2:66656359-66657813	0.0628	0.0541	1.1607	0.245747175
cg06820388	2	66804145			2:66656359-66657813	0.234	0.0622	3.7612	0.000169088
cg10736654	2	66804532			2:66657877-66658378	0.1358	0.0552	2.4613	0.013842285
cg22112267	2	66804706			2:66657877-66658378	0.1161	0.0631	1.8385	0.065987746
cg03350828	2	66804865			2:66657877-66658378	0.0242	0.06	0.4038	0.686371345
cg21568106	2	66805366			2:66658566-66659111	0.0445	0.0627	0.7099	0.477755286
cg22827063	2	66809119			2:66662073-66662882	0.072	0.0576	1.2496	0.211449646
cg03478122	2	66809241			2:66662073-66662882	0.0648	0.0572	1.1344	0.256618132
cg24105287	2	66809985			2:66663427-66663520	0.0458	0.0624	0.7342	0.462820159
cg01020413	2	66810487			2:66663975-66664144	-0.05	0.0599	-0.8354	0.403490814
cg22687748	2	71017211	FIGLA	Body	2:70870337-70871553	-0.0951	0.0608	-1.5644	0.117720271
cg22650617	2	71017541	FIGLA	1stExon	2:70870337-70871553	0.1416	0.0639	2.214	0.026827003
cg00469856	2	71017557	FIGLA	1stExon	2:70870337-70871553	0.0649	0.062	1.0466	0.29528793
cg08834401	2	71017846	FIGLA	TSS200	2:70870337-70871553	0.0095	0.0621	0.153	0.878417998
cg26095658	2	71017887	FIGLA	TSS200	2:70870337-70871553	0.1314	0.0621	2.1164	0.034313014
cg20097407	2	71112079				0.2378	0.0722	3.294	0.00098773
cg03001942	2	71115787			2:70969139-70969298	0.0636	0.057	1.1151	0.264806218
cg08793877	2	71115994			2:70969470-70970039	0.2578	0.0671	3.8448	0.00012064
cg22876812	2	71116188			2:70969470-70970039	0.2344	0.0588	3.9885	6.65E-05
cg18144593	2	71116411			2:70969470-70970039	0.0248	0.0589	0.4215	0.673376183
cg18867200	2	71116698			2:70970146-70970303	0.0571	0.0569	1.0024	0.316141777
cg26307926	2	71116765			2:70970146-70970303	0.0735	0.0545	1.3475	0.177806373
cg19185846	2	71123233				-0.0612	0.0663	-0.9231	0.355967912
cg10540626	2	71124470			2:70977834-70978397	0.0035	0.0635	0.0555	0.955759669
cg04063045	2	71124531			2:70977834-70978397	0.0471	0.0596	0.7891	0.43006747
cg03711129	2	71124762			2:70977834-70978397	0.0244	0.0638	0.3823	0.702223872
cg02751808	2	71125521				0.0506	0.0677	0.7464	0.455453256
cg19015611	2	71126446	VAX2	TSS1500		0.1433	0.0549	2.6087	0.009089525
cg14606431	2	71126505	VAX2	TSS1500		0.1101	0.0605	1.8181	0.069047827
cg07094440	2	71126524	VAX2	TSS1500		0.0007	0.0578	0.0118	0.990584872
cg23644992	2	71126606	VAX2	TSS1500		0.0544	0.0552	0.9842	0.325039134
cg25413843	2	71126691	VAX2	TSS1500	2:70980170-70981569	0.0789	0.0622	1.2689	0.204483528
cg26334672	2	71126740	VAX2	TSS1500	2:70980170-70981569	0.0921	0.0621	1.4826	0.138187988
cg15846787	2	71126939	VAX2	TSS1500	2:70980170-70981569	0.1642	0.0609	2.6941	0.007057755
cg22827124	2	71126982	VAX2	TSS1500	2:70980170-70981569	0.0595	0.0634	0.9386	0.347936757
cg05164666	2	71127220	VAX2	TSS1500	2:70980170-70981569	0.0616	0.0669	0.9212	0.356962755
cg20699736	2	71127226	VAX2	TSS1500	2:70980170-70981569	0.2047	0.062	3.3036	0.000954422
cg07300178	2	71127304	VAX2	TSS1500	2:70980170-70981569	0.1933	0.0628	3.0778	0.002085509
cg08245702	2	71127349	VAX2	TSS1500	2:70980170-70981569	0.0364	0.0615	0.5924	0.553612548
cg21637670	2	71127892	VAX2	1stExon	2:70980170-70981569	0.2316	0.0587	3.9484	7.87E-05
cg01719210	2	71128191	VAX2	Body	2:70981699-70982652	0.1222	0.0584	2.0916	0.036476213
cg01620617	2	71128293	VAX2	Body	2:70981699-70982652	0.0003	0.0543	0.0053	0.995794327
cg05603527	2	71131629	VAX2	Body	2:70984709-70985789	0.0691	0.0569	1.2147	0.224473473
cg19699289	2	71132518	VAX2	Body		0.0537	0.0574	0.9353	0.349637899
cg11877061	2	71133502	VAX2	Body		0.0271	0.0606	0.4476	0.654406598
cg08972756	2	71133854	VAX2	Body		0.0464	0.0604	0.768	0.44247364
cg11660398	2	71134190	VAX2	Body		0.0064	0.063	0.1011	0.919466978
cg02322373	2	71134524	VAX2	Body	2:70987907-70988300	0.0901	0.0585	1.5409	0.123352405
cg10617784	2	71134586	VAX2	Body	2:70987907-70988300	0.0827	0.0601	1.3757	0.168911419
cg01109169	2	71134630	VAX2	Body	2:70987907-70988300	0.1558	0.0543	2.8669	0.00414478
cg19907796	2	71134694	VAX2	Body	2:70987907-70988300	0.0613	0.0599	1.0227	0.306428684
cg17649293	2	71134791	VAX2	Body	2:70987907-70988300	-0.0198	0.0634	-0.312	0.755065576
cg18150120	2	71134936	VAX2	Body		0.06	0.0565	1.0623	0.288078105
cg10944735	2	71680714	DYSF;DYSF;DYSF;DYSF;DYSF;DYSF;DYSF	TSS200;TSS200;TSS200;TSS200;TSS200;TSS200;TSS200	2:71534118-71534865	0.1196	0.0614	1.9479	0.051432439
cg00013475	2	71680721	DYSF;DYSF;DYSF;DYSF;DYSF;DYSF;DYSF	TSS200;TSS200;TSS200;TSS200;TSS200;TSS200;TSS200	2:71534118-71534865	0.1298	0.0595	2.1804	0.029228459
cg00672622	2	71681007	DYSF;DYSF;DYSF;DYSF;DYSF;DYSF;DYSF;DYSF;DYSF;DYSF;DYSF;DYSF;DYSF;DYSF	5'UTR;1stExon;5'UTR;1stExon;1stExon;5'UTR;5'UTR;5'UTR;1stExon;5'UTR;1stExon;1stExon;1stExon;5'UTR	2:71534118-71534865	0.2097	0.0595	3.524	0.000425082
cg14958017	2	71681275	DYSF;DYSF;DYSF;DYSF;DYSF;DYSF;DYSF	Body;Body;Body;Body;Body;Body;Body	2:71534118-71534865	0.1385	0.065	2.1307	0.033110299
cg23820770	2	71693579	DYSF;DYSF;DYSF;DYSF;DYSF;DYSF;DYSF;DYSF;DYSF;DYSF;DYSF;DYSF;DYSF;DYSF	TSS1500;TSS1500;TSS1500;Body;Body;Body;Body;TSS1500;TSS1500;Body;TSS1500;Body;TSS1500;Body	2:71546461-71547736	0.2034	0.0565	3.6015	0.000316412
cg18067847	2	71693675	DYSF;DYSF;DYSF;DYSF;DYSF;DYSF;DYSF;DYSF;DYSF;DYSF;DYSF;DYSF;DYSF;DYSF	TSS200;Body;Body;Body;Body;TSS200;TSS200;TSS200;TSS200;Body;TSS200;Body;Body;TSS200	2:71546461-71547736	0.3539	0.0624	5.6697	1.43E-08
cg22856324	2	72371255	CYP26B1	Body	2:72223562-72226253	0.1462	0.0634	2.3039	0.021227526
cg22979783	2	72371261	CYP26B1	Body	2:72223562-72226253	0.124	0.0616	2.0134	0.044077259
cg14932468	2	72373914	CYP26B1	Body	2:72226458-72228895	0.0218	0.0616	0.3533	0.723886312
cg13948082	2	72374258	CYP26B1	Body	2:72226458-72228895	0.0209	0.0646	0.3238	0.746078012
cg04884908	2	72374840	CYP26B1	1stExon	2:72226458-72228895	0.0728	0.064	1.1366	0.255723231
cg20097440	2	72374969	CYP26B1	TSS200	2:72226458-72228895	-0.01	0.0618	-0.1616	0.871636315
cg20205284	2	72377002			2:72229050-72231128	0.1199	0.0617	1.9446	0.051820486
cg20786246	2	72377174			2:72229050-72231128	-0.2685	0.0692	-3.8794	0.000104702
cg23851476	2	73143677	EMX1	TSS1500	2:72996088-72999787	0.1717	0.0579	2.9669	0.003008498
cg26898166	2	73143799	EMX1	TSS1500	2:72996088-72999787	0.1015	0.058	1.7509	0.079958761
cg21351994	2	73145006	EMX1	1stExon	2:72996088-72999787	0.0386	0.0582	0.6619	0.508021503
cg18775012	2	73146206	EMX1	Body	2:72996088-72999787	0.0241	0.0548	0.4392	0.660510746
cg01833212	2	73146347	EMX1	Body		0.0085	0.063	0.1343	0.893149595
cg02744113	2	73147030	EMX1	Body	2:73000538-73001738	0.1943	0.0625	3.1084	0.001881003
cg06498720	2	73147481	EMX1	Body	2:73000538-73001738	0.0708	0.0598	1.1827	0.236940811
cg16928066	2	73147814	EMX1	Body	2:73000538-73001738	0.1746	0.064	2.7279	0.006373548
cg00866399	2	73148052	EMX1	Body	2:73000538-73001738	0.2682	0.0584	4.5901	4.43E-06
cg07279070	2	73148229	EMX1	Body	2:73000538-73001738	0.097	0.0559	1.7336	0.082988463
cg10136354	2	73151457	EMX1	Body	2:73004647-73005819	0.295	0.0555	5.3122	1.08E-07
cg16781647	2	73151595	EMX1	Body	2:73004647-73005819	0.1575	0.0502	3.1387	0.001697237
cg00486564	2	73151879	EMX1	Body	2:73004647-73005819	0.0463	0.0602	0.7693	0.441727508
cg15270150	2	73151966	EMX1	Body	2:73004647-73005819	0.1775	0.0652	2.7215	0.006499424
cg24220031	2	73402428				0.0148	0.0605	0.2453	0.806221686
cg20090558	2	73403173			2:73256147-73257059	0.2305	0.0644	3.5779	0.000346421
cg02344895	2	73430247	NOTO	Body	2:73282816-73284155	0.1074	0.0549	1.9581	0.050222121
cg14998651	2	73430289	NOTO	Body	2:73282816-73284155	-0.0194	0.0545	-0.3553	0.722328332
cg08430329	2	73430374	NOTO	Body	2:73282816-73284155	0.2041	0.0617	3.3061	0.000946039
cg21202452	2	73430646	NOTO	Body	2:73282816-73284155	0.1137	0.0632	1.8006	0.071764028
cg15769184	2	73519034	EGR4	Body	2:73371729-73374481	-0.0121	0.0569	-0.2119	0.832223665
cg26647617	2	73519343	EGR4	Body	2:73371729-73374481	0.1952	0.0689	2.8328	0.004613524
cg06079106	2	73519364	EGR4	Body	2:73371729-73374481	0.1281	0.0662	1.9358	0.052893535
cg16153547	2	74725925	LBX2	Body	2:74579318-74580592	0.0012	0.062	0.0201	0.983933108
cg06226156	2	74726478	LBX2	Body	2:74579318-74580592	-0.011	0.0716	-0.1538	0.87779739
cg01484487	2	74726892	LBX2	Body	2:74579318-74580592	0.0712	0.0631	1.1275	0.259522766
cg04255230	2	74727010	LBX2	Body	2:74579318-74580592	0.0478	0.0614	0.7795	0.435709126
cg17105139	2	74729279	LOC151534;LBX2	TSS1500;Body	2:74582608-74584778	0.0268	0.0626	0.4272	0.669219534
cg08355260	2	74729429	LOC151534;LBX2	TSS1500;Body	2:74582608-74584778	0.1922	0.0652	2.9495	0.003183075
cg06768010	2	74729502	LOC151534;LBX2	TSS1500;Body	2:74582608-74584778	0.0863	0.064	1.3477	0.177755392
cg10738368	2	74729551	LBX2;LOC151534	Body;TSS200	2:74582608-74584778	0.0473	0.0626	0.7565	0.449360085
cg03270710	2	74729592	LBX2;LOC151534	Body;TSS200	2:74582608-74584778	0.0646	0.0613	1.0538	0.291973473
cg01295339	2	74729710	LBX2;LOC151534	Body;TSS200	2:74582608-74584778	0.0803	0.0591	1.3591	0.174120269
cg07515251	2	74730404	LBX2;LOC151534;LBX2	1stExon;Body;5'UTR	2:74582608-74584778	-0.0724	0.058	-1.2488	0.211736464
cg09011732	2	74730507	LOC151534;LBX2	Body;TSS200	2:74582608-74584778	-0.0247	0.0569	-0.434	0.664253035
cg02845591	2	74730523	LOC151534;LBX2	Body;TSS200	2:74582608-74584778	0.1443	0.059	2.4468	0.014413588
cg13921570	2	74730534	LOC151534;LBX2	Body;TSS200	2:74582608-74584778	-0.2382	0.0701	-3.3958	0.000684408
cg25503044	2	74730557	LOC151534;LBX2	Body;TSS200	2:74582608-74584778	0.1543	0.0605	2.549	0.010803384
cg22237735	2	74730580	LOC151534;LBX2	Body;TSS200	2:74582608-74584778	0.1461	0.044	3.3238	0.000888129
cg08193322	2	74730586	LOC151534;LBX2	Body;TSS200	2:74582608-74584778	0.3652	0.0653	5.5943	2.21E-08
cg05745223	2	74730630	LOC151534;LBX2	Body;TSS200	2:74582608-74584778	0.1267	0.0618	2.0516	0.040209536
cg05490924	2	74730755	LOC151534;LBX2	Body;TSS1500	2:74582608-74584778	0.0978	0.0661	1.4794	0.139024008
cg08984836	2	74730948	LOC151534;LBX2	Body;TSS1500	2:74582608-74584778	0.2117	0.0596	3.5518	0.000382572
cg25361106	2	74740746	TLX2	TSS1500	2:74593847-74597471	0.1566	0.0602	2.6013	0.009287508
cg08267002	2	74741573	TLX2	TSS200	2:74593847-74597471	-0.1886	0.0632	-2.9844	0.002841254
cg10275973	2	74741647	TLX2;TLX2	5'UTR;1stExon	2:74593847-74597471	0.1751	0.0643	2.7256	0.006419115
cg00522893	2	74741699	TLX2;TLX2	5'UTR;1stExon	2:74593847-74597471	0.2345	0.0535	4.3812	1.18E-05
cg05349062	2	74741853	TLX2;TLX2	5'UTR;1stExon	2:74593847-74597471	0.2608	0.0603	4.3275	1.51E-05
cg18835416	2	74741941	TLX2	1stExon	2:74593847-74597471	0.3442	0.0643	5.3495	8.82E-08
cg07524679	2	74742593	TLX2	Body	2:74593847-74597471	0.0613	0.0581	1.0547	0.29154255
cg19656282	2	74742786	TLX2	Body	2:74593847-74597471	0.0987	0.0632	1.5627	0.118123198
cg07203423	2	74743009	TLX2	Body	2:74593847-74597471	0.1155	0.0648	1.7814	0.074842069
cg16852704	2	74743243	TLX2	Body	2:74593847-74597471	0.0439	0.0619	0.7101	0.477651042
cg04582974	2	75427632	TACR1;TACR1	TSS1500;TSS1500	2:75280936-75281641	0.1708	0.0587	2.9085	0.003631273
cg03464378	2	75427699	TACR1;TACR1	TSS1500;TSS1500	2:75280936-75281641	-0.0009	0.0657	-0.0133	0.989404677
cg21314480	2	75427945	TACR1;TACR1	TSS1500;TSS1500	2:75280936-75281641	0.1115	0.0617	1.8086	0.070506154
cg18432099	2	75427963	TACR1;TACR1	TSS1500;TSS1500	2:75280936-75281641	0.1297	0.0607	2.1377	0.032537048
cg10576257	2	75428132	TACR1;TACR1	TSS1500;TSS1500	2:75280936-75281641	0.1319	0.0544	2.424	0.015350114
cg13572145	2	80529621	CTNNA2;LRRTM1;CTNNA2	Body;Body;Body	2:80382831-80384548	0.1572	0.0657	2.3939	0.016671886
cg00997079	2	80529990	CTNNA2;LRRTM1;CTNNA2	Body;Body;Body	2:80382831-80384548	0.0932	0.0638	1.4605	0.14416024
cg20072442	2	80530255	CTNNA2;LRRTM1;CTNNA2	Body;Body;Body	2:80382831-80384548	0.1122	0.0639	1.7557	0.079134603
cg07475885	2	85107320	C2orf89	Body	2:84960831-84961036	0.0577	0.0622	0.928	0.353407385
cg18283779	2	85107426	C2orf89	Body	2:84960831-84961036	0.0363	0.0651	0.5568	0.577641304
cg20653012	2	85107488	C2orf89	Body	2:84960831-84961036	-0.0252	0.0629	-0.4007	0.688614114
cg16063519	2	85107751	C2orf89	Body	2:84961243-84962031	-0.0488	0.0614	-0.7951	0.426580049
cg27134732	2	85108175	C2orf89;C2orf89	5'UTR;1stExon	2:84961243-84962031	0.2038	0.0637	3.2002	0.00137333
cg21068480	2	85980500	ATOH8	TSS1500	2:85833812-85836082	0.0883	0.0628	1.4061	0.159700818
cg24399924	2	85980533	ATOH8	TSS1500	2:85833812-85836082	0.3108	0.0665	4.6719	2.98E-06
cg18815025	2	85980731	ATOH8	TSS200	2:85833812-85836082	0.0508	0.0613	0.8287	0.407284197
cg12930553	2	85980742	ATOH8	TSS200	2:85833812-85836082	0.1987	0.0556	3.5717	0.000354729
cg01751470	2	85980788	ATOH8	TSS200	2:85833812-85836082	0.2099	0.0571	3.6747	0.000238154
cg00400334	2	85981962	ATOH8	1stExon	2:85833812-85836082	-0.0281	0.064	-0.4392	0.660538392
cg26057751	2	87016259	CD8A;CD8A;CD8A;CD8A	Body;Body;Body;Body	2:86869486-86871693	0.1113	0.0606	1.836	0.066351735
cg07152196	2	87016436	CD8A;CD8A;CD8A;CD8A	Body;Body;Body;Body	2:86869486-86871693	0.1232	0.0597	2.0629	0.039121708
cg00916536	2	87017419	CD8A;CD8A;CD8A;CD8A	Body;Body;Body;Body	2:86869486-86871693	0.1893	0.0648	2.9232	0.003464431
cg13946520	2	87017689	CD8A;CD8A;CD8A;CD8A	Body;Body;Body;Body	2:86869486-86871693	0.254	0.06	4.2342	2.29E-05
cg08325821	2	91670297			2:91033192-91035292	0.2087	0.0562	3.7161	0.000202299
cg06335633	2	91670734			2:91033192-91035292	0.3436	0.0599	5.7398	9.48E-09
cg26522609	2	91670894			2:91033192-91035292	0.2945	0.0576	5.114	3.15E-07
cg03387066	2	96011321	KCNIP3;KCNIP3	Body;TSS1500	2:95374785-95376876	-0.0246	0.0565	-0.436	0.662862572
cg09686236	2	96011915	KCNIP3;KCNIP3	Body;TSS1500	2:95374785-95376876	0.1696	0.0525	3.2316	0.001231174
cg03065383	2	96011964	KCNIP3;KCNIP3	Body;TSS1500	2:95374785-95376876	0.1412	0.0545	2.589	0.009626172
cg14207954	2	96987397			2:96350676-96351591	-0.0045	0.0608	-0.0746	0.940565528
cg00873186	2	96987921				0.151	0.0599	2.5219	0.011673549
cg14174055	2	97203640	ARID5A	Body	2:96566086-96567514	0.1626	0.0602	2.6986	0.006964174
cg02076785	2	98963582	CNGA3;CNGA3	5'UTR;5'UTR	2:98329274-98330018	0.0817	0.0601	1.3591	0.174104416
cg19370054	2	98964186	CNGA3;CNGA3	5'UTR;5'UTR	2:98330150-98330869	0.1488	0.0634	2.3454	0.019006543
cg19043574	2	99439533	C2orf55	Body	2:98804674-98806409	0.0904	0.0574	1.5755	0.115129605
cg20666917	2	99439848	C2orf55	Body	2:98804674-98806409	0.0939	0.0611	1.5352	0.124743593
cg11636504	2	99439883	C2orf55	Body	2:98804674-98806409	0.1399	0.0654	2.1386	0.032464939
cg08517455	2	99439997	C2orf55	Body		0.067	0.0622	1.0771	0.28142507
cg16721459	2	99552827	C2orf55	TSS200	2:98918480-98919574	0.242	0.0671	3.6057	0.00031136
cg14122696	2	99553055	C2orf55	TSS1500	2:98918480-98919574	0.2146	0.0602	3.5649	0.000364011
cg15540144	2	99553141	C2orf55	TSS1500	2:98918480-98919574	-0.0637	0.0664	-0.96	0.337034805
cg17968795	2	99553406	C2orf55	TSS1500	2:98919838-98920263	0.0486	0.0621	0.7817	0.434416209
cg04787024	2	99553442	C2orf55	TSS1500	2:98919838-98920263	0.1128	0.0606	1.8614	0.062691822
cg09236434	2	99553642	C2orf55	TSS1500	2:98919838-98920263	-0.0022	0.0632	-0.0344	0.972557957
cg23118464	2	100721844	AFF3;AFF3	5'UTR;5'UTR	2:100086548-100088317	0.2582	0.067	3.8516	0.000117329
cg04109781	2	100722022	AFF3;AFF3;AFF3	5'UTR;1stExon;5'UTR		0.0686	0.063	1.089	0.276161272
cg19071879	2	100722155	AFF3;AFF3	TSS200;5'UTR		-0.065	0.065	-0.999	0.317780711
cg09521647	2	100722408	AFF3;AFF3	TSS1500;5'UTR		0.121	0.0645	1.8758	0.060679071
cg11577355	2	100722474	AFF3;AFF3	TSS1500;5'UTR		0.0386	0.061	0.6332	0.526633495
cg04101806	2	100722584	AFF3;AFF3	TSS1500;5'UTR		-0.0111	0.0696	-0.1589	0.873757634
cg14348439	2	100938444	LONRF2	1stExon	2:100303937-100305595	0.0849	0.0521	1.6315	0.102779148
cg07304692	2	100939045	LONRF2;LONRF2	5'UTR;1stExon	2:100303937-100305595	-0.0214	0.057	-0.3749	0.70774414
cg08017756	2	100939284	LONRF2	TSS200		-0.0398	0.0598	-0.6658	0.505543428
cg02365780	2	101437872	NPAS2	5'UTR	2:100804210-100804305	-0.0412	0.0602	-0.6848	0.493469353
cg13872005	2	105275613			2:104642021-104642418	0.0084	0.0631	0.1331	0.894120534
cg25428553	2	105275706			2:104642021-104642418	0.0203	0.0636	0.3195	0.74932992
cg12236088	2	105275812			2:104642021-104642418	-0.0343	0.0595	-0.5768	0.564043379
cg22360016	2	105276153				-0.1235	0.061	-2.0235	0.043023651
cg15910662	2	105460108			2:104825364-104827064	0.0237	0.0606	0.3912	0.695679676
cg00001747	2	105460263			2:104825364-104827064	0.1199	0.0647	1.8545	0.063668097
cg06122635	2	105461368			2:104827244-104828372	0.144	0.0628	2.2944	0.021768939
cg13174337	2	105468452			2:104834861-104834919	0.1231	0.0509	2.4184	0.015591065
cg25341423	2	105468486			2:104834861-104834919	0.2124	0.0663	3.204	0.001355284
cg04164184	2	105468708			2:104835140-104837259	0.1619	0.0634	2.554	0.010649371
cg04144973	2	105469001			2:104835140-104837259	0.3068	0.06	5.1167	3.11E-07
cg12573849	2	105470711	POU3F3	TSS1500	2:104835140-104837259	0.1201	0.0606	1.9823	0.047449834
cg15594205	2	105470794	POU3F3	TSS1500	2:104835140-104837259	0.0446	0.0604	0.7388	0.460001786
cg25549459	2	105471252	POU3F3	TSS1500	2:104837534-104840130	0.0299	0.0634	0.4718	0.637092283
cg18524739	2	105471348	POU3F3	TSS1500	2:104837534-104840130	0.0544	0.0639	0.8506	0.394998169
cg24875029	2	105471438	POU3F3	TSS1500	2:104837534-104840130	0.0821	0.0685	1.1992	0.230464574
cg01898698	2	105472759	POU3F3	1stExon	2:104837534-104840130	0.1564	0.0627	2.4937	0.01264367
cg02583418	2	105473340	POU3F3	1stExon	2:104837534-104840130	0.0719	0.0604	1.1908	0.233751208
cg01886514	2	105478395				0.1315	0.0617	2.1307	0.033115322
cg25758217	2	105478656			2:104845033-104845567	0.2339	0.0606	3.8631	0.000111941
cg17912835	2	105478804			2:104845033-104845567	0.1261	0.06	2.0997	0.03575277
cg13899678	2	105478933			2:104845033-104845567	0.1513	0.0546	2.7695	0.005614265
cg07214164	2	105480254			2:104846341-104847192	0.3071	0.0634	4.8412	1.29E-06
cg10538797	2	105480546			2:104846341-104847192	0.0357	0.0649	0.5506	0.581901738
cg02488942	2	105480687			2:104846341-104847192	0.2794	0.0598	4.674	2.95E-06
cg07112473	2	105480748			2:104846341-104847192	0.0053	0.0593	0.0894	0.928785754
cg06596991	2	105483826			2:104849999-104850978	0.111	0.0604	1.8373	0.06616999
cg07085361	2	105484357			2:104849999-104850978	0.063	0.0625	1.0077	0.31359172
cg22928386	2	105484508			2:104849999-104850978	0.0844	0.0638	1.3228	0.185886288
cg07316846	2	105484694			2:104851017-104851127	0.0953	0.0591	1.613	0.106753547
cg13749494	2	105489649			2:104855852-104856833	0.1118	0.0554	2.0166	0.043739856
cg00500333	2	105489930			2:104855852-104856833	0.1664	0.0586	2.8418	0.00448583
cg26186613	2	105490077			2:104855852-104856833	0.1445	0.0558	2.5905	0.009584507
cg22725460	2	109745516	SH3RF3;LOC100287216	TSS1500;Body	2:109111018-109113265	0.0368	0.0543	0.6786	0.497412081
cg22959667	2	109745614	SH3RF3;LOC100287216	TSS1500;Body	2:109111018-109113265	0.0787	0.0622	1.2643	0.206132214
cg09392940	2	109745828	LOC100287216;SH3RF3	Body;TSS200	2:109111018-109113265	0.1481	0.0609	2.4297	0.015113028
cg23046629	2	109745841	LOC100287216;SH3RF3	Body;TSS200	2:109111018-109113265	0.1605	0.0612	2.6222	0.008737183
cg02294055	2	109746170	LOC100287216;SH3RF3	Body;1stExon	2:109111018-109113265	-0.0597	0.0552	-1.0822	0.279171826
cg27005794	2	109746251	LOC100287216;SH3RF3	Body;1stExon	2:109111018-109113265	0.1408	0.0583	2.413	0.015822479
cg27624162	2	111876008			2:111592378-111592494	0.1384	0.0641	2.1597	0.030798635
cg02242681	2	111876361			2:111592629-111594111	0.0151	0.0586	0.257	0.797170289
cg11729679	2	111877065	BCL2L11;BCL2L11;BCL2L11	TSS1500;TSS1500;TSS1500	2:111592629-111594111	-0.0228	0.0631	-0.3608	0.718219575
cg16987524	2	112939425	FBLN7;FBLN7	Body;Body	2:112655578-112656223	0.0712	0.0602	1.1829	0.236836908
cg20313969	2	112939562	FBLN7;FBLN7	Body;Body	2:112655578-112656223	-0.0074	0.0619	-0.1189	0.90532658
cg25243455	2	114033360	PAX8;PAX8;PAX8;PAX8;PAX8;LOC440839	Body;Body;Body;Body;Body;Body		0.0422	0.0552	0.7635	0.445135462
cg06675538	2	114033490	PAX8;PAX8;PAX8;PAX8;PAX8;LOC440839	Body;Body;Body;Body;Body;Body	2:113749924-113750301	0.0228	0.065	0.3508	0.725766332
cg01577475	2	114033581	PAX8;PAX8;PAX8;PAX8;PAX8;LOC440839	Body;Body;Body;Body;Body;Body	2:113749924-113750301	0.0592	0.0618	0.958	0.338069973
cg23156509	2	114033830	PAX8;PAX8;PAX8;PAX8;PAX8;LOC440839	Body;Body;Body;Body;Body;Body	2:113749924-113750301	-0.071	0.0667	-1.0645	0.287100343
cg04746199	2	114034534	PAX8;PAX8;PAX8;PAX8;PAX8;LOC440839	Body;Body;Body;Body;Body;Body	2:113750764-113753001	0.0472	0.059	0.7995	0.423999831
cg24409539	2	114034595	PAX8;PAX8;PAX8;PAX8;PAX8;LOC440839	Body;Body;Body;Body;Body;Body	2:113750764-113753001	0.195	0.0683	2.8559	0.004291771
cg09250933	2	114035619	PAX8;PAX8;PAX8;PAX8;PAX8;LOC440839	Body;Body;Body;Body;Body;Body	2:113750764-113753001	0.0647	0.0644	1.0042	0.315288337
cg06881093	2	114035983	PAX8;PAX8;PAX8;PAX8;LOC440839;PAX8	5'UTR;5'UTR;5'UTR;5'UTR;Body;5'UTR	2:113750764-113753001	0.2373	0.0682	3.4789	0.000503467
cg25042226	2	114036571	PAX8;PAX8;PAX8;LOC440839;PAX8;PAX8	TSS200;TSS200;TSS200;Body;TSS200;TSS200		0.0255	0.0634	0.4022	0.687544439
cg22084806	2	114261270			2:113976595-113978225	0.0079	0.0457	0.1731	0.862559715
cg05268203	2	118981748			2:118698185-118698903	0.0842	0.0676	1.2457	0.212865476
cg06530490	2	118981783			2:118698185-118698903	0.202	0.0633	3.1912	0.001416758
cg23413104	2	118982263			2:118698185-118698903	0.2249	0.0583	3.8552	0.000115647
cg15174552	2	118982352			2:118698185-118698903	0.0577	0.0641	0.8998	0.368206242
cg15056288	2	119590523				0.1139	0.0554	2.0546	0.039922079
cg03508786	2	119590758				0.0412	0.0617	0.6686	0.503760826
cg09601912	2	119591144			2:119307496-119307665	0.1883	0.0593	3.1753	0.001496654
cg10543450	2	119592325			2:119307837-119310415	0.2029	0.0589	3.4433	0.000574756
cg20599967	2	119592754			2:119307837-119310415	0.0378	0.0617	0.6129	0.539965977
cg11149930	2	119593625			2:119307837-119310415	0.2311	0.0667	3.4663	0.000527725
cg02280281	2	119593949				0.2197	0.06	3.6619	0.000250321
cg20175390	2	119599459			2:119315907-119316219	0.1296	0.0621	2.0885	0.036757105
cg20627174	2	119599744			2:119315907-119316219	0.1303	0.0662	1.9669	0.049199514
cg21811143	2	119599748	EN1	3'UTR	2:119315907-119316219	0.0482	0.0542	0.8893	0.373822133
cg21215767	2	119599819	EN1	3'UTR	2:119316286-119316538	0.0535	0.0619	0.8649	0.387115449
cg16794506	2	119600002	EN1	3'UTR	2:119316286-119316538	0.1932	0.0535	3.6129	0.000302837
cg22970357	2	119600408	EN1	3'UTR	2:119316864-119317425	0.1168	0.0581	2.0098	0.044448307
cg16419009	2	119600586	EN1	Body	2:119316864-119317425	0.0872	0.0596	1.4639	0.143232732
cg26509715	2	119600627	EN1	Body	2:119316864-119317425	0.1019	0.0668	1.5247	0.127323111
cg22007486	2	119602212	EN1	Body		0.1364	0.0591	2.3075	0.021027113
cg18009690	2	119602480	EN1	Body		0.0546	0.0684	0.7983	0.424687852
cg01165776	2	119602546	EN1	Body		0.1531	0.0471	3.2522	0.001145158
cg10895452	2	119602645	EN1	Body	2:119319087-119319807	0.1871	0.0608	3.0775	0.002087283
cg00654888	2	119603133	EN1	Body	2:119319087-119319807	0.1118	0.0654	1.7095	0.087359103
cg17167253	2	119603383	EN1	Body		0.2039	0.0616	3.3087	0.000937462
cg22030072	2	119603673	EN1	Body	2:119320127-119321390	0.0297	0.0643	0.4613	0.64460864
cg20359285	2	119603969	EN1	1stExon	2:119320127-119321390	0.1234	0.0561	2.1985	0.027910504
cg07419575	2	119605959	EN1	TSS1500		0.1791	0.057	3.1414	0.00168122
cg03266453	2	119606055	EN1	TSS1500	2:119322509-119322783	0.1	0.0612	1.634	0.102260704
cg19613432	2	119606151	EN1	TSS1500	2:119322509-119322783	0.0782	0.0565	1.3842	0.166311539
cg14274989	2	119606302	EN1	TSS1500	2:119322509-119322783	0.1836	0.0576	3.1848	0.001448336
cg06946452	2	119606631	EN1	TSS1500	2:119322924-119323296	0.0093	0.0596	0.1563	0.875804552
cg24001710	2	119606695	EN1	TSS1500	2:119322924-119323296	0.1351	0.0594	2.275	0.022903128
cg26990102	2	119606746	EN1	TSS1500	2:119322924-119323296	0.2054	0.0649	3.1678	0.001535778
cg12418535	2	119607192	EN1	TSS1500	2:119323437-119323729	-0.0406	0.0649	-0.6257	0.531541158
cg03726556	2	119607379				0.1305	0.0676	1.9295	0.053664049
cg14228146	2	119607395			2:119323862-119323941	0.0901	0.0632	1.4249	0.154192418
cg17030233	2	119607573			2:119323993-119324149	0.113	0.0621	1.8181	0.06904172
cg18093372	2	119607603			2:119323993-119324149	0.045	0.0651	0.6915	0.489278667
cg22548438	2	119607636			2:119323993-119324149	0.0212	0.0655	0.324	0.745966679
cg09385093	2	119607885			2:119324269-119324407	0.1116	0.0536	2.0829	0.037258302
cg21301942	2	119608651				0.0577	0.0591	0.9763	0.328939536
cg12962078	2	119610113			2:119326583-119327012	0.1045	0.0639	1.6355	0.101950039
cg08138685	2	119610526			2:119326583-119327012	0.0211	0.0653	0.3234	0.746356318
cg17342925	2	119610605				0.0659	0.0603	1.0932	0.274317848
cg24765360	2	119611101			2:119327330-119328446	0.1088	0.0674	1.6145	0.106416008
cg05731870	2	119611241			2:119327330-119328446	0.1182	0.0575	2.0565	0.039730933
cg26425256	2	119611362			2:119327330-119328446	0.238	0.0614	3.8779	0.000105373
cg08453483	2	119613877				0.0537	0.0564	0.9513	0.341451123
cg04227922	2	119615496			2:119330616-119332035	0.113	0.064	1.7649	0.077588836
cg02288088	2	119615605				0.0115	0.0627	0.1826	0.855097792
cg01502588	2	119615889			2:119332192-119333278	-0.0487	0.0722	-0.6747	0.499886377
cg08390877	2	119615998			2:119332192-119333278	0.1383	0.0631	2.192	0.028379955
cg05256483	2	119616242			2:119332192-119333278	0.0647	0.0623	1.0391	0.298754336
cg05270938	2	119616568			2:119332192-119333278	0.0683	0.0593	1.1518	0.249392487
cg26994225	2	119616769			2:119332192-119333278	0.0612	0.0583	1.0512	0.293172146
cg15089219	2	119915368	C1QL2	1stExon	2:119631323-119633133	-0.0633	0.0573	-1.1054	0.26897
cg26530498	2	119916431	C1QL2;C1QL2	1stExon;5'UTR	2:119631323-119633133	0.1908	0.0608	3.1383	0.00169911
cg07212778	2	119916510	C1QL2	TSS200	2:119631323-119633133	0.1244	0.06	2.0745	0.038036887
cg25406619	2	120281427	SCTR	Body	2:119997824-119998841	0.0191	0.0594	0.3208	0.748393719
cg15250797	2	120281526	SCTR	Body	2:119997824-119998841	-0.0739	0.0614	-1.2045	0.228379032
cg01013590	2	120281719	SCTR	Body	2:119997824-119998841	0.1586	0.0629	2.5192	0.011762397
cg26009192	2	120282200	SCTR	TSS200	2:119997824-119998841	0.0401	0.066	0.608	0.543217675
cg14339007	2	120282254	SCTR	TSS1500	2:119997824-119998841	0.0096	0.0539	0.1772	0.859353603
cg07988989	2	120981274	TMEM185B	TSS1500	2:120696359-120697921	0.1563	0.0632	2.4736	0.01337721
cg06194119	2	120981363	TMEM185B	TSS1500	2:120696359-120697921	0.1908	0.062	3.0792	0.002075801
cg25936380	2	120981591	TMEM185B	TSS1500		-0.0203	0.0631	-0.3225	0.747105154
cg06905913	2	121102148			2:120818271-120821453	0.0607	0.0628	0.967	0.333564887
cg23397015	2	121102432	INHBB	TSS1500	2:120818271-120821453	0.1221	0.0623	1.9599	0.050008685
cg02173749	2	121104029	INHBB	1stExon	2:120818271-120821453	0.087	0.061	1.427	0.153568532
cg03699182	2	121104187	INHBB	1stExon	2:120818271-120821453	0.1212	0.0611	1.984	0.047258662
cg24617696	2	121104312	INHBB	Body	2:120818271-120821453	0.1629	0.0531	3.0667	0.002164435
cg04439159	2	121104859	INHBB	Body	2:120818271-120821453	0.0937	0.06	1.5611	0.118497472
cg17460441	2	121199791			2:120916136-120916526	0.1202	0.0609	1.9744	0.048337509
cg04663790	2	121199817			2:120916136-120916526	0.0732	0.054	1.3565	0.17493865
cg23561934	2	121199920			2:120916136-120916526	0.3105	0.0639	4.8571	1.19E-06
cg09563922	2	121200209			2:120916608-120916727	0.1256	0.0531	2.3653	0.01801514
cg03699623	2	121200515			2:120916855-120917536	0.0303	0.0612	0.4949	0.620678135
cg14557510	2	122042345	TFCP2L1	Body	2:121758537-121759601	0.0523	0.0578	0.9037	0.366180794
cg02906238	2	122042701	TFCP2L1;TFCP2L1	5'UTR;1stExon	2:121758537-121759601	0.056	0.0607	0.9222	0.356443417
cg10899637	2	122042703	TFCP2L1;TFCP2L1	5'UTR;1stExon	2:121758537-121759601	-0.0226	0.0561	-0.404	0.68622153
cg11216682	2	131113867	PTPN18;PTPN18	Body;Body	2:130829485-130830812	0.3162	0.0596	5.3093	1.10E-07
cg11040329	2	131114146	PTPN18;PTPN18	Body;Body	2:130829485-130830812	-0.0068	0.0581	-0.117	0.906827411
cg13803013	2	131720820	ARHGEF4;ARHGEF4	Body;Body	2:131437224-131438745	0.0807	0.0602	1.3411	0.179903934
cg22061831	2	131721692	ARHGEF4;ARHGEF4	Body;Body	2:131437224-131438745	0.1759	0.0642	2.7407	0.006131235
cg22572908	2	131722274	ARHGEF4;ARHGEF4	Body;Body	2:131437224-131438745	0.078	0.058	1.3454	0.17850083
cg10004780	2	131722307	ARHGEF4;ARHGEF4	Body;Body		0.1642	0.0637	2.5769	0.009969829
cg20854539	2	135475426	TMEM163	Body	2:135191717-135193606	0.1295	0.0563	2.3008	0.021400846
cg11292593	2	135475699	TMEM163	Body	2:135191717-135193606	-0.1083	0.0653	-1.6573	0.097460221
cg10718991	2	136874580	CXCR4;CXCR4	Body;TSS1500	2:136590497-136592659	0.0506	0.063	0.8038	0.421526156
cg02902079	2	136874716	CXCR4;CXCR4	Body;TSS1500	2:136590497-136592659	0.202	0.0689	2.9314	0.003374704
cg13854983	2	136875315	CXCR4	Body	2:136590497-136592659	0.045	0.0622	0.7239	0.469141178
cg16675708	2	136875337	CXCR4	Body	2:136590497-136592659	0.2049	0.0595	3.446	0.000568885
cg20691140	2	137522667			2:137238663-137240484	0.0508	0.0564	0.9004	0.367909493
cg12346874	2	137523644			2:137238663-137240484	0.0384	0.0585	0.6572	0.511026724
cg20443778	2	142887886	LRP1B	Body	2:142604195-142605122	0.0884	0.0593	1.4904	0.13613115
cg10634922	2	142888052	LRP1B	Body	2:142604195-142605122	0.111	0.0604	1.8379	0.066075421
cg08026618	2	142888404	LRP1B;LRP1B	5'UTR;1stExon	2:142604195-142605122	0.0144	0.0621	0.2317	0.81673796
cg02322989	2	142888598	LRP1B;LRP1B	5'UTR;1stExon	2:142604195-142605122	-0.1487	0.0636	-2.3367	0.019456572
cg12796383	2	144694405			2:144410706-144411762	0.1858	0.0602	3.0835	0.002045757
cg01626326	2	144694809			2:144410706-144411762	0.1706	0.0595	2.8684	0.004124963
cg16263943	2	144695179			2:144410706-144411762	0.1074	0.0545	1.9705	0.04877968
cg23095192	2	145271307	ZEB2;ZEB2;ZEB2	Body;Body;Body		0.0852	0.0685	1.2428	0.213935459
cg10319512	2	145274874	ZEB2;ZEB2;ZEB2	Body;Body;Body	2:144989927-144992043	0.1221	0.051	2.3951	0.01661516
cg11540007	2	145274975	ZEB2;ZEB2;ZEB2	Body;5'UTR;5'UTR	2:144989927-144992043	0.1111	0.0642	1.7288	0.083840781
cg21701531	2	145275199	ZEB2;ZEB2;ZEB2	Body;5'UTR;5'UTR	2:144989927-144992043	0.2283	0.0655	3.4846	0.000492961
cg15120754	2	145275322	ZEB2;ZEB2;ZEB2	Body;5'UTR;5'UTR	2:144989927-144992043	0.1346	0.0566	2.377	0.017452996
cg00539908	2	152954216	CACNB4;CACNB4;CACNB4	Body;Body;Body	2:152662401-152662506	0.0342	0.0674	0.5083	0.611217546
cg03563100	2	152954239	CACNB4;CACNB4;CACNB4	Body;Body;Body	2:152662401-152662506	0.0685	0.0602	1.1395	0.254500797
cg17014009	2	152954970	CACNB4;CACNB4;CACNB4	Body;Body;Body	2:152662819-152664382	0.1951	0.0511	3.8203	0.000133277
cg03172996	2	152955498	CACNB4;CACNB4;CACNB4	1stExon;TSS1500;1stExon	2:152662819-152664382	0.1325	0.0615	2.1525	0.031358073
cg12059226	2	152955749	CACNB4;CACNB4;CACNB4	TSS1500;TSS200;TSS200	2:152662819-152664382	0.1343	0.0566	2.3714	0.017719399
cg23060456	2	152956034	CACNB4;CACNB4;CACNB4	TSS1500;TSS1500;TSS1500	2:152662819-152664382	0.0346	0.0555	0.6232	0.533127313
cg18272264	2	152956036	CACNB4;CACNB4;CACNB4	TSS1500;TSS1500;TSS1500	2:152662819-152664382	0.1055	0.0587	1.7961	0.072471662
cg12573935	2	152956094	CACNB4;CACNB4;CACNB4	TSS1500;TSS1500;TSS1500	2:152662819-152664382	0.1676	0.0618	2.712	0.00668691
cg19046253	2	152956135	CACNB4;CACNB4;CACNB4	TSS1500;TSS1500;TSS1500	2:152662819-152664382	-0.0072	0.0591	-0.1227	0.902379772
cg25703346	2	154729189	GALNT13	5'UTR	2:154436089-154437630	0.0534	0.053	1.0077	0.313581669
cg01011748	2	154729200	GALNT13	5'UTR	2:154436089-154437630	0.095	0.064	1.4845	0.137671479
cg18118685	2	154729622	GALNT13	5'UTR	2:154437860-154438164	0.0816	0.0628	1.298	0.194297745
cg26660002	2	154729763	GALNT13	5'UTR	2:154437860-154438164	0.0501	0.0662	0.7574	0.448819499
cg14630357	2	154729917	GALNT13	5'UTR	2:154437860-154438164	0.044	0.0589	0.7479	0.45449726
cg24412079	2	154730157	GALNT13	5'UTR		0.036	0.0588	0.612	0.540542024
cg11856078	2	157178165			2:156886374-156886545	0.0576	0.0648	0.8898	0.373585968
cg11805669	2	157178294			2:156886374-156886545	-0.0025	0.0629	-0.0392	0.968748474
cg02743713	2	157178647			2:156886862-156887185	0.0496	0.0618	0.8026	0.422196636
cg18786593	2	157178731			2:156886862-156887185	0.1982	0.0657	3.0169	0.002554082
cg05611723	2	157179350			2:156887558-156887856	0.0363	0.059	0.615	0.538540885
cg22855933	2	157179512			2:156887558-156887856	0.0863	0.0599	1.4409	0.14960422
cg02964555	2	157184401	NR4A2	Body		0.069	0.0647	1.0667	0.28608515
cg09906382	2	157184416	NR4A2	Body	2:156892662-156892878	0.0843	0.0648	1.3013	0.19316081
cg20570611	2	157184499	NR4A2	Body	2:156892662-156892878	0.0273	0.0654	0.4171	0.676606149
cg18941818	2	157184553	NR4A2	Body	2:156892662-156892878	0.1333	0.0615	2.1662	0.030293141
cg27074041	2	157184614	NR4A2	Body	2:156892662-156892878	0.0692	0.0624	1.1086	0.267586487
cg03339537	2	157184816	NR4A2	Body	2:156892993-156893228	0.072	0.0654	1.1017	0.270609298
cg00240195	2	157184880	NR4A2	Body	2:156892993-156893228	0.1791	0.064	2.7964	0.005167303
cg17654050	2	157184978	NR4A2	Body	2:156892993-156893228	-0.0632	0.0649	-0.9741	0.329996741
cg06101180	2	157185558	NR4A2	Body	2:156893804-156895041	0.1769	0.0673	2.6275	0.008602604
cg11358945	2	157185891	NR4A2	Body	2:156893804-156895041	0.1204	0.0619	1.945	0.051776595
cg00194126	2	157186312	NR4A2	Body	2:156893804-156895041	0.1589	0.0679	2.3406	0.019252422
cg14811105	2	157186321	NR4A2	Body	2:156893804-156895041	0.0783	0.0623	1.2568	0.208808947
cg20398418	2	157186446	NR4A2	Body	2:156893804-156895041	0.1035	0.0662	1.5638	0.117861292
cg21226516	2	157186666	NR4A2	Body	2:156893804-156895041	-0.0049	0.0641	-0.0761	0.939352571
cg23313126	2	162270889				0.1177	0.0582	2.0207	0.043307849
cg08184652	2	162270993			2:161979155-161979772	0.0981	0.0608	1.6123	0.10689402
cg21389901	2	162271412	TBR1	TSS1500	2:161979155-161979772	0.2121	0.0631	3.3585	0.000783723
cg26202915	2	162271471	TBR1	TSS1500	2:161979155-161979772	0.0136	0.0556	0.2444	0.806936695
cg10395317	2	162273011	TBR1	1stExon	2:161981251-161981290	0.1063	0.0533	1.9931	0.046251338
cg07687349	2	162273152	TBR1	1stExon	2:161981398-161982244	0.0102	0.0625	0.1639	0.869833206
cg19583211	2	162273185	TBR1	1stExon	2:161981398-161982244	0.1009	0.0662	1.5243	0.127429509
cg26210445	2	162273326	TBR1	1stExon	2:161981398-161982244	0.1046	0.0673	1.555	0.119945655
cg22794704	2	162273437	TBR1	1stExon	2:161981398-161982244	-0.016	0.064	-0.2505	0.802166821
cg12974733	2	162273524	TBR1	1stExon	2:161981398-161982244	0.015	0.0586	0.2556	0.798252386
cg22743761	2	162273648	TBR1	Body	2:161981398-161982244	0.1774	0.0634	2.7988	0.005128923
cg14416523	2	162273928	TBR1	Body	2:161981398-161982244	0.0972	0.0627	1.5509	0.120929856
cg02767242	2	162274424	TBR1	Body		0.1027	0.0647	1.5873	0.112444304
cg00462525	2	162275396	TBR1	Body	2:161983408-161983969	0.2303	0.0586	3.9303	8.48E-05
cg10997718	2	162275690	TBR1	Body	2:161983408-161983969	0.0356	0.0605	0.5882	0.556387705
cg00018128	2	162275746	TBR1	Body		0.0442	0.0585	0.7559	0.449708425
cg10479234	2	162277174	TBR1	Body		0.137	0.064	2.1399	0.032364448
cg15837233	2	162279324	TBR1	Body		-0.104	0.0655	-1.587	0.112512609
cg14557487	2	162279686	TBR1	Body		0.0335	0.0654	0.5123	0.608461755
cg05301866	2	162279964	TBR1	Body	2:161988135-161989143	0.067	0.0631	1.0611	0.28865797
cg06942701	2	162280009	TBR1	Body	2:161988135-161989143	0.1026	0.0639	1.607	0.108059202
cg06488443	2	162280341	TBR1	Body	2:161988135-161989143	-0.0131	0.0605	-0.2164	0.828709298
cg06382344	2	162280519	TBR1	Body	2:161988135-161989143	0.0106	0.0638	0.1654	0.868612896
cg12520549	2	162280741	TBR1	3'UTR	2:161988135-161989143	0.2075	0.0601	3.4531	0.000554176
cg12757011	2	162281111	TBR1	3'UTR	2:161989273-161989369	0.066	0.0645	1.0243	0.305689252
cg23161999	2	162283189			2:161991126-161991483	-0.0793	0.0637	-1.2438	0.213576087
cg09019936	2	162283434				0.1593	0.0607	2.6221	0.008739691
cg00303183	2	162283559			2:161991791-161992140	-0.0317	0.0555	-0.5714	0.567723771
cg01419831	2	162283705			2:161991791-161992140	0.1026	0.0596	1.7215	0.085153968
cg10945079	2	162283856			2:161991791-161992140	0.0312	0.0602	0.5181	0.604416323
cg01983682	2	162283979			2:161992208-161992527	0.1011	0.0608	1.6631	0.096287348
cg27404023	2	162283994			2:161992208-161992527	0.1626	0.0634	2.5644	0.010335449
cg16653620	2	162284135			2:161992208-161992527	0.1578	0.069	2.2859	0.022262567
cg03457195	2	162284206			2:161992208-161992527	-0.0604	0.0619	-0.9765	0.32879392
cg27322846	2	162284638			2:161992608-161993209	0.0383	0.0608	0.6293	0.529147362
cg22677715	2	162284644			2:161992608-161993209	0.0406	0.058	0.699	0.48454818
cg11704490	2	162284894			2:161992608-161993209	-0.0922	0.0648	-1.4244	0.154331169
cg14022057	2	162930175	DPP4	Body	2:162638176-162639163	-0.0312	0.0628	-0.4975	0.618848024
cg10112391	2	162930376	DPP4	Body	2:162638176-162639163	0.0448	0.0629	0.7131	0.475763684
cg20053454	2	162930454	DPP4	Body	2:162638176-162639163	0.1032	0.0612	1.6858	0.091836483
cg09601770	2	162930671	DPP4;DPP4	1stExon;5'UTR	2:162638176-162639163	0.4515	0.066	6.8426	7.78E-12
cg02227919	2	171569132	LOC440925	Body	2:171277353-171277444	-0.0703	0.0597	-1.1772	0.239108368
cg05301383	2	171569144	LOC440925	Body	2:171277353-171277444	-0.1302	0.0671	-1.941	0.052257265
cg22699676	2	171569187	LOC440925	Body	2:171277353-171277444	-0.0189	0.0644	-0.2935	0.76911633
cg07363270	2	171569282	LOC440925	Body	2:171277528-171277628	0.0155	0.0636	0.244	0.807222445
cg08386537	2	171569381	LOC440925	Body	2:171277528-171277628	0.1055	0.0639	1.6513	0.098674408
cg02235249	2	171570003	LOC440925	Body	2:171277816-171279780	0.0985	0.0573	1.7193	0.085555203
cg14108789	2	171570373	LOC440925;SP5	Body;TSS1500	2:171277816-171279780	0.2137	0.0715	2.9912	0.002778855
cg20939723	2	171570700	LOC440925;SP5	Body;TSS1500	2:171277816-171279780	0.0924	0.0606	1.5244	0.127404178
cg27212729	2	171570838	LOC440925;SP5	Body;TSS1500	2:171277816-171279780	0.0325	0.0637	0.5098	0.610209964
cg10399165	2	171571007	LOC440925;SP5	Body;TSS1500	2:171277816-171279780	0.1914	0.058	3.2993	0.000969359
cg06755413	2	171571077	LOC440925;SP5	TSS200;TSS1500	2:171277816-171279780	0.1209	0.059	2.0507	0.040296082
cg24772753	2	171573419	SP5	Body	2:171280043-171282448	0.0584	0.0614	0.9516	0.341289331
cg01763173	2	171674437	GAD1;GAD1	5'UTR;5'UTR	2:171381472-171383825	0.0487	0.0472	1.0299	0.303044702
cg01089319	2	171676809	GAD1;GAD1	Body;Body	2:171384759-171385226	0.082	0.0614	1.3359	0.181572083
cg04105250	2	171679114	GAD1;GAD1	Body;Body	2:171386384-171387649	0.013	0.0629	0.2063	0.836555619
cg00729049	2	171679402	GAD1;GAD1	Body;Body	2:171386384-171387649	-0.0098	0.068	-0.1446	0.885042583
cg12608433	2	172945144	MAP1D	3'UTR	2:172653235-172653400	0.0593	0.0623	0.9507	0.341776374
cg14996143	2	172945328	MAP1D	3'UTR	2:172653473-172653630	0.0346	0.0604	0.5733	0.566472909
cg24724664	2	172945383	MAP1D	3'UTR	2:172653473-172653630	0.0794	0.0585	1.3565	0.174929278
cg16472050	2	172945698			2:172653877-172654655	0.1063	0.0583	1.8237	0.068196611
cg08520746	2	172945932			2:172653877-172654655	0.059	0.0611	0.9666	0.333731777
cg08750504	2	172946193			2:172653877-172654655	0.1558	0.061	2.5522	0.01070512
cg12298688	2	172946691				0.1128	0.0638	1.7677	0.077115996
cg14687660	2	172947075				0.103	0.0532	1.9362	0.052839411
cg04782776	2	172947914			2:172655943-172656446	0.3942	0.0597	6.5985	4.15E-11
cg02218496	2	172948176			2:172655943-172656446	0.0519	0.0662	0.7848	0.43254783
cg24228707	2	172948725	DLX1;DLX1	TSS1500;TSS1500		0.0361	0.0598	0.6046	0.54543554
cg15236866	2	172948825	DLX1;DLX1	TSS1500;TSS1500		0.1955	0.0596	3.2819	0.001031086
cg07130890	2	172949281	DLX1;DLX1	TSS1500;TSS1500	2:172657205-172658445	0.1152	0.0614	1.8754	0.060744578
cg17780624	2	172949481	DLX1;DLX1	TSS1500;TSS1500	2:172657205-172658445	0.1843	0.0538	3.4242	0.000616675
cg16652259	2	172949501	DLX1;DLX1	TSS1500;TSS1500	2:172657205-172658445	0.0523	0.0629	0.8322	0.405270563
cg16347858	2	172951501	DLX1;DLX1	Body;Body	2:172659432-172660505	0.2464	0.0658	3.7441	0.000181023
cg18147215	2	172951553	DLX1;DLX1	Body;Body	2:172659432-172660505	0.2903	0.0715	4.0578	4.95E-05
cg00822840	2	172951828	DLX1;DLX1	Body;Body	2:172659432-172660505	0.1111	0.0647	1.7157	0.086214709
cg13343818	2	172951966	DLX1;DLX1	Body;Body	2:172659432-172660505	0.1427	0.0658	2.1702	0.029989948
cg17737681	2	172952136	DLX1;DLX1	Body;Body	2:172659432-172660505	0.2247	0.0635	3.5389	0.000401816
cg12308746	2	172952415	DLX1;DLX1	Body;Body	2:172660643-172661525	0.1131	0.066	1.7131	0.086690097
cg10709593	2	172952883	DLX1;DLX1	Body;3'UTR	2:172660643-172661525	-0.0051	0.057	-0.0893	0.928877476
cg05938001	2	172952948	DLX1;DLX1	Body;3'UTR	2:172660643-172661525	0.065	0.0652	0.9978	0.318363587
cg03479694	2	172953032	DLX1;DLX1	3'UTR;3'UTR	2:172660643-172661525	0.1453	0.0645	2.253	0.024260807
cg15552158	2	172953270	DLX1;DLX1	3'UTR;3'UTR	2:172660643-172661525	0.1418	0.0625	2.2689	0.023272131
cg07181565	2	172953482	DLX1;DLX1	3'UTR;3'UTR	2:172661638-172661886	0.0826	0.0599	1.38	0.167598824
cg01244270	2	172953630	DLX1;DLX1	3'UTR;3'UTR	2:172661638-172661886	0.0802	0.0573	1.3993	0.161724752
cg27406975	2	172955512			2:172663618-172664216	0.0898	0.0565	1.5903	0.111762757
cg13702421	2	172955759			2:172663618-172664216	0.0173	0.0636	0.2722	0.785440242
cg00469602	2	172955930			2:172663618-172664216	0.0248	0.069	0.3603	0.718591654
cg04522045	2	172958324			2:172666570-172666605	0.152	0.0634	2.3979	0.016491267
cg16573755	2	172958337			2:172666570-172666605	0.1962	0.0659	2.9779	0.002902401
cg13433278	2	172958358			2:172666570-172666605	0.1263	0.065	1.9419	0.052154582
cg08508041	2	172959675			2:172667289-172670300	0.1707	0.0527	3.2387	0.001200741
cg11987534	2	172960124			2:172667289-172670300	0.1666	0.0627	2.6574	0.007874655
cg22309696	2	172960993			2:172667289-172670300	0.1401	0.0624	2.2463	0.02468506
cg06040206	2	172961280			2:172667289-172670300	0.1312	0.0605	2.1683	0.030138068
cg05572456	2	172961504			2:172667289-172670300	0.0417	0.058	0.7191	0.472062896
cg05793406	2	172964134			2:172671870-172672381	0.0573	0.0568	1.0082	0.31335261
cg23288335	2	172965046	DLX2	3'UTR	2:172672932-172674314	0.1852	0.0593	3.1245	0.001781005
cg02728483	2	172965081	DLX2	3'UTR	2:172672932-172674314	0.2081	0.0657	3.1685	0.001532251
cg07687548	2	172965280	DLX2	Body	2:172672932-172674314	0.0782	0.0658	1.1897	0.23415956
cg08351004	2	172965650	DLX2	Body	2:172672932-172674314	0.1932	0.0674	2.8658	0.004160175
cg27136740	2	172965837	DLX2	Body	2:172672932-172674314	0.0671	0.0631	1.064	0.287342505
cg07023704	2	172965890	DLX2	Body	2:172672932-172674314	0.13	0.0668	1.9459	0.051664671
cg22061628	2	172966180	DLX2	Body	2:172674374-172676240	0.2108	0.0612	3.4448	0.00057146
cg23461870	2	172966642	DLX2	Body	2:172674374-172676240	0.0982	0.0637	1.5415	0.123187095
cg03657766	2	172967014	DLX2	1stExon	2:172674374-172676240	-0.0209	0.0698	-0.2993	0.764710846
cg16756631	2	172967274	DLX2;DLX2	5'UTR;1stExon	2:172674374-172676240	0.0576	0.0627	0.919	0.35807379
cg05532414	2	172971090			2:172678852-172679927	0.0659	0.0609	1.0819	0.279301647
cg21047823	2	172971306			2:172678852-172679927	0.1606	0.0487	3.2962	0.000979919
cg02565529	2	172971350			2:172678852-172679927	0.0408	0.0699	0.5842	0.559053057
cg02168584	2	172972681			2:172680872-172681488	0.0096	0.0663	0.1443	0.885246336
cg00076325	2	172974630			2:172682814-172683175	0.0091	0.0642	0.1414	0.887565741
cg05714155	2	172974735			2:172682814-172683175	-0.0311	0.0635	-0.4895	0.624469131
cg26470101	2	173099597			2:172807776-172808491	0.1396	0.0557	2.5054	0.012232074
cg17066470	2	173099919			2:172807776-172808491	0.1522	0.0515	2.9569	0.003107883
cg16625109	2	175192189			2:174900077-174900701	0.2283	0.0653	3.497	0.000470458
cg25592526	2	175192312			2:174900077-174900701	0.0206	0.0659	0.3129	0.754358774
cg00306909	2	175194079				0.12	0.066	1.8182	0.069040728
cg25849196	2	175198280			2:174906408-174907312	0.0429	0.0591	0.7264	0.467617616
cg03805618	2	175198664	SP9	TSS1500	2:174906408-174907312	0.0082	0.0623	0.1315	0.895359914
cg06212224	2	175198768	SP9	TSS1500	2:174906408-174907312	-0.1213	0.0679	-1.7862	0.074074943
cg00928397	2	175198952	SP9	TSS1500	2:174906408-174907312	0.0308	0.0651	0.4729	0.636299037
cg00582316	2	175201430	SP9	Body	2:174908646-174910944	0.1407	0.0563	2.4996	0.012433107
cg00827989	2	175201542	SP9	Body	2:174908646-174910944	0.1077	0.0643	1.6747	0.09399665
cg00083046	2	175204844			2:174913048-174914141	0.1068	0.0595	1.7957	0.072547489
cg19849509	2	175204996			2:174913048-174914141	0.2356	0.064	3.681	0.00023228
cg09684233	2	175206966			2:174914979-174915799	0.1221	0.0613	1.9929	0.046274459
cg11855516	2	175207244			2:174914979-174915799	0.106	0.052	2.0385	0.041496052
cg00178897	2	175208588			2:174916573-174917448	0.102	0.0538	1.8951	0.058083085
cg23064609	2	175208594			2:174916573-174917448	0.1314	0.0609	2.1572	0.030988792
cg15126975	2	175208605			2:174916573-174917448	0.091	0.0507	1.7959	0.072513224
cg06973615	2	175208761			2:174916573-174917448	0.168	0.0614	2.7345	0.006246779
cg00674679	2	176931680			2:176639822-176640517	0.0164	0.0608	0.2694	0.787601927
cg04528477	2	176932458			2:176640589-176641132	0.0331	0.0614	0.5395	0.589514439
cg14526718	2	176932840			2:176640589-176641132	0.064	0.0555	1.1525	0.249122404
cg10101521	2	176933132				0.1714	0.0592	2.8957	0.003783151
cg08195247	2	176933286			2:176641393-176641695	-0.033	0.0631	-0.5234	0.600677736
cg01047586	2	176933407			2:176641393-176641695	0.0058	0.0618	0.0942	0.924986363
cg03151469	2	176936091				0.0203	0.0694	0.2919	0.770352998
cg04452311	2	176936377			2:176644547-176645189	0.0218	0.0625	0.3488	0.727219619
cg01429449	2	176936397			2:176644547-176645189	0.1099	0.055	1.9998	0.045519474
cg09323727	2	176936436			2:176644547-176645189	0.0181	0.0545	0.3313	0.740448102
cg00459623	2	176936581			2:176644547-176645189	0.01	0.0597	0.1673	0.867104508
cg23429510	2	176936942			2:176644547-176645189	0.0776	0.0559	1.3864	0.165634961
cg24798398	2	176937524				0.01	0.0638	0.157	0.875242838
cg25180342	2	176937957			2:176645884-176646370	0.1008	0.0487	2.0692	0.038530492
cg07694390	2	176937971			2:176645884-176646370	0.236	0.0513	4.6019	4.19E-06
cg05467160	2	176945526	EVX2	Body	2:176652334-176654383	0.1333	0.0619	2.1546	0.031196058
cg01658421	2	176945899	EVX2	Body	2:176652334-176654383	0.0887	0.0584	1.5182	0.128969497
cg27213509	2	176947228	EVX2	Body	2:176654840-176655531	0.06	0.0613	0.9776	0.328258105
cg00196414	2	176947764	EVX2	Body	2:176655880-176656692	0.082	0.0651	1.2591	0.208005293
[truncated: 11,450 more rows]
