# Supplementary material for: A Deep Survival EWAS approach estimating risk profile based on pre-diagnostic DNA methylation: An application to breast cancer time to diagnosis
Source: PLoS Comput Biol. 2022 Sep 26;18(9):e1009959. doi: 10.1371/journal.pcbi.1009959 (PMC9536632; doi:10.1371/journal.pcbi.1009959)
Supplement: S8 Table — Results of wighted GSEA for Standard EWAS approach, where weights were determined by the test statistics in the univariate CoxPH performed independently for each CpG site. The first column reports the KEGG pathway, followed by pathway code and empirical p-value (last column). (CSV) [file pcbi.1009959.s011.csv]

Pathway_name	Pathway_code	enrichment_pval
Neuroactive ligand-receptor interaction	hsa04080	0.0001
Calcium signaling pathway	hsa04020	0.0001
Maturity onset diabetes of the young	hsa04950	0.0001
Basal cell carcinoma	hsa05217	0.0002
Signaling pathways regulating pluripotency of stem cells	hsa04550	0.0007
cAMP signaling pathway	hsa04024	0.0013
Cushing syndrome	hsa04934	0.0136
Breast cancer	hsa05224	0.0398
Pathways in cancer	hsa05200	0.0408
Cytokine-cytokine receptor interaction	hsa04060	0.0408
Transcriptional misregulation in cancer	hsa05202	0.0714
Wnt signaling pathway	hsa04310	0.0956
Gastric cancer	hsa05226	0.0956
Melanogenesis	hsa04916	0.1266
Proteoglycans in cancer	hsa05205	0.1383
Protein digestion and absorption	hsa04974	0.1628
Hippo signaling pathway	hsa04390	0.1886
ECM-receptor interaction	hsa04512	0.2453
Purine metabolism	hsa00230	0.2453
Mineral absorption	hsa04978	0.2947
